# Supplementary material for: Bacterial Secondary Metabolite Biosynthetic Potential in Soil Varies with Phylum, Depth, and Vegetation Type
Source: mBio. 2020 Jun 16;11(3):e00416-20. doi: 10.1128/mBio.00416-20 (PMC7298704; doi:10.1128/mBio.00416-20)
Supplement: TABLE S1 [file mBio.00416-20-st001.xlsx]

## Sheet: Sample metadata
Sample	Date	Site	Environment	Specific location	Depth (cm)	Rain Treatment	Rain	Approx. latitude	Approx. longitude	Soil moisture	pH	TOC (ug C/g soil)
13_1_20cm_1	2013-08-20	Angelo	Meadow grassland	plot A	20	No	pre-rain	39.7393	-123.631	0.0913	4.63	334.37
13_1_20cm_2	2013-09-25	Angelo	Meadow grassland	plot A	20	No	4 days after 1st rain	39.7393	-123.631	0.1177	4.7	287.642
13_1_20cm_3	2013-09-27	Angelo	Meadow grassland	plot A	20	No	6 days after 1st rain	39.7393	-123.631	0.1167	4.99	343.114
13_1_20cm_4	2013-10-02	Angelo	Meadow grassland	plot A	20	No	2 days after 2nd rain	39.7393	-123.631	0.2193	4.93	350.159
13_1_40cm_1	2013-08-20	Angelo	Meadow grassland	plot A	40	No	pre-rain	39.7393	-123.631
13_1_40cm_2	2013-09-25	Angelo	Meadow grassland	plot A	40	No	4 days after 1st rain	39.7393	-123.631	0.0988	4.64	167.225
13_1_40cm_3	2013-09-27	Angelo	Meadow grassland	plot A	40	No	6 days after 1st rain	39.7393	-123.631	0.1031	4.99	170.057
13_1_40cm_4	2013-10-02	Angelo	Meadow grassland	plot A	40	No	2 days after 2nd rain	39.7393	-123.631	0.1741	4.91	173.679
13_2_20cm_1	2013-09-27	Angelo	Meadow grassland	plot B	20	No	6 days after 1st rain	39.7393	-123.631	0.1069	4.85	302.304
13_2_20cm_2	2013-10-02	Angelo	Meadow grassland	plot B	20	No	2 days after 2nd rain	39.7393	-123.631	0.2033	4.81	330.987
14_0903_02_20cm	2014-09-03	Angelo	Meadow grassland	plot 2	20	treatment	pre-rain	39.7393	-123.631	0.06	5.1
14_0903_02_30cm	2014-09-03	Angelo	Meadow grassland	plot 2	30	treatment	pre-rain	39.7393	-123.631	0.063	5.2
14_0903_02_40cm	2014-09-03	Angelo	Meadow grassland	plot 2	40	treatment	pre-rain	39.7393	-123.631	0.075	5.2
14_0903_05_20cm	2014-09-03	Angelo	Meadow grassland	plot 5	20	control	pre-rain	39.7393	-123.631	0.031	5
14_0903_05_30cm	2014-09-03	Angelo	Meadow grassland	plot 5	30	control	pre-rain	39.7393	-123.631	0.047	5
14_0903_05_40cm	2014-09-03	Angelo	Meadow grassland	plot 5	40	control	pre-rain	39.7393	-123.631	0.054	5
14_0903_09_20cm	2014-09-03	Angelo	Meadow grassland	plot 9	20	treatment	pre-rain	39.7393	-123.631	0.05	4.9
14_0903_09_30cm	2014-09-03	Angelo	Meadow grassland	plot 9	30	treatment	pre-rain	39.7393	-123.631	0.047	5.1
14_0903_09_40cm	2014-09-03	Angelo	Meadow grassland	plot 9	40	treatment	pre-rain	39.7393	-123.631	0.059	4.8
14_0903_12_20cm	2014-09-03	Angelo	Meadow grassland	plot 12	20	control	pre-rain	39.7393	-123.631	0.044	4.8
14_0903_12_30cm	2014-09-03	Angelo	Meadow grassland	plot 12	30	control	pre-rain	39.7393	-123.631	0.047	4.9
14_0903_12_40cm	2014-09-03	Angelo	Meadow grassland	plot 12	40	control	pre-rain	39.7393	-123.631	0.041	4.9
14_0903_13_20cm	2014-09-03	Angelo	Meadow grassland	plot 13	20	treatment	pre-rain	39.7393	-123.631	0.058	5.2
14_0903_13_30cm	2014-09-03	Angelo	Meadow grassland	plot 13	30	treatment	pre-rain	39.7393	-123.631	0.064	5.1
14_0903_13_40cm	2014-09-03	Angelo	Meadow grassland	plot 13	40	treatment	pre-rain	39.7393	-123.631	0.066	5.2
14_0903_16_20cm	2014-09-03	Angelo	Meadow grassland	plot 16	20	control	pre-rain	39.7393	-123.631	0.035	5
14_0903_16_30cm	2014-09-03	Angelo	Meadow grassland	plot 16	30	control	pre-rain	39.7393	-123.631	0.052	5.1
14_0903_16_40cm	2014-09-03	Angelo	Meadow grassland	plot 16	40	control	pre-rain	39.7393	-123.631	0.062	5.1
14_0919_02_20cm	2014-09-19	Angelo	Meadow grassland	plot 2	20	treatment	1 day after 1st rain	39.7393	-123.631	0.062	5.3
14_0919_05_20cm	2014-09-19	Angelo	Meadow grassland	plot 5	20	control	1 day after 1st rain	39.7393	-123.631	0.053	4.9
14_0919_09_20cm	2014-09-19	Angelo	Meadow grassland	plot 9	20	treatment	1 day after 1st rain	39.7393	-123.631	0.059	5
14_0919_12_20cm	2014-09-19	Angelo	Meadow grassland	plot 12	20	control	1 day after 1st rain	39.7393	-123.631	0.056	4.8
14_0927_02_20cm	2014-09-27	Angelo	Meadow grassland	plot 2	20	treatment	2 days after 2nd rain	39.7393	-123.631	0.154	5.1
14_0927_02_40cm	2014-09-27	Angelo	Meadow grassland	plot 2	40	treatment	2 days after 2nd rain	39.7393	-123.631	0.082	5.1
14_0927_05_20cm	2014-09-27	Angelo	Meadow grassland	plot 5	20	control	2 days after 2nd rain	39.7393	-123.631	0.131	5
14_0927_05_40cm	2014-09-27	Angelo	Meadow grassland	plot 5	40	control	2 days after 2nd rain	39.7393	-123.631	0.123	4.9
14_0927_09_20cm	2014-09-27	Angelo	Meadow grassland	plot 9	20	treatment	2 days after 2nd rain	39.7393	-123.631	0.163	5
14_0927_09_40cm	2014-09-27	Angelo	Meadow grassland	plot 9	40	treatment	2 days after 2nd rain	39.7393	-123.631	0.101	5
14_0927_12_20cm	2014-09-27	Angelo	Meadow grassland	plot 12	20	control	2 days after 2nd rain	39.7393	-123.631	0.156	4.9
14_0927_12_40cm	2014-09-27	Angelo	Meadow grassland	plot 12	40	control	2 days after 2nd rain	39.7393	-123.631	0.122	4.7
14_0929_02_20cm	2014-09-29	Angelo	Meadow grassland	plot 2	20	treatment	4 days after 2nd rain	39.7393	-123.631	0.14	5.2
14_0929_02_30cm	2014-09-29	Angelo	Meadow grassland	plot 2	30	treatment	4 days after 2nd rain	39.7393	-123.631	0.121	5.1
14_0929_02_40cm	2014-09-29	Angelo	Meadow grassland	plot 2	40	treatment	4 days after 2nd rain	39.7393	-123.631	0.076	5.3
14_0929_05_20cm	2014-09-29	Angelo	Meadow grassland	plot 5	20	control	4 days after 2nd rain	39.7393	-123.631	0.123	4.9
14_0929_05_30cm	2014-09-29	Angelo	Meadow grassland	plot 5	30	control	4 days after 2nd rain	39.7393	-123.631	0.12	5.1
14_0929_05_40cm	2014-09-29	Angelo	Meadow grassland	plot 5	40	control	4 days after 2nd rain	39.7393	-123.631	0.108	5.3
14_0929_09_20cm	2014-09-29	Angelo	Meadow grassland	plot 9	20	treatment	4 days after 2nd rain	39.7393	-123.631	0.148	5
14_0929_09_30cm	2014-09-29	Angelo	Meadow grassland	plot 9	30	treatment	4 days after 2nd rain	39.7393	-123.631	0.144	4.9
14_0929_09_40cm	2014-09-29	Angelo	Meadow grassland	plot 9	40	treatment	4 days after 2nd rain	39.7393	-123.631	0.105	5.2
14_0929_12_20cm	2014-09-29	Angelo	Meadow grassland	plot 12	20	control	4 days after 2nd rain	39.7393	-123.631	0.111	4.9
14_0929_12_30cm	2014-09-29	Angelo	Meadow grassland	plot 12	30	control	4 days after 2nd rain	39.7393	-123.631	0.098	4.9
14_0929_12_40cm	2014-09-29	Angelo	Meadow grassland	plot 12	40	control	4 days after 2nd rain	39.7393	-123.631	0.088	5.1
14_1009_02_20cm	2014-10-09	Angelo	Meadow grassland	plot 2	20	treatment	14 days after 2nd rain	39.7393	-123.631	0.119	5.2
14_1009_02_30cm	2014-10-09	Angelo	Meadow grassland	plot 2	30	treatment	14 days after 2nd rain	39.7393	-123.631	0.125	5
14_1009_02_40cm	2014-10-09	Angelo	Meadow grassland	plot 2	40	treatment	14 days after 2nd rain	39.7393	-123.631	0.103	5.1
14_1009_05_20cm	2014-10-09	Angelo	Meadow grassland	plot 5	20	control	14 days after 2nd rain	39.7393	-123.631	0.104	5
14_1009_05_30cm	2014-10-09	Angelo	Meadow grassland	plot 5	30	control	14 days after 2nd rain	39.7393	-123.631	0.111	5
14_1009_05_40cm	2014-10-09	Angelo	Meadow grassland	plot 5	40	control	14 days after 2nd rain	39.7393	-123.631	0.115	5.2
14_1009_09_20cm	2014-10-09	Angelo	Meadow grassland	plot 9	20	treatment	14 days after 2nd rain	39.7393	-123.631	0.123	4.9
14_1009_09_30cm	2014-10-09	Angelo	Meadow grassland	plot 9	30	treatment	14 days after 2nd rain	39.7393	-123.631	0.113	5
14_1009_09_40cm	2014-10-09	Angelo	Meadow grassland	plot 9	40	treatment	14 days after 2nd rain	39.7393	-123.631	0.093	5.1
14_1009_12_20cm	2014-10-09	Angelo	Meadow grassland	plot 12	20	control	14 days after 2nd rain	39.7393	-123.631	0.094	4.8
14_1009_12_30cm	2014-10-09	Angelo	Meadow grassland	plot 12	30	control	14 days after 2nd rain	39.7393	-123.631	0.103	5
14_1009_12_40cm	2014-10-09	Angelo	Meadow grassland	plot 12	40	control	14 days after 2nd rain	39.7393	-123.631	0.108	5
14_1009_13_20cm	2014-10-09	Angelo	Meadow grassland	plot 13	20	treatment	14 days after 2nd rain	39.7393	-123.631	0.114	5.2
14_1009_13_30cm	2014-10-09	Angelo	Meadow grassland	plot 13	30	treatment	14 days after 2nd rain	39.7393	-123.631	0.101	4.8
14_1009_13_40cm	2014-10-09	Angelo	Meadow grassland	plot 13	40	treatment	14 days after 2nd rain	39.7393	-123.631	0.092	5
14_1009_16_20cm	2014-10-09	Angelo	Meadow grassland	plot 16	20	control	14 days after 2nd rain	39.7393	-123.631	0.107	5.1
14_1009_16_30cm	2014-10-09	Angelo	Meadow grassland	plot 16	30	control	14 days after 2nd rain	39.7393	-123.631	0.106	5
14_1009_16_40cm	2014-10-09	Angelo	Meadow grassland	plot 16	40	control	14 days after 2nd rain	39.7393	-123.631	0.09	5.2
15_D_Rain_20_2_09082015	2015-09-08	Angelo	Meadow grassland	plot 2	20	treatment	pre-rain
15_D_Rain_20_2_09182015	2015-09-18	Angelo	Meadow grassland	plot 2	20	treatment	2 days after 1st rain
15_D_Rain_20_2_09212015	2015-09-21	Angelo	Meadow grassland	plot 2	20	treatment	5 days after 1st rain
15_D_Rain_20_2_11112015	2015-11-11	Angelo	Meadow grassland	plot 2	20	treatment	2 days after 3rd rain
15_D_Rain_20_5_09082015	2015-09-08	Angelo	Meadow grassland	plot 5	20	control	pre-rain
15_D_Rain_20_5_09182015	2015-09-18	Angelo	Meadow grassland	plot 5	20	control	2 days after 1st rain
15_D_Rain_20_5_09212015	2015-09-21	Angelo	Meadow grassland	plot 5	20	control	5 days after 1st rain
15_D_Rain_20_5_11112015	2015-11-11	Angelo	Meadow grassland	plot 5	20	control	2 days after 3rd rain
15_D_Rain_40_2_09082015	2015-09-08	Angelo	Meadow grassland	plot 2	40	treatment	pre-rain
15_D_Rain_40_2_09182015	2015-09-18	Angelo	Meadow grassland	plot 2	40	treatment	2 days after 1st rain
15_D_Rain_40_2_11112015	2015-11-11	Angelo	Meadow grassland	plot 2	40	treatment	2 days after 3rd rain
15_D_Rain_40_5_09082015	2015-09-08	Angelo	Meadow grassland	plot 5	40	control	pre-rain
15_D_Rain_40_5_09182015	2015-09-18	Angelo	Meadow grassland	plot 5	40	control	2 days after 1st rain
15con1.8	2015-04-18	Rivendell	Douglas fir	site 1	200	No		39.7292	-123.642
15con2h1.4A	2015-04-18	Rivendell	Douglas fir	site 2, hole 1	120	No		39.7292	-123.642
15con2h1.4B	2015-04-18	Rivendell	Douglas fir	site 2, hole 1	120	No		39.7292	-123.642
15con2h1.8	2015-04-18	Rivendell	Douglas fir	site 2, hole 1	200	No		39.7292	-123.642
15con2h2.4A	2015-04-18	Rivendell	Douglas fir	site 2, hole 2	120	No		39.7292	-123.642
15con2h2.4B	2015-04-18	Rivendell	Douglas fir	site 2, hole 2	120	No		39.7292	-123.642
15con2h2.8	2015-04-18	Rivendell	Douglas fir	site 2, hole 2	200	No		39.7292	-123.642
15con2h3.4A	2015-04-18	Rivendell	Douglas fir	site 2, hole 3	120	No		39.7292	-123.642
15con2h3.4B	2015-04-18	Rivendell	Douglas fir	site 2, hole 3	120	No		39.7292	-123.642
15con2h3.8	2015-04-18	Rivendell	Douglas fir	site 2, hole 3	200	No		39.7292	-123.642
2013_100cm	2013-09-17	Rivendell	Douglas fir	pit 1	100	No
2013_115cm	2013-09-17	Rivendell	Douglas fir	pit 1	115	No
2013_20cm	2013-09-17	Rivendell	Douglas fir	pit 1	20	No
2013_40cm	2013-09-17	Rivendell	Douglas fir	pit 1	40	No
2013_60cm	2013-09-17	Rivendell	Douglas fir	pit 1	60	No
2013_80cm	2013-09-17	Rivendell	Douglas fir	pit 1	80	No
Mad1_100_16	2016-06-14	Rivendell	Madrone	pit 2	100	No		39.7279	-123.644
Mad1_115_16	2016-06-14	Rivendell	Madrone	pit 2	115	No		39.7279	-123.644
Mad1_20_16	2016-06-14	Rivendell	Madrone	pit 2	20	No		39.7279	-123.644
Mad1_40_16	2016-06-14	Rivendell	Madrone	pit 2	40	No		39.7279	-123.644
Mad1_60_16	2016-06-14	Rivendell	Madrone	pit 2	60	No		39.7279	-123.644
Mad1_80_16	2016-06-14	Rivendell	Madrone	pit 2	80	No		39.7279	-123.644
Sage1_L_100_16	2016-06-15	Sagehorn	Hilly grassland	pit 3	100	No		39.5673	-123.476
Sage1_L_113_16	2016-06-15	Sagehorn	Hilly grassland	pit 3	115	No		39.5673	-123.476
Sage1_L_20_16	2016-06-15	Sagehorn	Hilly grassland	pit 3	20	No		39.5673	-123.476
Sage1_L_40_16	2016-06-15	Sagehorn	Hilly grassland	pit 3	40	No		39.5673	-123.476
Sage1_L_60_16	2016-06-15	Sagehorn	Hilly grassland	pit 3	60	No		39.5673	-123.476
Sage1_L_80_16	2016-06-15	Sagehorn	Hilly grassland	pit 3	80	No		39.5673	-123.476
Sage1_R_100_16	2016-06-15	Sagehorn	Hilly grassland	pit 3	100	No		39.5673	-123.476
Sage1_R_113_16	2016-06-15	Sagehorn	Hilly grassland	pit 3	115	No		39.5673	-123.476
Sage1_R_20_16	2016-06-15	Sagehorn	Hilly grassland	pit 3	20	No		39.5673	-123.476
Sage1_R_40_16	2016-06-15	Sagehorn	Hilly grassland	pit 3	40	No		39.5673	-123.476
Sage1_R_60_16	2016-06-15	Sagehorn	Hilly grassland	pit 3	60	No		39.5673	-123.476
Sage1_R_80_16	2016-06-15	Sagehorn	Hilly grassland	pit 3	80	No		39.5673	-123.476
Sage2_L_100_16	2016-06-15	Sagehorn	Garry oak	pit 4	100	No		39.5673	-123.476
Sage2_L_115_16	2016-06-15	Sagehorn	Garry oak	pit 4	115	No		39.5673	-123.476
Sage2_L_20_16	2016-06-15	Sagehorn	Garry oak	pit 4	20	No		39.5673	-123.476
Sage2_L_40_16	2016-06-15	Sagehorn	Garry oak	pit 4	40	No		39.5673	-123.476
Sage2_L_60_16	2016-06-15	Sagehorn	Garry oak	pit 4	60	No		39.5673	-123.476
Sage2_L_80_16	2016-06-15	Sagehorn	Garry oak	pit 4	80	No		39.5673	-123.476
Sage2_R_100_16	2016-06-15	Sagehorn	Garry oak	pit 4	100	No		39.5673	-123.476
Sage2_R_115_16	2016-06-15	Sagehorn	Garry oak	pit 4	115	No		39.5673	-123.476
Sage2_R_20_16	2016-06-15	Sagehorn	Garry oak	pit 4	20	No		39.5673	-123.476
Sage2_R_40_16	2016-06-15	Sagehorn	Garry oak	pit 4	40	No		39.5673	-123.476
Sage2_R_60_16	2016-06-15	Sagehorn	Garry oak	pit 4	60	No		39.5673	-123.476
Sage2_R_80_16	2016-06-15	Sagehorn	Garry oak	pit 4	80	No		39.5673	-123.476
