# Supplementary material for: Bacterial Secondary Metabolite Biosynthetic Potential in Soil Varies with Phylum, Depth, and Vegetation Type
Source: mBio. 2020 Jun 16;11(3):e00416-20. doi: 10.1128/mBio.00416-20 (PMC7298704; doi:10.1128/mBio.00416-20)
Supplement: TABLE S2 [file mBio.00416-20-st002.xlsx]

## Sheet: Genome and antiSMASH data
Genome name	Taxonomy	Genome size (bp)	%GC	CheckM completeness	CheckM contamination	MAG draft quality	Site	Year	Environment	Sample	Depth (cm)	BGCs	BGCs (in >10kb contigs)	CD domains	KS domains	CD+KS domains	Depth trend	Vegetation trend	Previous publication
Ktedonobacter_ANG_387	Chloroflexi	5700739	49.75	92.74	3.96	High	Angelo	2014	Meadow grassland	14_0903_05_20cm	20	85	18	62	99	161	neither	neither	Crits-Christoph et al., 2018; Diamond et al., 2019
Eelbacter_gp4_AA13	Acidobacteria	7011194	55.49	95.73	7.69	Medium	Angelo	2014	Meadow grassland	14_0929_09_20cm	20	24	22	124	10	134	neither	grassland	Crits-Christoph et al., 2018; Diamond et al., 2019
Streptosporangiales_ANG_2	Actinobacteria	8585649	69.3	94.31	4.46	High	Sagehorn	2016	Hilly grassland	Sage1_L_40_16	40	48	30	86	20	106	neither	neither
Angelobacter_gp1_AA117	Acidobacteria	6493111	54.75	99.79	3.47	High	Angelo	2014	Meadow grassland	14_0903_12_40cm	40	29	26	83	17	100	neither	neither	Crits-Christoph et al., 2018; Diamond et al., 2019
Micromonosporales_ANG_9682	Actinobacteria	6769019	71.65	99.21	1.75	High	Angelo	2014	Meadow grassland	14_1009_16_30cm	30	26	24	45	33	78	shallow	grassland	Crits-Christoph et al., 2018; Diamond et al., 2019
Pseudonocardiales_ANG_3	Actinobacteria	7887570	68.31	91.44	4.85	High	Sagehorn	2016	Garry oak	Sage2_R_80_16	80	41	23	41	19	60	shallow	tree
Streptosporangiales_ANG_4	Actinobacteria	6256590	69.83	94.07	4.19	High	Sagehorn	2016	Garry oak	Sage2_L_40_16	40	31	23	39	13	52	neither	tree
Micromonosporales_ANG_5	Actinobacteria	6816882	70.42	98.51	0.39	High	Sagehorn	2016	Hilly grassland	Sage1_R_60_16	60	22	18	26	23	49	neither	grassland
Streptosporangiales_ANG_6	Actinobacteria	6455598	67.67	96.98	2.14	High	Sagehorn	2016	Hilly grassland	Sage1_R_60_16	60	28	22	18	24	42	neither	grassland
Acidobacteria_gp1_ANG_7	Acidobacteria	7077726	55.78	98.29	2.85	High	Sagehorn	2016	Garry oak	Sage2_R_60_16	60	15	12	22	17	39	shallow	tree
Acidobacteria_ANG_814	Acidobacteria	6534906	54.64	96.1	3.85	High	Rivendell	2016	Madrone	Mad1_60_16	60	13	12	24	9	33	shallow	neither
Pseudonocardiales_ANG_8	Actinobacteria	6469627	68.68	76.02	1.96	Medium	Sagehorn	2016	Garry oak	Sage2_L_80_16	80	35	7	23	10	33	neither	tree
Acidobacteria_gp4_AA16	Acidobacteria	5286810	59.55	89.67	6.94	Medium	Angelo	2014	Meadow grassland	14_0919_09_20cm	20	10	10	24	2	26	neither	neither	Crits-Christoph et al., 2018; Diamond et al., 2019
Acidobacteria_gp11_AA58	Acidobacteria	6831874	52.6	85.29	2.99	Medium	Angelo	2014	Meadow grassland	14_1009_16_40cm	40	18	10	5	20	25	neither	grassland	Crits-Christoph et al., 2018; Diamond et al., 2019
Geodermatophilales_ANG_10	Actinobacteria	6644938	72.18	93.95	2.11	High	Sagehorn	2016	Hilly grassland	Sage1_R_113_16	115	24	21	3	19	22	neither	grassland
Acidobacteria_gp5_ANG_11	Acidobacteria	8998044	56.95	93.16	4.06	High	Rivendell	2016	Madrone	Mad1_100_16	100	22	10	6	16	22	shallow	tree
Eisenbacteria_ANG_10208	Eisenbacteria	3096137	68.52	90.66	1.1	High	Angelo	2014	Meadow grassland	14_1009_16_40cm	40	6	6	20	2	22	neither	neither	Diamond et al., 2019 (as "RBG_16_RIF_WS3X_71_46_curated")
Acidobacteria_gp3_AA110	Acidobacteria	7731285	58.79	88.18	8.51	Medium	Angelo	2014	Meadow grassland	14_1009_16_40cm	40	12	2	17	4	21	shallow	neither	Crits-Christoph et al., 2018; Diamond et al., 2019
Streptosporangiales_ANG_13	Actinobacteria	5472183	68.66	97.59	0.8	High	Sagehorn	2016	Hilly grassland	Sage1_R_60_16	60	14	13	12	8	20	neither	grassland
Micromonosporales_ANG_14	Actinobacteria	7340271	70.34	86.84	0.81	Medium	Sagehorn	2016	Hilly grassland	Sage1_L_113_16	115	9	9	13	7	20	neither	grassland
Ktedonobacter_ANG_12	Chloroflexi	7173345	48.3	73.49	7.34	Medium	Rivendell	2013	Douglas fir	2013_115cm	115	17	9	12	8	20	neither	tree
Dormibacteraeota_ANG_15	Dormibacteraeota	4754702	72.5	73.29	2.78	Medium	Sagehorn	2016	Garry oak	Sage2_R_60_16	60	23	8	14	5	19	shallow	tree
Geodermatophilales_ANG_16	Actinobacteria	6293038	72.57	93.77	1.75	High	Sagehorn	2016	Hilly grassland	Sage1_R_60_16	60	12	12	12	6	18	neither	grassland
Sphingobacteriales_ANG_17	Bacteroidetes	7346937	49.31	99.01	1.23	High	Rivendell	2013	Douglas fir	2013_60cm	60	10	9	9	8	17	neither	tree
Acidobacteria_gp5_ANG_18	Acidobacteria	5031361	70.97	79.49	3.42	Medium	Angelo	2014	Meadow grassland	14_0903_13_30cm	30	9	8	8	9	17	neither	neither
Acidobacteria_unk_AA32	Acidobacteria	5414709	70.94	91.36	4.27	High	Angelo	2014	Meadow grassland	14_1009_16_40cm	40	6	6	8	9	17	deep	grassland	Crits-Christoph et al., 2018; Diamond et al., 2019
Sphingobacteriales_ANG_20	Bacteroidetes	7506875	48.73	97.91	3.2	High	Rivendell	2013	Douglas fir	2013_100cm	100	7	7	12	4	16	neither	neither
Acidobacteria_gp4_ANG_19	Acidobacteria	5019319	55.32	86.28	5.13	Medium	Rivendell	2016	Madrone	Mad1_40_16	40	9	6	13	3	16	neither	tree
Acidobacteria_gp5_ANG_22	Acidobacteria	6707930	69.73	96.58	6.7	Medium	Sagehorn	2016	Hilly grassland	Sage1_R_100_16	100	10	10	4	11	15	deep	grassland
Acidobacteria_unk_AA29	Acidobacteria	5565192	69.94	77.55	7.05	Medium	Angelo	2014	Meadow grassland	14_0903_13_30cm	30	11	8	4	11	15	neither	grassland	Crits-Christoph et al., 2018; Diamond et al., 2019
Acidobacteria_gp5_AA63	Acidobacteria	7279223	56.88	85.42	2.99	Medium	Angelo	2014	Meadow grassland	14_1009_16_40cm	40	13	7	5	10	15	neither	neither	Crits-Christoph et al., 2018; Diamond et al., 2019
Acidobacteria_gp5_ANG_23	Acidobacteria	6055848	69.86	95.73	4.33	High	Angelo	2014	Meadow grassland	14_1009_16_30cm	30	9	7	0	15	15	deep	grassland
Acidobacteria_gp7_AA8	Acidobacteria	6382978	63.61	99.15	3.42	High	Angelo	2014	Meadow grassland	14_0903_02_30cm	30	7	7	13	2	15	neither	neither	Crits-Christoph et al., 2018; Diamond et al., 2019
Deltaproteobacteria_ANG_21	Deltaproteobacteria	6104134	55.3	77.59	0.84	Medium	Sagehorn	2016	Hilly grassland	Sage1_L_113_16	115	17	0	13	2	15	neither	grassland
Actinobacteria_ANG_24	Actinobacteria	6984985	72.39	99.15	1.88	High	Sagehorn	2016	Hilly grassland	Sage1_R_60_16	60	12	10	5	9	14	neither	grassland
Acidobacteria_gp4_AA24	Acidobacteria	4805763	54.35	93.75	2.56	High	Angelo	2014	Meadow grassland	14_0927_12_20cm	20	8	5	12	2	14	neither	neither	Crits-Christoph et al., 2018; Diamond et al., 2019
Acidobacteria_ANG_25	Acidobacteria	7692503	52.52	96.58	4.27	High	Sagehorn	2016	Hilly grassland	Sage1_R_113_16	115	5	5	14	0	14	neither	grassland
Acidobacteria_ANG_29	Acidobacteria	5279571	54.96	96.06	8.45	Medium	Angelo	2014	Meadow grassland	14_1009_12_40cm	40	7	6	13	0	13	deep	neither
Acidobacteria_ANG_26	Acidobacteria	5389910	62.76	70.37	6.58	Medium	Rivendell	2013	Douglas fir	2013_100cm	100	14	5	10	3	13	neither	grassland
Acidobacteria_gp22_AA3	Acidobacteria	4015193	67.96	87.38	5.22	Medium	Angelo	2014	Meadow grassland	14_0903_13_30cm	30	9	5	8	5	13	neither	neither	Crits-Christoph et al., 2018; Diamond et al., 2019
Acidobacteria_ANG_27	Acidobacteria	5853689	53.06	82.95	1.71	Medium	Rivendell	2015	Douglas fir	15con2h1_4B	120	14	2	13	0	13	deep	tree
Delftia_acidovorans_ANG_28	Betaproteobacteria	5521399	66	82.92	0.31	Medium	Rivendell	2013	Douglas fir	2013_115cm	115	13	1	12	1	13	neither	neither
Streptosporangiales_ANG_30	Actinobacteria	8595920	69.29	97.33	3.25	High	Rivendell	2015	Douglas fir	15con2h3_4B	120	13	10	1	11	12	deep	grassland
Acidobacteria_ANG_31	Acidobacteria	9655131	55	96.37	5.98	Medium	Angelo	2014	Meadow grassland	14_1009_16_30cm	30	9	7	12	0	12	neither	neither
Chloroflexi_ANG_32	Chloroflexi	8475521	64.54	92.59	3.08	High	Rivendell	2013	Douglas fir	2013_60cm	60	9	6	9	3	12	neither	tree
Gemmatimonadetes_ANG_33	Gemmatimonadetes	4201193	64.93	97.8	3.3	High	Rivendell	2013	Douglas fir	2013_60cm	60	4	4	12	0	12	neither	neither
Streptosporangiales_ANG_34	Actinobacteria	8175529	71.57	98.4	1.87	High	Sagehorn	2016	Garry oak	Sage2_R_100_16	100	10	10	5	6	11	neither	neither
Acidobacteria_ANG_38	Acidobacteria	5290685	55.71	95.73	0.85	High	Sagehorn	2016	Garry oak	Sage2_L_60_16	60	5	5	11	0	11	deep	neither
Solirubrobacterales_ANG_36	Actinobacteria	2509803	67.69	97.84	0.86	High	Rivendell	2013	Douglas fir	2013_60cm	60	7	4	1	10	11	neither	grassland
Acidobacteria_ANG_35	Acidobacteria	4452402	54.77	77.8	1.71	Medium	Angelo	2014	Meadow grassland	14_0903_13_30cm	30	7	3	11	0	11	neither	neither
Acidobacteria_gp1_AA145	Acidobacteria	4659320	55.18	83.89	1.71	Medium	Angelo	2014	Meadow grassland	14_0929_05_20cm	20	8	3	11	0	11	shallow	neither	Crits-Christoph et al., 2018; Diamond et al., 2019
Acidobacteria_ANG_37	Acidobacteria	7168874	51.54	91.4	4.32	High	Rivendell	2016	Madrone	Mad1_40_16	40	6	1	11	0	11	neither	neither
Acidobacteria_ANG_40	Acidobacteria	5125931	57.04	90.12	4.32	High	Rivendell	2015	Douglas fir	15con2h3_4B	120	11	8	10	0	10	neither	neither
Verrucomicrobia_AV5	Verrucomicrobia	5899704	58.59	91.19	3.19	High	Angelo	2014	Meadow grassland	14_0919_12_20cm	20	10	7	8	2	10	shallow	grassland	Crits-Christoph et al., 2018; Diamond et al., 2019
Acidobacteria_ANG_44	Acidobacteria	6665897	57.93	78.02	6.89	Medium	Sagehorn	2016	Hilly grassland	Sage1_R_100_16	100	6	6	1	9	10	neither	grassland
Acidobacteria_ANG_41	Acidobacteria	3899136	68.09	85.75	4.33	Medium	Angelo	2014	Meadow grassland	14_1009_16_40cm	40	7	6	8	2	10	neither	neither
Acidobacteria_ANG_42	Acidobacteria	3354346	54.75	74.05	3.85	Medium	Angelo	2014	Meadow grassland	14_1009_13_20cm	20	7	5	10	0	10	shallow	neither
Acidobacteria_gp18_AA59	Acidobacteria	6498061	66.4	77.87	4.33	Medium	Angelo	2014	Meadow grassland	14_1009_16_40cm	40	14	5	6	4	10	deep	grassland	Crits-Christoph et al., 2018; Diamond et al., 2019
Acidobacteria_ANG_39	Acidobacteria	7235064	55.14	80.44	8.12	Medium	Angelo	2014	Meadow grassland	14_0903_13_40cm	40	12	3	7	3	10	neither	neither
Acidobacteria_ANG_43	Acidobacteria	5030860	54.85	86.83	9.64	Medium	Angelo	2014	Meadow grassland	14_1009_16_30cm	30	7	3	10	0	10	neither	tree
14_0903_05_20cm_Micromonosporales_397_71_6	Actinobacteria	3701849	71.44	70.58	0.44	Medium	Angelo	2014	Meadow grassland	14_0903_05_20cm	20	10	3	3	7	10	shallow	grassland	Diamond et al., 2019
Verrucomicrobia_ANG_45	Verrucomicrobia	4534849	60.05	84.46	3.38	Medium	Sagehorn	2016	Hilly grassland	Sage1_R_100_16	100	6	3	5	5	10	neither	grassland
Acidobacteria_gp22_AA1	Acidobacteria	2968279	65.85	72.65	1.99	Medium	Angelo	2014	Meadow grassland	14_0929_05_40cm	40	7	2	5	5	10	deep	neither	Crits-Christoph et al., 2018; Diamond et al., 2019
Actinobacteria_ANG_46	Actinobacteria	4887143	68.98	97.44	0.85	High	Rivendell	2015	Douglas fir	15con2h2_4A	120	15	7	7	2	9	deep	neither
Acidobacteria_gp22_AA2	Acidobacteria	3112826	70.55	77.61	2.99	Medium	Angelo	2014	Meadow grassland	14_1009_16_40cm	40	6	4	9	0	9	deep	neither	Crits-Christoph et al., 2018; Diamond et al., 2019
Actinobacteria_ANG_48	Actinobacteria	5645466	70.4	96.58	0.85	High	Sagehorn	2016	Garry oak	Sage2_R_60_16	60	12	9	6	2	8	neither	neither
Verrucomicrobia_ANG_53	Verrucomicrobia	5729913	60.97	98.99	2.7	High	Sagehorn	2016	Garry oak	Sage2_R_60_16	60	9	9	5	3	8	deep	tree
Acidobacteria_ANG_50	Acidobacteria	4522428	69.92	81.97	1.71	Medium	Rivendell	2013	Douglas fir	2013_40cm	40	9	8	6	2	8	shallow	neither
Acidobacteria_gp1_AA128	Acidobacteria	7964278	56.57	98.84	4.27	High	Angelo	2014	Meadow grassland	14_0903_13_30cm	30	10	8	6	2	8	neither	tree	Crits-Christoph et al., 2018; Diamond et al., 2019
Micromonosporales_ANG_51	Actinobacteria	5548083	70.23	99.14	2.94	High	Sagehorn	2016	Hilly grassland	Sage1_R_100_16	100	9	8	8	0	8	neither	grassland
Rokubacteria_AR31	Rokubacteria	5462906	68.93	88.11	5.24	Medium	Angelo	2014	Meadow grassland	14_1009_16_40cm	40	7	7	0	8	8	neither	neither	Crits-Christoph et al., 2018; Diamond et al., 2019
Acidobacteria_ANG_54	Acidobacteria	3973858	56.71	78.88	0	Medium	Sagehorn	2016	Hilly grassland	Sage1_L_80_16	80	7	4	8	0	8	neither	grassland
Actinobacteria_ANG_47	Actinobacteria	4296464	68.94	90.31	8.05	Medium	Sagehorn	2016	Garry oak	Sage2_L_20_16	20	14	4	6	2	8	shallow	neither
Rokubacteria_ANG_55	Rokubacteria	5626865	68.14	89.22	2.69	Medium	Sagehorn	2016	Hilly grassland	Sage1_L_100_16	100	5	4	3	5	8	neither	grassland
Verrucomicrobia_AV52	Verrucomicrobia	2890371	54.84	85.6	2.36	Medium	Angelo	2014	Meadow grassland	14_0927_12_40cm	40	6	4	6	2	8	deep	tree	Crits-Christoph et al., 2018; Diamond et al., 2019
Acidobacteriales_ANG_49	Acidobacteria	3634783	55.13	85.84	2.53	Medium	Angelo	2014	Meadow grassland	14_0919_05_20cm	20	10	2	7	1	8	shallow	neither
Deltaproteobacteria_ANG_52	Deltaproteobacteria	7059152	54.77	96.59	3.23	High	Angelo	2014	Meadow grassland	14_1009_09_40cm	40	9	2	8	0	8	neither	neither
Acidobacteria_gp1_AA129	Acidobacteria	4429364	57.95	85.47	2.14	Medium	Angelo	2014	Meadow grassland	14_0903_13_30cm	30	7	7	7	0	7	deep	neither	Crits-Christoph et al., 2018; Diamond et al., 2019
Acidobacteria_ANG_59	Acidobacteria	4667149	56.14	93.16	3.85	High	Sagehorn	2016	Garry oak	Sage2_L_60_16	60	5	5	7	0	7	deep	tree
Deltaproteobacteria_ANG_57	Deltaproteobacteria	5911234	54.83	96.27	3.23	High	Sagehorn	2016	Hilly grassland	Sage1_L_20_16	20	7	5	7	0	7	neither	grassland
Acidobacteria_unk_AA30	Acidobacteria	5499503	71.25	82.99	6.84	Medium	Angelo	2014	Meadow grassland	14_0927_12_40cm	40	6	4	0	7	7	deep	grassland	Crits-Christoph et al., 2018; Diamond et al., 2019
Acidobacteria_ANG_60	Acidobacteria	2761545	70.47	73.84	2.62	Medium	Angelo	2014	Meadow grassland	14_0903_13_30cm	30	5	2	7	0	7	neither	neither
Acidobacteria_ANG_56	Acidobacteria	6159065	55.91	93.42	6.84	Medium	Sagehorn	2016	Garry oak	Sage2_L_100_16	100	9	2	7	0	7	deep	tree
Verrucomicrobia_AV2	Verrucomicrobia	4810457	59.18	81	2.7	Medium	Angelo	2014	Meadow grassland	14_0903_13_30cm	30	6	2	5	2	7	shallow	grassland	Crits-Christoph et al., 2018; Diamond et al., 2019
Acidobacteriales_ANG_58	Acidobacteria	3185328	55.25	78.75	2.56	Medium	Angelo	2014	Meadow grassland	14_0929_05_20cm	20	6	1	7	0	7	shallow	neither
Actinobacteria_ANG_62	Actinobacteria	5187362	72.44	94.87	0	High	Sagehorn	2016	Hilly grassland	Sage1_R_80_16	80	13	13	5	1	6	neither	grassland
Rokubacteria_ANG_68	Rokubacteria	5361805	69.92	88.72	7.8	Medium	Rivendell	2015	Douglas fir	15con2h3_4A	120	8	8	0	6	6	deep	grassland
Rokubacteria_ANG_67	Rokubacteria	5410219	68.37	89.22	7.32	Medium	Sagehorn	2016	Hilly grassland	Sage1_R_80_16	80	9	8	1	5	6	neither	grassland
Verrucomicrobia_ANG_64	Verrucomicrobia	7571163	53.53	92.55	4.32	High	Rivendell	2013	Douglas fir	2013_40cm	40	11	8	3	3	6	shallow	tree
Acidobacteria_ANG_65	Acidobacteria	6765600	58.64	83.81	6.47	Medium	Rivendell	2015	Douglas fir	15con2h2_4B	120	10	7	5	1	6	deep	tree
Chloroflexi_ANG_63	Chloroflexi	9522329	53.88	93.4	3.96	High	Sagehorn	2016	Hilly grassland	Sage1_L_60_16	60	11	7	5	1	6	neither	grassland
Acidobacteria_gp6_AA54	Acidobacteria	7765972	65.1	99.15	7.69	Medium	Angelo	2014	Meadow grassland	14_1009_05_20cm	20	11	6	6	0	6	neither	grassland	Crits-Christoph et al., 2018; Diamond et al., 2019
14_1009_02_40cm_Chloroflexi_3845_53_8	Chloroflexi	6718311	53.29	95.71	3.96	High	Angelo	2014	Meadow grassland	14_1009_02_40cm	40	7	6	2	4	6	deep	grassland	Diamond et al., 2019
Deltaproteobacteria_ANG_61	Deltaproteobacteria	10050656	59.28	86.16	6.24	Medium	Sagehorn	2016	Hilly grassland	Sage1_R_113_16	115	15	5	5	1	6	deep	grassland
Acidobacteria_gp4_AA19	Acidobacteria	4939995	65.13	88.46	6.84	Medium	Angelo	2014	Meadow grassland	14_0903_12_40cm	40	4	4	6	0	6	neither	neither	Crits-Christoph et al., 2018; Diamond et al., 2019
Rokubacteria_ANG_66	Rokubacteria	4260344	69.52	76.49	6.62	Medium	Sagehorn	2016	Garry oak	Sage2_L_100_16	100	10	4	3	3	6	deep	tree
Acidobacteria_gp1_AA119	Acidobacteria	4436518	55.99	82.12	5.77	Medium	Angelo	2014	Meadow grassland	14_0903_13_30cm	30	5	3	3	3	6	neither	neither	Crits-Christoph et al., 2018; Diamond et al., 2019
Rokubacteria_ANG_69	Rokubacteria	5047970	68.27	85.72	9.52	Medium	Angelo	2014	Meadow grassland	14_1009_12_30cm	30	7	3	1	5	6	neither	neither
Rokubacteria_ANG_71	Rokubacteria	2985486	70.8	71.34	7.21	Medium	Angelo	2014	Meadow grassland	14_1009_09_20cm	20	5	2	1	5	6	neither	tree
14_1009_16_40cm_Bacteria_10197_68_6	Dormibacteraeota	3018782	68.34	75.31	0.93	Medium	Angelo	2014	Meadow grassland	14_1009_16_40cm	40	3	1	6	0	6	neither	neither	Diamond et al., 2019
Gemmatimonadetes_AG48	Gemmatimonadetes	3079162	60.73	79.42	4.76	Medium	Angelo	2014	Meadow grassland	14_0903_13_30cm	30	2	1	4	2	6	shallow	tree	Crits-Christoph et al., 2018; Diamond et al., 2019
Acidobacteria_ANG_70	Acidobacteria	3012625	69.08	84.38	2.2	Medium	Sagehorn	2016	Garry oak	Sage2_R_40_16	40	6	0	5	1	6	deep	tree
14_0903_16_20cm_Ktedonobacter_racemifer_5439_53_10	Chloroflexi	3366631	52.47	76.84	8.53	Medium	Angelo	2014	Meadow grassland	14_0903_16_20cm	20	6	0	4	2	6	neither	tree	Diamond et al., 2019
Gemmatimonadetes_AG19	Gemmatimonadetes	2215977	70.62	70.5	4.95	Medium	Angelo	2014	Meadow grassland	14_1009_16_40cm	40	3	0	1	5	6	neither	neither	Crits-Christoph et al., 2018; Diamond et al., 2019
Rokubacteria_AR23	Rokubacteria	7201562	67.99	89.22	4.85	Medium	Angelo	2014	Meadow grassland	14_1009_16_40cm	40	8	8	3	2	5	deep	neither	Crits-Christoph et al., 2018; Diamond et al., 2019
Acidobacteria_ANG_77	Acidobacteria	6079185	55.72	94.87	3.42	High	Sagehorn	2016	Garry oak	Sage2_L_80_16	80	7	7	4	1	5	neither	tree
Acidobacteria_ANG_78	Acidobacteria	5340517	55.3	80.25	4.42	Medium	Rivendell	2015	Douglas fir	15con2h1_4B	120	7	6	4	1	5	neither	neither
Acidobacteria_ANG_72	Acidobacteria	7254494	53.74	93.11	4.27	High	Sagehorn	2016	Hilly grassland	Sage1_R_60_16	60	9	6	4	1	5	neither	grassland
14_0903_09_20cm_Proteobacteria_630_68_11	Gammaproteobacteria	3950681	67.93	95.28	4.02	High	Angelo	2014	Meadow grassland	14_0903_09_20cm	20	6	6	0	5	5	shallow	neither	Diamond et al., 2019
Rokubacteria_AR22	Rokubacteria	4645077	68.05	84.37	4.9	Medium	Angelo	2014	Meadow grassland	14_0903_16_40cm	40	9	5	2	3	5	deep	grassland	Crits-Christoph et al., 2018; Diamond et al., 2019
Rokubacteria_ANG_82	Rokubacteria	5432692	68.05	89.67	5.24	Medium	Angelo	2014	Meadow grassland	14_0903_13_40cm	40	5	5	0	5	5	deep	neither
Rokubacteria_ANG_83	Rokubacteria	5787586	67.77	90.95	6.14	Medium	Rivendell	2015	Douglas fir	15con2h2_4B	120	5	5	0	5	5	deep	neither
Verrucomicrobia_AV4	Verrucomicrobia	4018862	58.8	89.57	3.08	Medium	Angelo	2014	Meadow grassland	14_0927_12_20cm	20	8	5	4	1	5	shallow	grassland	Crits-Christoph et al., 2018; Diamond et al., 2019
Verrucomicrobia_AV21	Verrucomicrobia	3295248	54.98	98.31	5.8	Medium	Angelo	2014	Meadow grassland	14_1009_09_20cm	20	5	5	1	4	5	shallow	neither	Crits-Christoph et al., 2018; Diamond et al., 2019
Actinobacteria_ANG_75	Actinobacteria	6639659	71.11	97.91	4.7	High	Sagehorn	2016	Hilly grassland	Sage1_R_113_16	115	8	4	0	5	5	neither	grassland
14_0929_02_40cm_Bacteria_2798_72_12	Deltaproteobacteria	4171096	71.84	91.4	4.19	High	Angelo	2014	Meadow grassland	14_0929_02_40cm	40	5	4	0	5	5	neither	neither	Diamond et al., 2019
Verrucomicrobia_AV1	Verrucomicrobia	3860101	59.46	76.37	4.77	Medium	Angelo	2014	Meadow grassland	14_1009_16_40cm	40	6	4	3	2	5	shallow	grassland	Crits-Christoph et al., 2018; Diamond et al., 2019
Acidobacteria_gp1_AA131	Acidobacteria	4869480	56.04	71.41	0.43	Medium	Angelo	2014	Meadow grassland	14_1009_12_20cm	20	8	3	5	0	5	neither	grassland	Crits-Christoph et al., 2018; Diamond et al., 2019
Acidobacteria_ANG_80	Acidobacteria	5824845	57.07	88.09	9.4	Medium	Rivendell	2015	Douglas fir	15con2h2_4A	120	5	3	5	0	5	deep	neither
14_1009_12_20cm_Bacteria_8356_72_5	Dormibacteraeota	4000638	72.37	88.04	0.46	Medium	Angelo	2014	Meadow grassland	14_1009_12_20cm	20	6	3	5	0	5	neither	neither	Diamond et al., 2019
Nitrospirae_ANG_76	Nitrospirae	2908296	61.45	92.9	6.98	Medium	Sagehorn	2016	Garry oak	Sage2_L_115_16	115	8	3	5	0	5	deep	neither
Rokubacteria_ANG_79	Rokubacteria	4169002	69.7	75.48	3.77	Medium	Sagehorn	2016	Hilly grassland	Sage1_R_100_16	100	6	3	2	3	5	neither	grassland
Acidobacteria_ANG_73	Acidobacteria	4777961	56.04	74.38	4.27	Medium	Angelo	2014	Meadow grassland	14_0929_02_40cm	40	9	2	1	4	5	neither	neither
Acidobacteria_ANG_74	Acidobacteria	2924455	69.49	87.62	4.79	Medium	Sagehorn	2016	Garry oak	Sage2_L_80_16	80	8	2	4	1	5	deep	tree
Bacteroidetes_ANG_81	Bacteroidetes	4818680	47.28	83.29	6.05	Medium	Rivendell	2013	Douglas fir	2013_60cm	60	5	2	0	5	5	neither	tree
14_1009_16_40cm_Deltaproteobacteria_10053_55_6	Deltaproteobacteria	3915135	54.67	77.48	1.94	Medium	Angelo	2014	Meadow grassland	14_1009_16_40cm	40	3	1	5	0	5	deep	tree	Diamond et al., 2019
Dormibacteraeota_ANG_85	Dormibacteraeota	1732165	65.96	72.22	1.85	Medium	Sagehorn	2016	Garry oak	Sage2_R_20_16	20	2	1	5	0	5	shallow	tree
Chloroflexi_ANG_84	Chloroflexi	6217060	47.68	70.37	5.2	Medium	Sagehorn	2016	Hilly grassland	Sage1_L_80_16	80	4	0	1	4	5	neither	grassland
Rokubacteria_ANG_89	Rokubacteria	5214294	69.31	87.18	4.5	Medium	Angelo	2014	Meadow grassland	14_0929_02_40cm	40	11	11	1	3	4	shallow	neither
Acidobacteria_ANG_87	Acidobacteria	9470871	56.69	88.25	6.08	Medium	Rivendell	2013	Douglas fir	2013_100cm	100	14	10	4	0	4	neither	neither
Deltaproteobacteria_ANG_88	Deltaproteobacteria	5163928	68.54	96.77	4.22	High	Rivendell	2015	Douglas fir	15con2h3_4B	120	11	10	0	4	4	deep	neither
Rokubacteria_ANG_90	Rokubacteria	5099718	68.84	87.69	9.16	Medium	Angelo	2014	Meadow grassland	14_1009_13_20cm	20	10	9	1	3	4	shallow	neither
Rokubacteria_AR17	Rokubacteria	5924440	68.11	89.01	6.14	Medium	Angelo	2014	Meadow grassland	14_0903_12_30cm	30	9	9	2	2	4	shallow	tree	Crits-Christoph et al., 2018; Diamond et al., 2019
Actinobacteria_ANG_86	Actinobacteria	6945857	71.39	92.74	0.85	High	Sagehorn	2016	Hilly grassland	Sage1_R_100_16	100	15	8	2	2	4	neither	grassland
Micromonosporales_ANG_94	Actinobacteria	4816617	71	95	2.03	High	Sagehorn	2016	Garry oak	Sage2_R_100_16	100	8	8	0	4	4	deep	tree
Rokubacteria_AR27	Rokubacteria	7377587	67.73	85.61	5.77	Medium	Angelo	2014	Meadow grassland	14_0903_09_40cm	40	9	8	2	2	4	shallow	tree	Crits-Christoph et al., 2018; Diamond et al., 2019
Acidobacteria_ANG_96	Acidobacteria	5179798	56.44	98.08	0	High	Sagehorn	2016	Garry oak	Sage2_R_80_16	80	7	7	0	4	4	neither	tree
Acidobacteria_ANG_93	Acidobacteria	6389470	57.53	96.55	0.9	High	Angelo	2014	Meadow grassland	14_1009_12_20cm	20	8	6	3	1	4	neither	tree
Betaproteobacteria_ANG_91	Betaproteobacteria	5704795	66.31	99.05	2.39	High	Sagehorn	2016	Hilly grassland	Sage1_R_100_16	100	9	6	2	2	4	neither	grassland
Verrucomicrobia_ANG_104	Verrucomicrobia	2204118	55.2	88.85	2.84	Medium	Angelo	2014	Meadow grassland	14_1009_12_20cm	20	6	6	0	4	4	neither	neither
13_1_40CM_4_Acidobacteria_56_10	Acidobacteria	4262886	55.62	74.64	3.42	Medium	Angelo	2013	Meadow grassland	13_1_40CM_4	40	5	5	2	2	4	neither	neither	Butterfield et al., 2016
Acidobacteria_ANG_97	Acidobacteria	4949798	71.91	79.19	3.7	Medium	Angelo	2014	Meadow grassland	14_0903_13_30cm	30	7	5	3	1	4	neither	grassland
Rokubacteria_ANG_103	Rokubacteria	5879323	68.14	86.11	7.44	Medium	Angelo	2014	Meadow grassland	14_1009_13_40cm	40	6	5	0	4	4	neither	neither
Rokubacteria_ANG_108	Rokubacteria	6421342	68.63	90.95	8.14	Medium	Angelo	2014	Meadow grassland	14_0929_05_40cm	40	5	5	0	4	4	neither	neither
Verrucomicrobia_ANG_100	Verrucomicrobia	2841705	54.96	75.31	2.29	Medium	Sagehorn	2016	Hilly grassland	Sage1_R_80_16	80	7	5	2	2	4	deep	grassland
Verrucomicrobia_ANG_92	Verrucomicrobia	6866019	53.79	88.48	5.74	Medium	Rivendell	2013	Douglas fir	2013_100cm	100	9	5	1	3	4	neither	neither
Verrucomicrobia_ANG_109	Verrucomicrobia	2394872	55.18	90.99	5.29	Medium	Angelo	2014	Meadow grassland	14_0927_02_20cm	20	5	5	1	3	4	neither	neither
Rokubacteria_ANG_116	Rokubacteria	5493338	68.78	89.1	6.09	Medium	Angelo	2014	Meadow grassland	14_1009_05_40cm	40	4	4	0	4	4	neither	tree
Rokubacteria_AR24	Rokubacteria	5640393	68.96	90.81	5.88	Medium	Angelo	2014	Meadow grassland	14_1009_13_30cm	30	4	4	0	4	4	neither	tree	Crits-Christoph et al., 2018; Diamond et al., 2019
Verrucomicrobia_AV71	Verrucomicrobia	3165771	54.69	91.33	2.97	High	Angelo	2014	Meadow grassland	14_0903_13_30cm	30	4	4	2	2	4	shallow	grassland	Crits-Christoph et al., 2018; Diamond et al., 2019
Verrucomicrobia_ANG_118	Verrucomicrobia	3818873	54.66	91.55	2.7	High	Sagehorn	2016	Hilly grassland	Sage1_L_60_16	60	4	4	1	3	4	shallow	grassland
Acidobacteria_unk_AA34	Acidobacteria	5289759	70.19	71.55	5.98	Medium	Angelo	2014	Meadow grassland	14_1009_05_40cm	40	7	3	0	4	4	deep	neither	Crits-Christoph et al., 2018; Diamond et al., 2019
Acidobacteria_ANG_101	Acidobacteria	4008200	55.13	83.13	2.99	Medium	Angelo	2014	Meadow grassland	14_1009_16_40cm	40	6	3	4	0	4	neither	neither
Acidobacteria_ANG_111	Acidobacteria	3775989	56.81	88.79	3.47	Medium	Rivendell	2015	Douglas fir	15con2h2_4A	120	4	3	4	0	4	deep	neither
Alphaproteobacteria_ANG_95	Alphaproteobacteria	5448000	63.8	73.65	5.15	Medium	Angelo	2014	Meadow grassland	14_0903_13_30cm	30	8	3	3	1	4	shallow	neither
Burkholderiales_ANG_125	Betaproteobacteria	2453784	66.57	98.15	0.62	High	Rivendell	2016	Madrone	Mad1_20_16	20	2	3	2	2	4	shallow	tree
Ktedonobacter_racemifer_ANG_119	Chloroflexi	4052584	51.97	85.97	4.18	Medium	Sagehorn	2016	Garry oak	Sage2_R_80_16	80	3	3	2	2	4	deep	grassland
Chloroflexi_ANG_102	Chloroflexi	6533074	50.27	95.71	8.91	Medium	Sagehorn	2016	Hilly grassland	Sage1_L_40_16	40	6	3	2	2	4	neither	grassland
14_1009_16_40cm_Deltaproteobacteria_10098_55_8	Deltaproteobacteria	9030429	54.66	96.43	4.52	High	Angelo	2014	Meadow grassland	14_1009_16_40cm	40	6	3	4	0	4	neither	grassland	Diamond et al., 2019
Gammaproteobacteria_ANG_114	Gammaproteobacteria	3367722	66.3	93.29	2.47	High	Rivendell	2013	Douglas fir	2013_60cm	60	4	3	3	1	4	neither	neither
Rokubacteria_ANG_99	Rokubacteria	3973953	69.37	74.47	2.67	Medium	Angelo	2014	Meadow grassland	14_1009_16_40cm	40	7	3	0	4	4	neither	tree
Rokubacteria_ANG_124	Rokubacteria	3766915	69.1	86.63	5.24	Medium	Angelo	2014	Meadow grassland	14_0903_05_30cm	30	3	3	0	4	4	deep	tree
Verrucomicrobia_ANG_105	Verrucomicrobia	5566608	53.46	90.32	8.45	Medium	Rivendell	2016	Madrone	Mad1_115_16	115	6	3	2	2	4	shallow	tree
Acidobacteria_gp1_AA127	Acidobacteria	3024217	55.16	73.82	1.71	Medium	Angelo	2014	Meadow grassland	14_0903_13_30cm	30	5	2	4	0	4	neither	tree	Crits-Christoph et al., 2018; Diamond et al., 2019
Acidobacteria_gp1_AA146	Acidobacteria	2822829	55.03	74.39	0	Medium	Angelo	2014	Meadow grassland	14_0903_13_20cm	20	4	2	4	0	4	shallow	neither	Crits-Christoph et al., 2018; Diamond et al., 2019
Acidobacteria_gp1_AA144	Acidobacteria	3886943	54.28	86.85	9.62	Medium	Angelo	2014	Meadow grassland	14_1009_05_20cm	20	5	2	1	3	4	shallow	grassland	Crits-Christoph et al., 2018; Diamond et al., 2019
Acidobacteria_gp4_AA26	Acidobacteria	6402495	54.49	93.16	5.22	Medium	Angelo	2014	Meadow grassland	14_1009_16_30cm	30	6	2	4	0	4	deep	tree	Crits-Christoph et al., 2018; Diamond et al., 2019
Gemmatimonadetes_ANG_122	Gemmatimonadetes	2469377	70.71	90.11	4.4	High	Sagehorn	2016	Hilly grassland	Sage1_L_100_16	100	3	2	0	4	4	neither	grassland
Rokubacteria_ANG_117	Rokubacteria	3843248	68.24	73.3	4.42	Medium	Angelo	2014	Meadow grassland	14_0903_13_20cm	20	4	2	0	4	4	neither	neither
Acidobacteria_ANG_112	Acidobacteria	4396783	57.18	73.69	1.71	Medium	Rivendell	2013	Douglas fir	2013_100cm	100	4	1	0	4	4	neither	neither
Acidobacteria_gp4_AA25	Acidobacteria	4618824	54.59	80.38	6.03	Medium	Angelo	2014	Meadow grassland	14_1009_09_30cm	30	4	1	4	0	4	neither	neither	Crits-Christoph et al., 2018; Diamond et al., 2019
13_1_20CM_3_Actinobacteria_68_9	Actinobacteria	2365548	68.89	75.2	8.76	Medium	Angelo	2013	Meadow grassland	13_1_20CM_3	20	1	1	4	0	4	shallow	neither	Butterfield et al., 2016
Betaproteobacteria_ANG_98	Betaproteobacteria	5079148	65.15	92.81	5.64	Medium	Sagehorn	2016	Hilly grassland	Sage1_R_60_16	60	7	1	3	1	4	neither	grassland
14_0929_05_20cm_Ktedonobacter_racemifer_3036_53_7	Chloroflexi	3630606	52.57	81.45	6.93	Medium	Angelo	2014	Meadow grassland	14_0929_05_20cm	20	2	1	1	3	4	shallow	neither	Diamond et al., 2019
14_0927_12_20cm_Bacteria_6367_73_6	Dormibacteraeota	2844182	73.31	77.09	0	Medium	Angelo	2014	Meadow grassland	14_0927_12_20cm	20	4	1	4	0	4	neither	tree	Diamond et al., 2019
Gemmatimonadetes_ANG_123	Gemmatimonadetes	3453965	68.43	97.8	4.52	High	Angelo	2014	Meadow grassland	14_0903_12_20cm	20	3	1	4	0	4	neither	tree
Nitrospirae_ANG_115	Nitrospirae	1744821	62.3	81.14	2.78	Medium	Sagehorn	2016	Garry oak	Sage2_R_80_16	80	4	1	4	0	4	deep	neither
Verrucomicrobia_ANG_110	Verrucomicrobia	2728628	54.99	80.61	7.09	Medium	Rivendell	2016	Madrone	Mad1_20_16	20	5	1	2	2	4	shallow	neither
Acidobacteria_ANG_107	Acidobacteria	5050977	54.73	76.68	5.09	Medium	Angelo	2014	Meadow grassland	14_1009_09_40cm	40	5	0	4	0	4	deep	neither
Bacteroidetes_ANG_113	Bacteroidetes	4066950	47.38	76.17	2.23	Medium	Rivendell	2013	Douglas fir	2013_100cm	100	4	0	0	4	4	neither	tree
Deltaproteobacteria_ANG_126	Deltaproteobacteria	5155463	54.84	84.63	4.62	Medium	Angelo	2014	Meadow grassland	14_1009_05_20cm	20	2	0	4	0	4	neither	grassland
Deltaproteobacteria_ANG_120	Deltaproteobacteria	4924411	54.71	86.11	1.94	Medium	Angelo	2014	Meadow grassland	14_0903_05_20cm	20	3	0	4	0	4	neither	grassland
Deltaproteobacteria_ANG_121	Deltaproteobacteria	4130293	54.98	93.53	2.58	High	Rivendell	2015	Douglas fir	15con2h3_8	200	3	0	4	0	4	deep	grassland
Verrucomicrobia_AV109	Verrucomicrobia	2529507	54.45	87.01	7.6	Medium	Angelo	2014	Meadow grassland	14_1009_13_20cm	20	7	0	2	2	4	shallow	grassland	Crits-Christoph et al., 2018; Diamond et al., 2019
Rokubacteria_ANG_128	Rokubacteria	5465874	70.24	87.61	4.01	Medium	Angelo	2014	Meadow grassland	14_0927_02_40cm	40	11	11	0	3	3	neither	tree
Bradyrhizobium_ANG_133	Alphaproteobacteria	8543769	62.16	95.89	5.78	Medium	Sagehorn	2016	Garry oak	Sage2_L_40_16	40	9	10	2	1	3	shallow	tree
Acidobacteria_gp1_AA114	Acidobacteria	5828300	54.23	98.29	2.14	High	Angelo	2014	Meadow grassland	14_0929_05_20cm	20	8	8	2	1	3	shallow	grassland	Crits-Christoph et al., 2018; Diamond et al., 2019
Rokubacteria_ANG_129	Rokubacteria	5359071	70.06	79.82	2.14	Medium	Angelo	2014	Meadow grassland	14_1009_05_30cm	30	10	8	0	3	3	shallow	tree
Acidobacteria_ANG_134	Acidobacteria	5343060	57.03	92.17	4.43	High	Rivendell	2016	Madrone	Mad1_100_16	100	8	7	3	0	3	neither	tree
Alphaproteobacteria_ANG_140	Alphaproteobacteria	6343702	63.96	84.12	2.74	Medium	Rivendell	2015	Douglas fir	15con2h2_4A	120	7	7	1	2	3	neither	neither
Deltaproteobacteria_ANG_143	Deltaproteobacteria	5427999	69.31	96.13	2.9	High	Rivendell	2015	Douglas fir	15con2h1_4B	120	7	7	0	3	3	deep	neither
Rokubacteria_AR18	Rokubacteria	6781128	67.86	84.19	7.69	Medium	Angelo	2014	Meadow grassland	14_1009_16_40cm	40	9	7	1	2	3	deep	tree	Crits-Christoph et al., 2018; Diamond et al., 2019
Rokubacteria_AR5	Rokubacteria	6061845	70.62	85.92	5.23	Medium	Angelo	2014	Meadow grassland	14_1009_16_40cm	40	7	7	1	2	3	shallow	grassland	Crits-Christoph et al., 2018; Diamond et al., 2019
Rokubacteria_ANG_144	Rokubacteria	5642298	70.4	86.54	4.96	Medium	Rivendell	2013	Douglas fir	2013_40cm	40	7	7	0	3	3	neither	grassland
Rokubacteria_ANG_159	Rokubacteria	4558128	67.51	90.09	4.42	High	Sagehorn	2016	Hilly grassland	Sage1_R_80_16	80	6	6	0	3	3	neither	grassland
Acidobacteria_gp5_AA66	Acidobacteria	7046869	55.14	81.41	5.41	Medium	Angelo	2014	Meadow grassland	14_1009_16_30cm	30	10	5	1	2	3	neither	neither	Crits-Christoph et al., 2018; Diamond et al., 2019
Acidobacteria_ANG_132	Acidobacteria	6553417	57.13	91.76	5.39	Medium	Angelo	2014	Meadow grassland	14_0929_12_40cm	40	9	5	0	3	3	shallow	tree
Acidobacteria_gp2_AA80	Acidobacteria	4623513	60.74	93.16	2.14	High	Angelo	2014	Meadow grassland	14_0903_12_30cm	30	7	5	0	3	3	neither	neither	Crits-Christoph et al., 2018; Diamond et al., 2019
Acidobacteria_ANG_161	Acidobacteria	4185721	53.86	96.58	4.27	High	Rivendell	2016	Madrone	Mad1_80_16	80	5	5	3	0	3	deep	grassland
Acidobacteria_ANG_162	Acidobacteria	5088713	55.32	97.44	2.14	High	Sagehorn	2016	Hilly grassland	Sage1_R_40_16	40	5	5	3	0	3	neither	grassland
Alphaproteobacteria_ANG_154	Alphaproteobacteria	7239773	65.27	93.54	3.25	High	Sagehorn	2016	Hilly grassland	Sage1_L_113_16	115	6	5	0	3	3	neither	grassland
Rokubacteria_ANG_146	Rokubacteria	4279773	68.1	78.63	7.1	Medium	Sagehorn	2016	Hilly grassland	Sage1_R_100_16	100	7	5	0	3	3	neither	grassland
Rokubacteria_ANG_147	Rokubacteria	4068528	68.23	82.26	3.7	Medium	Sagehorn	2016	Hilly grassland	Sage1_R_100_16	100	7	5	0	3	3	neither	grassland
Rokubacteria_ANG_145	Rokubacteria	6570613	69.5	83.52	8.12	Medium	Rivendell	2013	Douglas fir	2013_20cm	20	7	5	0	3	3	shallow	neither
Rokubacteria_ANG_166	Rokubacteria	4453054	69.28	84.85	7.37	Medium	Rivendell	2013	Douglas fir	2013_20cm	20	5	5	1	2	3	neither	neither
Rokubacteria_ANG_137	Rokubacteria	5691079	67.34	89.01	7.11	Medium	Sagehorn	2016	Hilly grassland	Sage1_R_60_16	60	8	5	0	3	3	deep	grassland
Rokubacteria_ANG_160	Rokubacteria	5616525	67.94	89.96	4.49	Medium	Rivendell	2015	Douglas fir	15con1	200	6	5	0	3	3	deep	grassland
Verrucomicrobia_ANG_149	Verrucomicrobia	3157441	55.23	88.34	8.11	Medium	Angelo	2014	Meadow grassland	14_1009_09_30cm	30	7	5	0	3	3	shallow	neither
Verrucomicrobia_AV114	Verrucomicrobia	3080349	55.27	90.2	3.04	High	Angelo	2014	Meadow grassland	14_0919_09_20cm	20	5	5	0	3	3	shallow	neither	Crits-Christoph et al., 2018; Diamond et al., 2019
Acidobacteria_ANG_135	Acidobacteria	6187413	56.95	87.38	8.5	Medium	Sagehorn	2016	Garry oak	Sage2_L_80_16	80	8	4	3	0	3	deep	tree
Actinobacteria_ANG_164	Actinobacteria	4702171	69.47	94.59	1.64	High	Sagehorn	2016	Garry oak	Sage2_L_20_16	20	5	4	3	0	3	neither	neither
14_1009_16_40cm_Actinobacteria_10239_70_8	Actinobacteria	4202675	70.09	95.17	6.47	Medium	Angelo	2014	Meadow grassland	14_1009_16_40cm	40	5	4	3	0	3	shallow	neither	Diamond et al., 2019
Burkholderia_ANG_142	Betaproteobacteria	5435877	62.79	71.07	2.64	Medium	Sagehorn	2016	Garry oak	Sage2_R_80_16	80	7	4	0	3	3	neither	tree
14_1009_16_30cm_Betaproteobacteria_9678_65_7	Betaproteobacteria	4398434	64.85	86.15	5.12	Medium	Angelo	2014	Meadow grassland	14_1009_16_30cm	30	8	4	3	0	3	shallow	tree	Diamond et al., 2019
Betaproteobacteria_ANG_155	Betaproteobacteria	3747429	67.3	86.46	5.34	Medium	Angelo	2014	Meadow grassland	14_0929_12_20cm	20	6	4	0	3	3	shallow	neither
14_0903_13_30cm_Burkholderiales_4888_66_12	Betaproteobacteria	4193915	66.26	87.83	4.72	Medium	Angelo	2014	Meadow grassland	14_0903_13_30cm	30	6	4	1	2	3	shallow	grassland	Diamond et al., 2019
14_0919_02_20cm_Betaproteobacteria_5881_65_14	Betaproteobacteria	3820475	64.59	97.8	0.67	High	Angelo	2014	Meadow grassland	14_0919_02_20cm	20	4	4	1	2	3	shallow	grassland	Diamond et al., 2019
Rokubacteria_AR44	Rokubacteria	4533140	69.98	84.91	5.71	Medium	Angelo	2014	Meadow grassland	14_1009_09_30cm	30	4	4	0	3	3	neither	neither	Crits-Christoph et al., 2018; Diamond et al., 2019
Rokubacteria_ANG_176	Rokubacteria	4342722	70.65	88.15	3.56	Medium	Angelo	2014	Meadow grassland	14_1009_13_30cm	30	4	4	0	3	3	neither	grassland
Verrucomicrobia_ANG_131	Verrucomicrobia	2856524	55.02	73.49	7.64	Medium	Sagehorn	2016	Hilly grassland	Sage1_L_20_16	20	10	4	1	2	3	shallow	neither
Verrucomicrobia_ANG_169	Verrucomicrobia	1934982	55.35	88.62	0.41	Medium	Rivendell	2016	Madrone	Mad1_40_16	40	5	4	0	3	3	neither	neither
Verrucomicrobia_ANG_168	Verrucomicrobia	3075975	54.85	93.51	5.07	Medium	Angelo	2014	Meadow grassland	14_0929_12_40cm	40	5	4	0	3	3	shallow	neither
Verrucomicrobia_AV26	Verrucomicrobia	3308718	55	93.78	6.18	Medium	Angelo	2014	Meadow grassland	14_0929_05_20cm	20	7	4	0	3	3	shallow	grassland	Crits-Christoph et al., 2018; Diamond et al., 2019
Acidobacteria_ANG_181	Acidobacteria	5318037	54.75	84.14	5.41	Medium	Sagehorn	2016	Garry oak	Sage2_L_80_16	80	3	3	3	0	3	neither	tree
Acidobacteria_ANG_136	Acidobacteria	4055116	60.96	86.25	3.9	Medium	Angelo	2014	Meadow grassland	14_0927_12_20cm	20	8	3	0	3	3	neither	neither
Acidobacteria_ANG_163	Acidobacteria	4871504	54.52	86.51	4.37	Medium	Angelo	2014	Meadow grassland	14_0903_09_40cm	40	5	3	3	0	3	shallow	neither
Acidobacteria_gp2_AA84	Acidobacteria	5712406	57.78	87.78	6.14	Medium	Angelo	2014	Meadow grassland	14_0929_12_30cm	30	3	3	3	0	3	neither	tree	Crits-Christoph et al., 2018; Diamond et al., 2019
Acidobacteria_ANG_171	Acidobacteria	5280999	57.87	87.99	9.22	Medium	Angelo	2014	Meadow grassland	14_0903_09_40cm	40	4	3	0	3	3	shallow	neither
Acidobacteria_ANG_172	Acidobacteria	4849264	53.27	91.11	5.68	Medium	Sagehorn	2016	Garry oak	Sage2_L_40_16	40	4	3	3	0	3	shallow	neither
Acidobacteria_gp13_AA74	Acidobacteria	5253747	60.23	95.03	4.56	High	Angelo	2014	Meadow grassland	14_0903_16_40cm	40	5	3	2	1	3	deep	tree	Crits-Christoph et al., 2018; Diamond et al., 2019
Actinobacteria_ANG_182	Actinobacteria	4629372	70.34	98.29	0.85	High	Sagehorn	2016	Garry oak	Sage2_L_100_16	100	3	3	0	3	3	deep	tree
14_0903_12_30cm_Alphaproteobacteria_1062_64_7	Alphaproteobacteria	5467782	63.95	77.97	5.18	Medium	Angelo	2014	Meadow grassland	14_0903_12_30cm	30	8	3	2	1	3	neither	neither	Diamond et al., 2019
Alphaproteobacteria_ANG_141	Alphaproteobacteria	3692551	61.12	85.86	1.67	Medium	Rivendell	2013	Douglas fir	2013_40cm	40	7	3	1	2	3	neither	tree
Betaproteobacteria_ANG_156	Betaproteobacteria	3513220	66.06	87.51	4.39	Medium	Sagehorn	2016	Hilly grassland	Sage1_R_100_16	100	6	3	0	3	3	deep	grassland
14_0929_12_40cm_Betaproteobacteria_7526_65_14	Betaproteobacteria	3703317	64.63	92.36	4.43	High	Angelo	2014	Meadow grassland	14_0929_12_40cm	40	4	3	0	3	3	neither	neither	Diamond et al., 2019
Deltaproteobacteria_ANG_185	Deltaproteobacteria	4561984	64.03	91.05	2.1	High	Rivendell	2013	Douglas fir	2013_40cm	40	3	3	1	2	3	neither	neither
Rokubacteria_ANG_130	Rokubacteria	5491175	70.06	79.9	5.55	Medium	Angelo	2014	Meadow grassland	14_0903_13_20cm	20	10	3	0	3	3	shallow	tree
Rokubacteria_ANG_177	Rokubacteria	3766918	68.07	82.33	4.59	Medium	Rivendell	2015	Douglas fir	15con1	200	4	3	0	3	3	deep	grassland
Rokubacteria_ANG_148	Rokubacteria	4537357	68.6	85.82	7.06	Medium	Sagehorn	2016	Hilly grassland	Sage1_R_113_16	115	7	3	0	3	3	neither	grassland
Verrucomicrobia_ANG_178	Verrucomicrobia	2593643	55.01	80.38	3.21	Medium	Angelo	2014	Meadow grassland	14_1009_09_30cm	30	4	3	1	2	3	shallow	neither
Verrucomicrobia_AV133	Verrucomicrobia	2055626	56.16	80.52	5.07	Medium	Angelo	2014	Meadow grassland	14_0903_13_40cm	40	5	3	0	3	3	neither	neither	Crits-Christoph et al., 2018; Diamond et al., 2019
Verrucomicrobia_ANG_150	Verrucomicrobia	2072360	56.21	82.04	4.05	Medium	Angelo	2014	Meadow grassland	14_0929_12_20cm	20	7	3	0	3	3	neither	neither
Verrucomicrobia_AV38	Verrucomicrobia	3020477	54.63	89.53	4.65	Medium	Angelo	2014	Meadow grassland	14_0927_05_40cm	40	5	3	0	3	3	neither	grassland	Crits-Christoph et al., 2018; Diamond et al., 2019
Verrucomicrobia_AV31	Verrucomicrobia	3014508	54.14	94.26	8.45	Medium	Angelo	2014	Meadow grassland	14_0903_02_30cm	30	4	3	0	3	3	shallow	grassland	Crits-Christoph et al., 2018; Diamond et al., 2019
Acidobacteria_ANG_152	Acidobacteria	5138733	57.56	79.83	8.6	Medium	Rivendell	2013	Douglas fir	2013_40cm	40	6	2	2	1	3	shallow	tree
14_1009_12_20cm_Actinobacteria_8341_71_11	Actinobacteria	3308452	71.42	84.76	7.24	Medium	Angelo	2014	Meadow grassland	14_1009_12_20cm	20	3	2	3	0	3	neither	grassland	Diamond et al., 2019
Actinobacteria_ANG_187	Actinobacteria	4339299	70.72	98.29	0.85	High	Sagehorn	2016	Hilly grassland	Sage1_R_80_16	80	2	2	0	3	3	neither	grassland
Actinobacteria_ANG_183	Actinobacteria	5213541	69.86	99.15	2.14	High	Sagehorn	2016	Hilly grassland	Sage1_R_113_16	115	3	2	0	3	3	neither	grassland
14_1009_16_40cm_Betaproteobacteria_10094_64_30	Betaproteobacteria	2380941	64.15	77.46	4.57	Medium	Angelo	2014	Meadow grassland	14_1009_16_40cm	40	5	2	1	2	3	deep	tree	Diamond et al., 2019
14_0903_12_30cm_Betaproteobacteria_1059_67_7	Betaproteobacteria	4118139	67.22	92.15	4.29	High	Angelo	2014	Meadow grassland	14_0903_12_30cm	30	5	2	0	3	3	shallow	neither	Diamond et al., 2019
Chloroflexi_ANG_165	Chloroflexi	7077415	54.35	77.04	3.17	Medium	Rivendell	2016	Madrone	Mad1_100_16	100	5	2	1	2	3	neither	neither
14_1009_12_20cm_Ktedonobacter_racemifer_10581_54_6	Chloroflexi	4776429	54.08	77.89	1.98	Medium	Angelo	2014	Meadow grassland	14_1009_12_20cm	20	5	2	2	1	3	neither	tree	Diamond et al., 2019
14_1009_12_20cm_Ktedonobacter_racemifer_8422_52_9	Chloroflexi	4187729	52.48	86.3	8.03	Medium	Angelo	2014	Meadow grassland	14_1009_12_20cm	20	3	2	1	2	3	shallow	neither	Diamond et al., 2019
14_1009_05_40cm_Deltaproteobacteria_4396_68_5	Deltaproteobacteria	3999420	67.9	78.03	2.46	Medium	Angelo	2014	Meadow grassland	14_1009_05_40cm	40	6	2	0	3	3	shallow	grassland	Diamond et al., 2019
Deltaproteobacteria_ANG_175	Deltaproteobacteria	4153909	70.81	80.36	4.53	Medium	Angelo	2014	Meadow grassland	14_0903_13_30cm	30	4	2	0	3	3	deep	tree
Verrucomicrobia_ANG_138	Verrucomicrobia	2379345	55.3	81.64	9.05	Medium	Angelo	2014	Meadow grassland	14_0929_09_40cm	40	8	2	0	3	3	neither	neither
Verrucomicrobia_AV111	Verrucomicrobia	2581707	54.8	82.76	1.35	Medium	Angelo	2014	Meadow grassland	14_0903_13_30cm	30	3	2	0	3	3	neither	neither	Crits-Christoph et al., 2018; Diamond et al., 2019
Verrucomicrobia_AV35	Verrucomicrobia	2788031	55.16	87.13	9.31	Medium	Angelo	2014	Meadow grassland	14_1009_16_20cm	20	6	2	2	1	3	neither	neither	Crits-Christoph et al., 2018; Diamond et al., 2019
Verrucomicrobia_ANG_170	Verrucomicrobia	2482156	55.39	91.48	5.11	Medium	Rivendell	2015	Douglas fir	15con2h2_4A	120	5	2	1	2	3	deep	neither
Acidobacteria_ANG_139	Acidobacteria	5891339	55.62	76.54	3.42	Medium	Sagehorn	2016	Garry oak	Sage2_R_60_16	60	7	1	3	0	3	neither	tree
Acidobacteria_ANG_153	Acidobacteria	3454121	56.91	79.05	4.32	Medium	Rivendell	2016	Madrone	Mad1_80_16	80	6	1	3	0	3	deep	neither
Acidobacteria_unk_AA152	Acidobacteria	2895960	63.3	82.26	1.71	Medium	Angelo	2014	Meadow grassland	14_1009_16_40cm	40	1	1	0	3	3	deep	tree	Crits-Christoph et al., 2018; Diamond et al., 2019
Actinobacteria_ANG_188	Actinobacteria	3036752	71.63	84.9	7.86	Medium	Rivendell	2015	Douglas fir	15con2h2_4A	120	2	1	1	2	3	deep	neither
Actinobacteria_ANG_192	Actinobacteria	3627832	71.29	95.3	1.92	High	Sagehorn	2016	Hilly grassland	Sage1_R_100_16	100	1	1	0	3	3	neither	grassland
Actinobacteria_ANG_191	Actinobacteria	3829226	71.47	98.29	4.91	High	Sagehorn	2016	Hilly grassland	Sage1_L_100_16	100	1	1	0	3	3	neither	grassland
Burkholderiales_ANG_158	Betaproteobacteria	3243192	66.2	70.12	1.26	Medium	Angelo	2014	Meadow grassland	14_1009_16_40cm	40	6	1	1	2	3	shallow	grassland
Betaproteobacteria_ANG_157	Betaproteobacteria	2802478	63.88	73.08	1.09	Medium	Angelo	2014	Meadow grassland	14_1009_12_20cm	20	6	1	1	2	3	shallow	grassland
14_1009_09_30cm_Betaproteobacteria_7996_64_8	Betaproteobacteria	2862105	64	83.36	6.22	Medium	Angelo	2014	Meadow grassland	14_1009_09_30cm	30	5	1	1	2	3	deep	neither	Diamond et al., 2019
Ktedonobacter_racemifer_ANG_174	Chloroflexi	5177436	54.54	86.8	8.47	Medium	Rivendell	2015	Douglas fir	15con2h2_8	200	4	1	1	2	3	deep	neither
Dormibacteraeota_ANG_190	Dormibacteraeota	2509542	67.05	76.97	6.93	Medium	Angelo	2014	Meadow grassland	14_1009_13_30cm	30	2	1	3	0	3	neither	neither
Gemmatimonadetes_ANG_189	Gemmatimonadetes	3815418	66.13	93.96	0	High	Angelo	2014	Meadow grassland	14_0903_13_20cm	20	2	1	3	0	3	shallow	neither
Rokubacteria_ANG_167	Rokubacteria	3394824	68.15	73.17	3.75	Medium	Rivendell	2015	Douglas fir	15con2h2_8	200	5	1	0	3	3	deep	neither
Verrucomicrobia_ANG_179	Verrucomicrobia	2140783	54.76	73.48	3.08	Medium	Angelo	2014	Meadow grassland	14_0929_05_20cm	20	4	1	0	3	3	shallow	neither
Verrucomicrobia_ANG_180	Verrucomicrobia	2905472	55.13	73.88	7.43	Medium	Sagehorn	2016	Garry oak	Sage2_R_20_16	20	4	1	0	3	3	shallow	tree
Verrucomicrobia_ANG_151	Verrucomicrobia	2536261	55.24	91.22	4.95	High	Angelo	2014	Meadow grassland	14_0927_05_40cm	40	7	1	0	3	3	deep	neither
Acidobacteria_ANG_173	Acidobacteria	3726244	54.72	70.8	4.06	Medium	Angelo	2014	Meadow grassland	14_1009_02_40cm	40	4	0	3	0	3	deep	neither
Actinobacteria_ANG_184	Actinobacteria	3378793	71.78	75.58	1.9	Medium	Sagehorn	2016	Garry oak	Sage2_L_20_16	20	3	0	3	0	3	shallow	neither
14_0903_02_30cm_Alphaproteobacteria_198_62_6	Alphaproteobacteria	4299754	62.16	72.19	1.85	Medium	Angelo	2014	Meadow grassland	14_0903_02_30cm	30	8	0	3	0	3	neither	grassland	Diamond et al., 2019
Verrucomicrobia_ANG_186	Verrucomicrobia	1791895	54.72	71.22	3.29	Medium	Sagehorn	2016	Garry oak	Sage2_L_60_16	60	3	0	0	3	3	neither	grassland
Verrucomicrobia_AV29	Verrucomicrobia	2513010	55.03	73.26	3.84	Medium	Angelo	2014	Meadow grassland	14_0919_09_20cm	20	4	0	0	3	3	shallow	neither	Crits-Christoph et al., 2018; Diamond et al., 2019
Alphaproteobacteria_ANG_200	Alphaproteobacteria	5281779	59.45	93.11	0.87	High	Rivendell	2013	Douglas fir	2013_60cm	60	8	8	0	2	2	neither	tree
Rokubacteria_ANG_195	Rokubacteria	6446433	68.06	90.53	5.71	Medium	Sagehorn	2016	Garry oak	Sage2_L_40_16	40	10	8	0	2	2	shallow	tree
Acidobacteria_gp2_AA100	Acidobacteria	4983911	57.07	94.66	1.71	High	Angelo	2014	Meadow grassland	14_1009_05_40cm	40	7	7	2	0	2	shallow	neither	Crits-Christoph et al., 2018; Diamond et al., 2019
Acidobacteria_ANG_205	Acidobacteria	5375064	57.23	94.87	1.71	High	Angelo	2014	Meadow grassland	14_1009_02_40cm	40	7	7	2	0	2	shallow	neither
13_1_20CM_3_Acidobacteria_53_8	Acidobacteria	6121216	52.84	95.67	6.89	Medium	Angelo	2013	Meadow grassland	13_1_20CM_3	20	7	7	0	2	2	neither	neither	Butterfield et al., 2016
Acidobacteria_ANG_206	Acidobacteria	4621784	55.99	98.08	1.57	High	Rivendell	2016	Madrone	Mad1_115_16	115	7	7	2	0	2	neither	neither
Rokubacteria_ANG_215	Rokubacteria	5081076	68.28	84.7	6.14	Medium	Rivendell	2016	Madrone	Mad1_80_16	80	7	7	0	2	2	shallow	tree
Rokubacteria_ANG_214	Rokubacteria	4434022	70.31	89.15	2.67	Medium	Angelo	2014	Meadow grassland	14_0927_05_20cm	20	7	7	0	2	2	neither	grassland
Acidobacteria_gp6_AA41	Acidobacteria	5806680	64.36	72.27	9.4	Medium	Angelo	2014	Meadow grassland	14_0903_13_30cm	30	8	6	2	0	2	deep	neither	Crits-Christoph et al., 2018; Diamond et al., 2019
Acidobacteria_gp6_AA39	Acidobacteria	5702798	65.4	89.19	7.48	Medium	Angelo	2014	Meadow grassland	14_1009_09_20cm	20	6	6	0	2	2	shallow	neither	Crits-Christoph et al., 2018; Diamond et al., 2019
Acidobacteria_gp2_AA88	Acidobacteria	6119419	57.11	91.88	4.27	High	Angelo	2014	Meadow grassland	14_0929_02_30cm	30	8	6	2	0	2	shallow	neither	Crits-Christoph et al., 2018; Diamond et al., 2019
Acidobacteria_ANG_207	Acidobacteria	6482237	70.06	93.26	6.84	Medium	Rivendell	2013	Douglas fir	2013_60cm	60	7	6	0	2	2	neither	grassland
Bradyrhizobium_ANG_193	Alphaproteobacteria	8008507	60.99	88.59	4.07	Medium	Rivendell	2013	Douglas fir	2013_60cm	60	14	6	2	0	2	shallow	neither
Deltaproteobacteria_ANG_201	Deltaproteobacteria	5398431	60.96	94.67	6.99	Medium	Rivendell	2015	Douglas fir	15con2h2_4B	120	8	6	0	2	2	deep	neither
Deltaproteobacteria_ANG_224	Deltaproteobacteria	4601623	70.47	94.84	1.04	High	Sagehorn	2016	Garry oak	Sage2_L_100_16	100	6	6	0	2	2	deep	neither
14_0927_12_20cm_Rokubacteria_6355_71_8	Rokubacteria	5632416	71	79.39	5.24	Medium	Angelo	2014	Meadow grassland	14_0927_12_20cm	20	6	6	0	2	2	shallow	neither	Diamond et al., 2019
Verrucomicrobia_ANG_229	Verrucomicrobia	3707152	55.09	84.16	1.35	Medium	Sagehorn	2016	Hilly grassland	Sage1_L_60_16	60	6	6	0	2	2	shallow	grassland
Verrucomicrobia_ANG_216	Verrucomicrobia	2663809	55.66	93.81	2.29	High	Sagehorn	2016	Hilly grassland	Sage1_R_60_16	60	7	6	0	2	2	deep	grassland
Verrucomicrobia_ANG_196	Verrucomicrobia	6902804	58.67	95.61	9.48	Medium	Sagehorn	2016	Garry oak	Sage2_R_60_16	60	10	6	1	1	2	neither	tree
Verrucomicrobia_ANG_230	Verrucomicrobia	7020067	61.8	99.32	2.7	High	Sagehorn	2016	Hilly grassland	Sage1_R_80_16	80	6	6	0	2	2	neither	grassland
Acidobacteria_gp11_AA57	Acidobacteria	6835696	52.48	81.62	5.6	Medium	Angelo	2014	Meadow grassland	14_1009_16_40cm	40	6	5	2	0	2	deep	neither	Crits-Christoph et al., 2018; Diamond et al., 2019
13_1_40CM_Acidobacteria_65_14	Acidobacteria	6366281	64.71	82.08	2.61	Medium	Angelo	2014	Meadow grassland	13_1_40CM_1	40	6	5	1	1	2	neither	neither	Butterfield et al., 2016
Acidobacteria_ANG_235	Acidobacteria	5436680	57.05	94.87	3.38	High	Angelo	2014	Meadow grassland	14_0919_02_20cm	20	5	5	2	0	2	shallow	neither
Alphaproteobacteria_ANG_221	Alphaproteobacteria	4511886	63.07	90.71	3.69	High	Sagehorn	2016	Hilly grassland	Sage1_L_20_16	20	6	5	0	2	2	shallow	grassland
Betaproteobacteria_ANG_239	Betaproteobacteria	3651813	60.16	96.05	0.05	High	Rivendell	2013	Douglas fir	2013_40cm	40	5	5	0	2	2	neither	neither
Chloroflexi_ANG_211	Chloroflexi	6646187	65.78	90.15	1.98	High	Angelo	2014	Meadow grassland	14_1009_16_30cm	30	7	5	0	2	2	deep	neither
Deltaproteobacteria_ANG_225	Deltaproteobacteria	3796996	70.02	80.53	3.01	Medium	Rivendell	2013	Douglas fir	2013_40cm	40	6	5	0	2	2	neither	neither
Rokubacteria_ANG_228	Rokubacteria	3883548	69.98	78.29	4.42	Medium	Angelo	2014	Meadow grassland	14_0903_02_20cm	20	6	5	0	2	2	neither	neither
Rokubacteria_AR28	Rokubacteria	6013750	68.47	91.03	4.38	High	Angelo	2014	Meadow grassland	14_1009_16_30cm	30	6	5	0	2	2	shallow	neither	Crits-Christoph et al., 2018; Diamond et al., 2019
Verrucomicrobia_AV96	Verrucomicrobia	1852027	54.51	73.96	0.68	Medium	Angelo	2014	Meadow grassland	14_1009_09_30cm	30	5	5	0	2	2	shallow	neither	Crits-Christoph et al., 2018; Diamond et al., 2019
Pedosphaera_parvula_ANG_245	Verrucomicrobia	3660150	58.92	78.01	2.48	Medium	Angelo	2014	Meadow grassland	14_1009_16_30cm	30	5	5	1	1	2	shallow	grassland
Verrucomicrobia_AV89	Verrucomicrobia	3698064	58.94	93.04	5.29	Medium	Angelo	2014	Meadow grassland	14_0903_02_30cm	30	7	5	0	2	2	neither	grassland	Crits-Christoph et al., 2018; Diamond et al., 2019
Verrucomicrobia_ANG_203	Verrucomicrobia	3394297	55.05	93.92	4.05	High	Sagehorn	2016	Garry oak	Sage2_L_80_16	80	8	5	0	2	2	shallow	grassland
Verrucomicrobia_ANG_244	Verrucomicrobia	3435975	54.71	97.75	4.05	High	Sagehorn	2016	Hilly grassland	Sage1_R_60_16	60	5	5	0	2	2	shallow	grassland
Verrucomicrobia_AV32	Verrucomicrobia	2731459	55.62	99.19	4.05	High	Angelo	2014	Meadow grassland	14_0903_12_30cm	30	5	5	0	2	2	deep	neither	Crits-Christoph et al., 2018; Diamond et al., 2019
Verrucomicrobia_AV80	Verrucomicrobia	3973905	58.78	100	2.74	High	Angelo	2014	Meadow grassland	14_1009_05_20cm	20	5	5	0	2	2	shallow	grassland	Crits-Christoph et al., 2018; Diamond et al., 2019
Acidobacteria_gp1_AA112	Acidobacteria	5062273	55.74	88.05	0.85	Medium	Angelo	2014	Meadow grassland	14_0929_09_20cm	20	5	4	2	0	2	neither	neither	Crits-Christoph et al., 2018; Diamond et al., 2019
Acidobacteria_gp2_AA83	Acidobacteria	4410479	58.64	88.11	9.07	Medium	Angelo	2014	Meadow grassland	14_0927_12_40cm	40	5	4	2	0	2	neither	tree	Crits-Christoph et al., 2018; Diamond et al., 2019
Acidobacteria_ANG_199	Acidobacteria	6896519	63.41	94.4	7.86	Medium	Angelo	2014	Meadow grassland	14_1009_16_40cm	40	8	4	2	0	2	deep	neither
Acidobacteria_ANG_218	Acidobacteria	6908906	65.12	97.29	9.76	Medium	Sagehorn	2016	Hilly grassland	Sage1_R_80_16	80	6	4	0	2	2	neither	grassland
Actinobacteria_ANG_237	Actinobacteria	3445682	67.62	91.24	4.31	High	Sagehorn	2016	Hilly grassland	Sage1_R_80_16	80	5	4	0	2	2	neither	grassland
Actinobacteria_ANG_208	Actinobacteria	7189531	71.13	98.29	1.71	High	Sagehorn	2016	Garry oak	Sage2_L_60_16	60	7	4	2	0	2	neither	grassland
Alphaproteobacteria_ANG_255	Alphaproteobacteria	4338203	66.62	72.5	1.74	Medium	Rivendell	2015	Douglas fir	15con2h1_8	200	4	4	1	1	2	deep	grassland
14_1009_16_30cm_Proteobacteria_9895_65_5	Betaproteobacteria	4305564	64.49	77.34	9.7	Medium	Angelo	2014	Meadow grassland	14_1009_16_30cm	30	5	4	2	0	2	shallow	grassland	Diamond et al., 2019
Betaproteobacteria_ANG_222	Betaproteobacteria	3497605	64.07	85.61	1.58	Medium	Rivendell	2013	Douglas fir	2013_60cm	60	6	4	0	2	2	neither	grassland
14_1009_16_30cm_Burkholderiales_9712_66_6	Betaproteobacteria	4002111	66.03	86.1	2.06	Medium	Angelo	2014	Meadow grassland	14_1009_16_30cm	30	6	4	0	2	2	shallow	grassland	Diamond et al., 2019
Betaproteobacteria_ANG_258	Betaproteobacteria	3352829	64.08	92.12	2.03	High	Sagehorn	2016	Hilly grassland	Sage1_L_60_16	60	4	4	0	2	2	deep	grassland
Deltaproteobacteria_ANG_226	Deltaproteobacteria	4007994	70.95	92.12	5.16	Medium	Rivendell	2015	Douglas fir	15con2h2_4B	120	6	4	0	2	2	deep	neither
14_0927_12_40cm_Bacteria_6506_67_17	Dormibacteraeota	3622083	66.71	95.37	0.93	High	Angelo	2014	Meadow grassland	14_0927_12_40cm	40	5	4	0	2	2	neither	neither	Diamond et al., 2019
Rokubacteria_ANG_202	Rokubacteria	4584964	70.67	72.27	3.62	Medium	Sagehorn	2016	Garry oak	Sage2_L_40_16	40	8	4	0	2	2	neither	tree
13_1_40CM_Rokubacteria_69_27	Rokubacteria	3672185	69.26	78.81	2.26	Medium	Angelo	2013	Meadow grassland	13_1_40CM_1	40	4	4	0	2	2	neither	neither	Butterfield et al., 2016
13_2_20CM_Rokubacteria_69_15_1	Rokubacteria	3192711	69.49	81.1	0.96	Medium	Angelo	2013	Meadow grassland	13_2_20CM_1	20	4	4	0	2	2	shallow	grassland	Butterfield et al., 2016
Rokubacteria_AR42	Rokubacteria	4081190	70.7	83.48	3.83	Medium	Angelo	2014	Meadow grassland	14_0927_12_20cm	20	6	4	0	2	2	shallow	neither	Crits-Christoph et al., 2018; Diamond et al., 2019
Rokubacteria_AR20	Rokubacteria	4601379	69.29	89.32	3.53	Medium	Angelo	2014	Meadow grassland	14_0929_02_40cm	40	4	4	0	2	2	neither	neither	Crits-Christoph et al., 2018; Diamond et al., 2019
Rokubacteria_ANG_266	Rokubacteria	4976551	69.21	90.09	7.4	Medium	Angelo	2014	Meadow grassland	14_1009_02_40cm	40	4	4	0	2	2	neither	tree
Verrucomicrobia_AV130	Verrucomicrobia	1993268	54.84	80.72	1.69	Medium	Angelo	2014	Meadow grassland	14_0903_02_20cm	20	4	4	0	2	2	neither	neither	Crits-Christoph et al., 2018; Diamond et al., 2019
Verrucomicrobia_ANG_272	Verrucomicrobia	3134159	54.98	81.34	5.77	Medium	Sagehorn	2016	Hilly grassland	Sage1_L_80_16	80	4	4	0	2	2	neither	grassland
Verrucomicrobia_ANG_231	Verrucomicrobia	2665814	54.48	83.28	3.38	Medium	Angelo	2014	Meadow grassland	14_1009_05_20cm	20	6	4	0	2	2	shallow	grassland
Verrucomicrobia_ANG_198	Verrucomicrobia	6488595	58.58	87.29	6.93	Medium	Sagehorn	2016	Garry oak	Sage2_L_80_16	80	9	4	0	2	2	deep	tree
Verrucomicrobia_ANG_268	Verrucomicrobia	3477120	54.34	88.18	8.28	Medium	Angelo	2014	Meadow grassland	14_0903_13_30cm	30	4	4	0	2	2	neither	grassland
Verrucomicrobia_AV36	Verrucomicrobia	2910568	54.96	88.85	4.09	Medium	Angelo	2014	Meadow grassland	14_0903_12_20cm	20	4	4	0	2	2	shallow	neither	Crits-Christoph et al., 2018; Diamond et al., 2019
Verrucomicrobia_ANG_246	Verrucomicrobia	3029825	55.2	89.53	4.9	Medium	Sagehorn	2016	Hilly grassland	Sage1_R_100_16	100	5	4	0	2	2	neither	grassland
Verrucomicrobia_AV44	Verrucomicrobia	2381129	55.4	90.8	3.72	High	Angelo	2014	Meadow grassland	14_0927_12_20cm	20	4	4	0	2	2	neither	grassland	Crits-Christoph et al., 2018; Diamond et al., 2019
Verrucomicrobia_ANG_269	Verrucomicrobia	2952342	54.81	91.05	6.08	Medium	Angelo	2014	Meadow grassland	14_0929_05_30cm	30	4	4	0	2	2	neither	neither
Verrucomicrobia_ANG_270	Verrucomicrobia	2265119	55.8	94.1	2.03	High	Rivendell	2015	Douglas fir	15con1	200	4	4	0	2	2	deep	grassland
Verrucomicrobia_AV37	Verrucomicrobia	3090450	55.09	97.3	3.15	High	Angelo	2014	Meadow grassland	14_0929_12_40cm	40	5	4	0	2	2	neither	neither	Crits-Christoph et al., 2018; Diamond et al., 2019
Verrucomicrobia_ANG_273	Verrucomicrobia	3313453	55.24	98.31	4.39	High	Sagehorn	2016	Hilly grassland	Sage1_R_113_16	115	4	4	0	2	2	neither	grassland
Verrucomicrobia_ANG_271	Verrucomicrobia	2753668	55.81	98.62	4.73	High	Rivendell	2016	Madrone	Mad1_40_16	40	4	4	0	2	2	shallow	grassland
Acidobacteria_ANG_236	Acidobacteria	3693335	57.85	77.35	2.49	Medium	Sagehorn	2016	Garry oak	Sage2_R_80_16	80	5	3	2	0	2	deep	tree
Acidobacteria_ANG_286	Acidobacteria	3925191	60.42	84.63	3.85	Medium	Rivendell	2013	Douglas fir	2013_115cm	115	3	3	0	2	2	deep	grassland
Acidobacteria_ANG_254	Acidobacteria	5430419	57.05	85.04	4.27	Medium	Sagehorn	2016	Garry oak	Sage2_R_20_16	20	4	3	1	1	2	neither	tree
Acidobacteria_gp6_AA36	Acidobacteria	7188989	64.49	94.87	8.97	Medium	Angelo	2014	Meadow grassland	14_0927_09_20cm	20	5	3	2	0	2	neither	grassland	Crits-Christoph et al., 2018; Diamond et al., 2019
Alphaproteobacteria_ANG_256	Alphaproteobacteria	2978346	63.9	71.9	3.22	Medium	Sagehorn	2016	Hilly grassland	Sage1_R_40_16	40	4	3	1	1	2	neither	grassland
Betaproteobacteria_ANG_259	Betaproteobacteria	3725460	64.39	92.81	6.44	Medium	Sagehorn	2016	Hilly grassland	Sage1_L_40_16	40	4	3	0	2	2	neither	grassland
Betaproteobacteria_ANG_210	Betaproteobacteria	4502231	64.34	93.2	7.1	Medium	Angelo	2014	Meadow grassland	14_1009_16_30cm	30	7	3	2	0	2	neither	grassland
Betaproteobacteria_ANG_288	Betaproteobacteria	3313212	66.17	96.75	1.18	High	Rivendell	2013	Douglas fir	2013_60cm	60	3	3	0	2	2	neither	neither
Ktedonobacter_racemifer_ANG_290	Chloroflexi	3828947	48.9	72.94	0.99	Medium	Sagehorn	2016	Hilly grassland	Sage1_R_60_16	60	3	3	0	2	2	neither	grassland
Ktedonobacter_racemifer_ANG_212	Chloroflexi	8360053	54.62	87.35	5.94	Medium	Rivendell	2013	Douglas fir	2013_100cm	100	7	3	0	2	2	shallow	neither
Gammaproteobacteria_ANG_292	Gammaproteobacteria	4010656	55.07	97.56	2.44	High	Rivendell	2015	Douglas fir	15con2h1_8	200	3	3	1	1	2	deep	neither
Nitrospirae_ANG_263	Nitrospirae	2279159	57.12	74.94	1.89	Medium	Sagehorn	2016	Hilly grassland	Sage1_L_40_16	40	4	3	0	2	2	deep	grassland
Verrucomicrobia_AV129	Verrucomicrobia	2161680	54.93	72.27	2.03	Medium	Angelo	2014	Meadow grassland	14_0929_12_40cm	40	3	3	0	2	2	neither	neither	Crits-Christoph et al., 2018; Diamond et al., 2019
Verrucomicrobia_ANG_276	Verrucomicrobia	1785341	55.23	73.46	2.75	Medium	Angelo	2014	Meadow grassland	14_0927_12_40cm	40	4	3	0	2	2	neither	neither
Verrucomicrobia_ANG_275	Verrucomicrobia	2086455	54.67	74.26	3.38	Medium	Angelo	2014	Meadow grassland	14_0903_13_30cm	30	4	3	0	2	2	neither	neither
Verrucomicrobia_ANG_296	Verrucomicrobia	2209156	54.78	74.59	2.7	Medium	Angelo	2014	Meadow grassland	14_1009_12_20cm	20	3	3	0	2	2	shallow	neither
Verrucomicrobia_AV61	Verrucomicrobia	2443132	54.17	75.19	3.38	Medium	Angelo	2014	Meadow grassland	14_1009_05_20cm	20	3	3	0	2	2	shallow	grassland	Crits-Christoph et al., 2018; Diamond et al., 2019
Verrucomicrobia_ANG_247	Verrucomicrobia	1951749	55.33	76.55	2.31	Medium	Angelo	2014	Meadow grassland	14_0903_16_40cm	40	5	3	0	2	2	neither	neither
Verrucomicrobia_AV134	Verrucomicrobia	2195204	56.11	78.99	2.73	Medium	Angelo	2014	Meadow grassland	14_1009_09_30cm	30	4	3	0	2	2	shallow	neither	Crits-Christoph et al., 2018; Diamond et al., 2019
Verrucomicrobia_ANG_297	Verrucomicrobia	2501940	55.35	79.55	9.09	Medium	Sagehorn	2016	Hilly grassland	Sage1_L_20_16	20	3	3	0	2	2	shallow	neither
Verrucomicrobia_ANG_295	Verrucomicrobia	2104294	55.24	80.76	1.01	Medium	Angelo	2014	Meadow grassland	14_1009_05_40cm	40	3	3	0	2	2	shallow	neither
Verrucomicrobia_ANG_298	Verrucomicrobia	2286112	54.89	82.09	2.07	Medium	Sagehorn	2016	Garry oak	Sage2_L_40_16	40	3	3	0	2	2	neither	neither
Verrucomicrobia_ANG_248	Verrucomicrobia	1974770	55.19	82.45	5.07	Medium	Angelo	2014	Meadow grassland	14_1009_05_40cm	40	5	3	0	2	2	deep	grassland
Verrucomicrobia_AV28	Verrucomicrobia	2810838	55.18	83.11	2.03	Medium	Angelo	2014	Meadow grassland	14_1009_13_20cm	20	4	3	0	2	2	shallow	grassland	Crits-Christoph et al., 2018; Diamond et al., 2019
Verrucomicrobia_AV126	Verrucomicrobia	2398535	54.93	86.14	9.49	Medium	Angelo	2014	Meadow grassland	14_1009_16_40cm	40	5	3	0	2	2	neither	neither	Crits-Christoph et al., 2018; Diamond et al., 2019
Verrucomicrobia_ANG_232	Verrucomicrobia	2461781	54.6	87.73	2.44	Medium	Angelo	2014	Meadow grassland	14_0903_16_30cm	30	6	3	0	2	2	neither	grassland
14_1009_02_40cm_Bacteria_3827_55_7	Verrucomicrobia	3256093	55.11	87.77	8.72	Medium	Angelo	2014	Meadow grassland	14_1009_02_40cm	40	7	3	0	2	2	shallow	neither	Diamond et al., 2019
Verrucomicrobia_ANG_277	Verrucomicrobia	2661263	54.88	88.04	7.06	Medium	Angelo	2014	Meadow grassland	14_1009_05_30cm	30	4	3	0	2	2	neither	grassland
Verrucomicrobia_ANG_274	Verrucomicrobia	2848443	54.8	90.03	1.91	High	Angelo	2014	Meadow grassland	14_0903_12_20cm	20	4	3	0	2	2	shallow	neither
Verrucomicrobia_ANG_279	Verrucomicrobia	3687643	53.67	91.98	8.11	Medium	Sagehorn	2016	Hilly grassland	Sage1_L_60_16	60	4	3	0	2	2	shallow	grassland
Verrucomicrobia_AV86	Verrucomicrobia	2779190	55.13	92.61	4.77	High	Angelo	2014	Meadow grassland	14_0929_05_20cm	20	5	3	0	2	2	shallow	neither	Crits-Christoph et al., 2018; Diamond et al., 2019
Verrucomicrobia_ANG_278	Verrucomicrobia	2781498	54.25	94.09	3.04	High	Angelo	2014	Meadow grassland	14_1009_12_30cm	30	4	3	0	2	2	shallow	neither
Acidobacteria_ANG_287	Acidobacteria	2272881	54.89	81.07	6.57	Medium	Sagehorn	2016	Hilly grassland	Sage1_R_60_16	60	3	2	0	2	2	neither	grassland
Streptosporangiales_ANG_197	Actinobacteria	4107026	70.92	74.42	2.64	Medium	Sagehorn	2016	Garry oak	Sage2_L_80_16	80	9	2	0	2	2	deep	tree
14_0919_09_20cm_Actinobacteria_1656_69_7	Actinobacteria	2923794	68.95	86.58	3.1	Medium	Angelo	2014	Meadow grassland	14_0919_09_20cm	20	2	2	0	2	2	neither	grassland	Diamond et al., 2019
Actinobacteria_ANG_304	Actinobacteria	2690474	68.71	86.91	1.29	Medium	Sagehorn	2016	Hilly grassland	Sage1_R_80_16	80	2	2	0	2	2	neither	grassland
Alphaproteobacteria_ANG_209	Alphaproteobacteria	3884879	65.13	70.32	9.85	Medium	Angelo	2014	Meadow grassland	14_0903_05_20cm	20	7	2	0	2	2	shallow	neither
Alphaproteobacteria_ANG_194	Alphaproteobacteria	3856716	63.65	72.16	3.04	Medium	Rivendell	2016	Madrone	Mad1_20_16	20	11	2	0	2	2	shallow	tree
Bacteroidetes_ANG_257	Bacteroidetes	4430408	47.44	84.82	4.11	Medium	Rivendell	2013	Douglas fir	2013_40cm	40	4	2	0	2	2	neither	neither
Betaproteobacteria_ANG_240	Betaproteobacteria	4491819	60.31	80.11	2.76	Medium	Rivendell	2013	Douglas fir	2013_60cm	60	5	2	0	2	2	neither	neither
Betaproteobacteria_ANG_242	Betaproteobacteria	3604378	60.99	84.72	2.41	Medium	Rivendell	2013	Douglas fir	2013_100cm	100	5	2	1	1	2	shallow	neither
Betaproteobacteria_ANG_241	Betaproteobacteria	3053717	64.3	84.9	6.14	Medium	Angelo	2014	Meadow grassland	14_1009_05_40cm	40	5	2	1	1	2	deep	tree
Betaproteobacteria_ANG_223	Betaproteobacteria	3271547	64.56	88.46	2.69	Medium	Angelo	2014	Meadow grassland	14_1009_16_40cm	40	6	2	0	2	2	deep	tree
Chloroflexi_ANG_291	Chloroflexi	5159396	47.81	86.82	3.36	Medium	Sagehorn	2016	Hilly grassland	Sage1_L_40_16	40	3	2	2	0	2	neither	grassland
Deltaproteobacteria_ANG_243	Deltaproteobacteria	4704400	70.66	92.26	6.45	Medium	Angelo	2014	Meadow grassland	14_0903_13_40cm	40	5	2	0	2	2	neither	tree
Gemmatimonadetes_ANG_293	Gemmatimonadetes	3580661	68.62	89.86	8.7	Medium	Angelo	2014	Meadow grassland	14_1009_16_30cm	30	3	2	1	1	2	neither	neither
Gemmatimonadetes_ANG_294	Gemmatimonadetes	3387379	68.49	92.58	5.86	Medium	Angelo	2014	Meadow grassland	14_0929_02_30cm	30	3	2	2	0	2	shallow	tree
Gemmatimonadetes_ANG_308	Gemmatimonadetes	3700156	68.2	98.9	2.2	High	Angelo	2014	Meadow grassland	14_0929_02_30cm	30	2	2	2	0	2	shallow	neither
Rokubacteria_AR30	Rokubacteria	4704249	69.43	89.17	8.51	Medium	Angelo	2014	Meadow grassland	14_0927_05_40cm	40	7	2	0	2	2	neither	neither	Crits-Christoph et al., 2018; Diamond et al., 2019
Verrucomicrobia_ANG_282	Verrucomicrobia	1718683	55.34	70.81	0.49	Medium	Angelo	2014	Meadow grassland	14_1009_05_40cm	40	4	2	0	2	2	shallow	neither
Verrucomicrobia_ANG_299	Verrucomicrobia	2645780	54.66	77.93	2.03	Medium	Sagehorn	2016	Hilly grassland	Sage1_R_80_16	80	3	2	0	2	2	neither	grassland
Verrucomicrobia_ANG_251	Verrucomicrobia	2316964	55.21	79.56	1.24	Medium	Sagehorn	2016	Garry oak	Sage2_R_80_16	80	5	2	0	2	2	shallow	neither
Verrucomicrobia_AV93	Verrucomicrobia	2331894	54.92	80.69	7.57	Medium	Angelo	2014	Meadow grassland	14_1009_16_20cm	20	4	2	0	2	2	shallow	neither	Crits-Christoph et al., 2018; Diamond et al., 2019
Verrucomicrobia_ANG_250	Verrucomicrobia	2771388	54.61	81.25	4.35	Medium	Angelo	2014	Meadow grassland	14_1009_12_20cm	20	5	2	0	2	2	shallow	neither
Verrucomicrobia_AV84	Verrucomicrobia	2245407	54.81	81.97	3.32	Medium	Angelo	2014	Meadow grassland	14_0929_05_40cm	40	4	2	0	2	2	neither	grassland	Crits-Christoph et al., 2018; Diamond et al., 2019
Verrucomicrobia_ANG_281	Verrucomicrobia	2295178	54.66	85.44	1.38	Medium	Angelo	2014	Meadow grassland	14_0929_12_40cm	40	4	2	0	2	2	shallow	grassland
Verrucomicrobia_ANG_280	Verrucomicrobia	2642060	54.77	86.76	7.51	Medium	Angelo	2014	Meadow grassland	14_0919_05_20cm	20	4	2	0	2	2	shallow	neither
Verrucomicrobia_AV106	Verrucomicrobia	2899967	55.18	87.14	7.46	Medium	Angelo	2014	Meadow grassland	14_0929_09_30cm	30	5	2	0	2	2	shallow	neither	Crits-Christoph et al., 2018; Diamond et al., 2019
Verrucomicrobia_AV64	Verrucomicrobia	2210551	54.42	87.5	8.65	Medium	Angelo	2014	Meadow grassland	14_0903_02_40cm	40	3	2	0	2	2	shallow	grassland	Crits-Christoph et al., 2018; Diamond et al., 2019
Verrucomicrobia_AV88	Verrucomicrobia	2524053	54.81	88.6	5.8	Medium	Angelo	2014	Meadow grassland	14_1009_13_20cm	20	4	2	0	2	2	shallow	neither	Crits-Christoph et al., 2018; Diamond et al., 2019
Verrucomicrobia_ANG_283	Verrucomicrobia	3895382	54.67	90.12	6.08	Medium	Sagehorn	2016	Hilly grassland	Sage1_L_60_16	60	4	2	0	2	2	shallow	grassland
Verrucomicrobia_ANG_249	Verrucomicrobia	3074075	54.97	90.7	6.25	Medium	Angelo	2014	Meadow grassland	14_1009_05_20cm	20	5	2	0	2	2	shallow	neither
Verrucomicrobia_AV68	Verrucomicrobia	2751760	54.51	93.92	4.39	High	Angelo	2014	Meadow grassland	14_0929_05_30cm	30	4	2	0	2	2	neither	grassland	Crits-Christoph et al., 2018; Diamond et al., 2019
Acidobacteria_ANG_219	Acidobacteria	3531252	60.28	71.67	4.14	Medium	Sagehorn	2016	Garry oak	Sage2_L_60_16	60	6	1	2	0	2	deep	tree
Acidobacteria_ANG_303	Acidobacteria	4041033	62.23	88.49	7.31	Medium	Angelo	2014	Meadow grassland	14_0903_13_30cm	30	2	1	0	2	2	deep	neither
Alphaproteobacteria_ANG_238	Alphaproteobacteria	4993556	62.47	74.19	2.15	Medium	Rivendell	2013	Douglas fir	2013_40cm	40	5	1	0	2	2	shallow	neither
Betaproteobacteria_ANG_289	Betaproteobacteria	3661716	64.39	90.35	7.48	Medium	Sagehorn	2016	Hilly grassland	Sage1_R_20_16	20	3	1	0	2	2	neither	grassland
Ktedonobacter_racemifer_ANG_260	Chloroflexi	4450531	52.95	82.95	8.5	Medium	Rivendell	2013	Douglas fir	2013_60cm	60	4	1	0	2	2	shallow	tree
Ktedonobacter_racemifer_ANG_306	Chloroflexi	6774783	51.81	90.81	2.97	High	Rivendell	2013	Douglas fir	2013_60cm	60	2	1	0	2	2	shallow	tree
Deltaproteobacteria_ANG_261	Deltaproteobacteria	5247629	54.62	83.8	3.87	Medium	Angelo	2014	Meadow grassland	14_1009_13_40cm	40	4	1	2	0	2	deep	neither
Dormibacteraeota_ANG_305	Dormibacteraeota	1899886	67.27	81.99	1.85	Medium	Angelo	2014	Meadow grassland	14_0927_09_20cm	20	2	1	2	0	2	neither	tree
Gemmatimonadetes_ANG_314	Gemmatimonadetes	2686862	68.38	85.26	3.85	Medium	Sagehorn	2016	Garry oak	Sage2_L_60_16	60	1	1	2	0	2	shallow	tree
Gemmatimonadetes_ANG_309	Gemmatimonadetes	3346854	57.91	85.71	6.69	Medium	Sagehorn	2016	Garry oak	Sage2_L_20_16	20	2	1	1	1	2	shallow	neither
Verrucomicrobia_ANG_252	Verrucomicrobia	2126711	55.22	73.37	0.72	Medium	Angelo	2014	Meadow grassland	14_1009_16_20cm	20	5	1	0	2	2	neither	neither
Verrucomicrobia_ANG_285	Verrucomicrobia	2754936	54.92	78.07	2.48	Medium	Angelo	2014	Meadow grassland	14_1009_09_30cm	30	4	1	0	2	2	shallow	neither
Verrucomicrobia_AV69	Verrucomicrobia	2588039	55.11	80.14	6.54	Medium	Angelo	2014	Meadow grassland	14_1009_13_20cm	20	2	1	0	2	2	shallow	neither	Crits-Christoph et al., 2018; Diamond et al., 2019
Verrucomicrobia_ANG_300	Verrucomicrobia	1913774	55.51	83.71	2.42	Medium	Angelo	2014	Meadow grassland	14_0919_12_20cm	20	3	1	0	2	2	shallow	neither
Verrucomicrobia_ANG_310	Verrucomicrobia	1959001	56.21	84.98	1.49	Medium	Angelo	2014	Meadow grassland	14_0927_12_40cm	40	2	1	0	2	2	neither	tree
Verrucomicrobia_ANG_284	Verrucomicrobia	2493636	55.36	85.68	7.13	Medium	Angelo	2014	Meadow grassland	14_1009_02_20cm	20	4	1	0	2	2	shallow	neither
Verrucomicrobia_AV120	Verrucomicrobia	2699015	54.46	86.34	4.9	Medium	Angelo	2014	Meadow grassland	14_0903_13_40cm	40	4	1	0	2	2	shallow	neither	Crits-Christoph et al., 2018; Diamond et al., 2019
Verrucomicrobia_AV49	Verrucomicrobia	2342162	54.33	90.81	8.61	Medium	Angelo	2014	Meadow grassland	14_1009_13_20cm	20	6	1	0	2	2	shallow	neither	Crits-Christoph et al., 2018; Diamond et al., 2019
Acidobacteria_ANG_220	Acidobacteria	2852254	68.31	78.86	4.04	Medium	Sagehorn	2016	Garry oak	Sage2_L_100_16	100	6	0	1	1	2	neither	neither
Actinobacteria_ANG_312	Actinobacteria	4432404	72.88	91.45	1.71	High	Sagehorn	2016	Hilly grassland	Sage1_R_100_16	100	1	0	2	0	2	neither	grassland
14_0903_16_30cm_Betaproteobacteria_5545_66_11	Betaproteobacteria	2770234	66.22	71.1	9.49	Medium	Angelo	2014	Meadow grassland	14_0903_16_30cm	30	5	0	2	0	2	neither	grassland	Diamond et al., 2019
Myxococcales_ANG_213	Deltaproteobacteria	3370384	61.79	71.78	5.38	Medium	Rivendell	2015	Douglas fir	15con2h1_4A	120	7	0	0	2	2	deep	neither
Deltaproteobacteria_ANG_227	Deltaproteobacteria	3948578	68.5	74.09	5.32	Medium	Rivendell	2016	Madrone	Mad1_115_16	115	6	0	0	2	2	shallow	tree
Deltaproteobacteria_ANG_307	Deltaproteobacteria	4533088	54.52	81.53	1.29	Medium	Angelo	2014	Meadow grassland	14_0919_05_20cm	20	2	0	2	0	2	neither	grassland
Euryarchaeota_ANG_313	Euryarchaeota	1913053	64.03	81.47	6.04	Medium	Angelo	2014	Meadow grassland	14_0927_09_40cm	40	1	0	2	0	2	neither	neither
Gemmatimonadetes_ANG_262	Gemmatimonadetes	4490558	61.3	74.65	6.69	Medium	Sagehorn	2016	Hilly grassland	Sage1_L_113_16	115	4	0	2	0	2	neither	grassland
Rokubacteria_AR13	Rokubacteria	4166671	69.58	70.06	7.4	Medium	Angelo	2014	Meadow grassland	14_0929_05_40cm	40	8	0	0	2	2	deep	grassland	Crits-Christoph et al., 2018; Diamond et al., 2019
Rokubacteria_ANG_267	Rokubacteria	3063846	70.68	70.44	3.53	Medium	Angelo	2014	Meadow grassland	14_0919_05_20cm	20	4	0	0	2	2	neither	grassland
Verrucomicrobia_ANG_301	Verrucomicrobia	2128446	54.45	70.94	2.06	Medium	Angelo	2014	Meadow grassland	14_0927_12_20cm	20	3	0	0	2	2	shallow	grassland
Verrucomicrobia_ANG_234	Verrucomicrobia	2173066	54.97	71.05	4.94	Medium	Sagehorn	2016	Garry oak	Sage2_R_80_16	80	6	0	0	2	2	shallow	neither
Verrucomicrobia_AV10	Verrucomicrobia	2136486	55.39	71.09	2.7	Medium	Angelo	2014	Meadow grassland	14_0903_12_20cm	20	2	0	0	2	2	shallow	neither	Crits-Christoph et al., 2018; Diamond et al., 2019
Verrucomicrobia_ANG_233	Verrucomicrobia	5800666	53.57	75.99	9.9	Medium	Rivendell	2013	Douglas fir	2013_80cm	80	6	0	0	2	2	shallow	tree
Verrucomicrobia_ANG_311	Verrucomicrobia	1884985	55.48	77.16	3.64	Medium	Angelo	2014	Meadow grassland	14_0929_12_20cm	20	2	0	0	2	2	shallow	neither
Verrucomicrobia_ANG_302	Verrucomicrobia	1919343	54.66	78.36	4.49	Medium	Angelo	2014	Meadow grassland	14_1009_13_40cm	40	3	0	0	2	2	neither	grassland
Verrucomicrobia_ANG_253	Verrucomicrobia	3894193	53.72	83.32	9.54	Medium	Rivendell	2016	Madrone	Mad1_115_16	115	5	0	0	2	2	neither	grassland
Acidobacteria_ANG_317	Acidobacteria	6064533	64.89	99.15	9.4	Medium	Sagehorn	2016	Hilly grassland	Sage1_R_113_16	115	9	9	0	1	1	neither	grassland
Bradyrhizobium_ANG_318	Alphaproteobacteria	4544726	59.73	98.09	0.49	High	Rivendell	2016	Madrone	Mad1_40_16	40	9	9	1	0	1	neither	neither
14_1009_13_20cm_Proteobacteria_8922_67_8	Gammaproteobacteria	4187139	67.49	93.11	4.39	High	Angelo	2014	Meadow grassland	14_1009_13_20cm	20	10	9	0	1	1	shallow	neither	Diamond et al., 2019
Chloroflexi_ANG_315	Chloroflexi	5313987	52.74	76.26	2	Medium	Rivendell	2013	Douglas fir	2013_60cm	60	20	8	1	0	1	neither	neither
14_1009_09_30cm_Proteobacteria_8014_68_16	Deltaproteobacteria	5280167	68.18	94.09	3	High	Angelo	2014	Meadow grassland	14_1009_09_30cm	30	8	8	0	1	1	neither	tree	Diamond et al., 2019
Gammaproteobacteria_ANG_322	Gammaproteobacteria	4136040	67.68	94.69	3.65	High	Angelo	2014	Meadow grassland	14_0903_02_30cm	30	8	8	0	1	1	shallow	grassland
Alphaproteobacteria_ANG_324	Alphaproteobacteria	7002073	66.27	99.35	5.75	Medium	Rivendell	2013	Douglas fir	2013_100cm	100	7	7	0	1	1	neither	neither
14_0903_02_20cm_Proteobacteria_54_67_14	Gammaproteobacteria	4227238	66.8	95.99	2.52	High	Angelo	2014	Meadow grassland	14_0903_02_20cm	20	7	7	0	1	1	shallow	grassland	Diamond et al., 2019
Rokubacteria_ANG_330	Rokubacteria	5973161	67.72	86.64	6.79	Medium	Sagehorn	2016	Hilly grassland	Sage1_R_113_16	115	7	7	0	1	1	neither	grassland
Acidobacteria_ANG_332	Acidobacteria	5590104	55.68	99.36	3.42	High	Sagehorn	2016	Hilly grassland	Sage1_R_80_16	80	6	6	1	0	1	deep	grassland
14_0919_09_20cm_Bradyrhizobium_1652_62_11	Alphaproteobacteria	6750997	61.78	97.67	2.16	High	Angelo	2014	Meadow grassland	14_0919_09_20cm	20	6	6	1	0	1	neither	neither	Diamond et al., 2019
14_1009_05_30cm_Deltaproteobacteria_4183_68_9	Deltaproteobacteria	5190202	67.86	98.06	3.87	High	Angelo	2014	Meadow grassland	14_1009_05_30cm	30	6	6	0	1	1	shallow	grassland	Diamond et al., 2019
Verrucomicrobia_ANG_339	Verrucomicrobia	6759427	62.43	93.92	7.03	Medium	Sagehorn	2016	Hilly grassland	Sage1_R_100_16	100	6	6	0	1	1	neither	grassland
Acidobacteria_gp22_AA4	Acidobacteria	3747099	67.55	91.09	3.42	High	Angelo	2014	Meadow grassland	14_0903_16_40cm	40	5	5	1	0	1	neither	neither	Crits-Christoph et al., 2018; Diamond et al., 2019
Acidobacteria_ANG_342	Acidobacteria	6003969	54.13	95.46	2.56	High	Rivendell	2013	Douglas fir	2013_40cm	40	5	5	1	0	1	neither	grassland
Acidobacteria_gp1_AA141	Acidobacteria	5693849	55.85	96.84	3.52	High	Angelo	2014	Meadow grassland	14_1009_16_30cm	30	5	5	1	0	1	neither	grassland	Crits-Christoph et al., 2018; Diamond et al., 2019
Alphaproteobacteria_ANG_319	Alphaproteobacteria	6296045	64.1	79.21	3.02	Medium	Sagehorn	2016	Garry oak	Sage2_L_80_16	80	8	5	1	0	1	neither	neither
Alphaproteobacteria_ANG_335	Alphaproteobacteria	4102649	65.27	79.71	5.07	Medium	Angelo	2014	Meadow grassland	14_1009_16_30cm	30	6	5	0	1	1	shallow	neither
14_1009_02_20cm_Proteobacteria_3617_68_7	Deltaproteobacteria	5055905	68.32	92.11	1.61	High	Angelo	2014	Meadow grassland	14_1009_02_20cm	20	5	5	0	1	1	shallow	grassland	Diamond et al., 2019
13_2_20CM_Gammaproteobacteria_66_19	Gammaproteobacteria	3146190	68.14	83.5	1.98	Medium	Angelo	2013	Meadow grassland	13_2_20CM_1	20	5	5	0	1	1	shallow	neither	Butterfield et al., 2016
14_0903_16_20cm_Proteobacteria_5405_67_12	Gammaproteobacteria	3475208	67.64	92.34	4.38	High	Angelo	2014	Meadow grassland	14_0903_16_20cm	20	5	5	0	1	1	shallow	grassland	Diamond et al., 2019
Gammaproteobacteria_ANG_348	Gammaproteobacteria	3619965	67.65	95.65	2.11	High	Angelo	2014	Meadow grassland	14_0903_12_20cm	20	5	5	0	1	1	shallow	grassland
Acidobacteria_ANG_323	Acidobacteria	4060338	60.31	89.17	5.77	Medium	Angelo	2014	Meadow grassland	14_0929_12_40cm	40	7	4	1	0	1	deep	tree
Acidobacteria_ANG_354	Acidobacteria	4877296	55.73	96.25	2.74	High	Angelo	2014	Meadow grassland	14_0903_13_30cm	30	4	4	1	0	1	neither	neither
Acidobacteria_ANG_355	Acidobacteria	4931210	56.4	96.67	1.71	High	Sagehorn	2016	Hilly grassland	Sage1_L_60_16	60	4	4	1	0	1	neither	grassland
Actinobacteria_ANG_359	Actinobacteria	4199427	69.18	93.68	1.9	High	Sagehorn	2016	Hilly grassland	Sage1_R_60_16	60	4	4	0	1	1	neither	grassland
Alphaproteobacteria_ANG_325	Alphaproteobacteria	4329006	65.4	85.28	5.64	Medium	Angelo	2014	Meadow grassland	14_0919_12_20cm	20	7	4	0	1	1	shallow	neither
14_0919_09_20cm_Sphingomonadales_1655_67_6	Alphaproteobacteria	3322079	67.19	86.52	2.26	Medium	Angelo	2014	Meadow grassland	14_0919_09_20cm	20	6	4	1	0	1	neither	neither	Diamond et al., 2019
14_1009_13_20cm_Bradyrhizobium_8951_60_7	Alphaproteobacteria	5283924	60.13	87.94	6.01	Medium	Angelo	2014	Meadow grassland	14_1009_13_20cm	20	7	4	0	1	1	shallow	neither	Diamond et al., 2019
Deltaproteobacteria_ANG_365	Deltaproteobacteria	2882565	69.94	73.23	0.04	Medium	Angelo	2014	Meadow grassland	14_1009_16_30cm	30	4	4	0	1	1	neither	tree
13_1_40CM_4_Deltaproteobacteria_68_19	Deltaproteobacteria	3477774	68.27	77.08	1.1	Medium	Angelo	2013	Meadow grassland	13_1_40CM_4	40	4	4	0	1	1	deep	tree	Butterfield et al., 2016
Gammaproteobacteria_ANG_349	Gammaproteobacteria	3659883	62.45	85.21	6.1	Medium	Rivendell	2015	Douglas fir	15con2h3_4B	120	5	4	0	1	1	neither	tree
14_1009_12_40cm_Proteobacteria_8680_68_6	Gammaproteobacteria	3159435	67.94	87.92	2.29	Medium	Angelo	2014	Meadow grassland	14_1009_12_40cm	40	6	4	0	1	1	shallow	neither	Diamond et al., 2019
14_0927_12_40cm_Proteobacteria_6516_68_7	Gammaproteobacteria	3326037	68.3	88.51	2.89	Medium	Angelo	2014	Meadow grassland	14_0927_12_40cm	40	5	4	0	1	1	shallow	neither	Diamond et al., 2019
Gemmatimonadetes_ANG_366	Gemmatimonadetes	3448421	69.13	93.41	1.1	High	Angelo	2014	Meadow grassland	14_1009_02_30cm	30	4	4	0	1	1	shallow	neither
Rokubacteria_ANG_331	Rokubacteria	5176098	67.98	89.17	8.5	Medium	Rivendell	2016	Madrone	Mad1_80_16	80	7	4	0	1	1	neither	neither
Verrucomicrobia_ANG_370	Verrucomicrobia	2699818	54.87	84.12	8.56	Medium	Sagehorn	2016	Hilly grassland	Sage1_R_40_16	40	4	4	0	1	1	shallow	grassland
Verrucomicrobia_ANG_369	Verrucomicrobia	2914448	54.56	84.23	4.77	Medium	Angelo	2014	Meadow grassland	14_0903_13_40cm	40	4	4	0	1	1	neither	neither
Verrucomicrobia_AV43	Verrucomicrobia	2832960	55.13	89.05	4.43	Medium	Angelo	2014	Meadow grassland	14_1009_16_40cm	40	5	4	0	1	1	deep	grassland	Crits-Christoph et al., 2018; Diamond et al., 2019
Verrucomicrobia_ANG_371	Verrucomicrobia	3408812	54.94	98.27	2.93	High	Sagehorn	2016	Hilly grassland	Sage1_R_100_16	100	4	4	1	0	1	neither	grassland
Acidobacteria_ANG_356	Acidobacteria	4643014	54	86.29	4.32	Medium	Sagehorn	2016	Hilly grassland	Sage1_L_60_16	60	4	3	0	1	1	neither	grassland
Acidobacteria_ANG_333	Acidobacteria	6509302	56.61	88.85	5.39	Medium	Rivendell	2015	Douglas fir	15con2h1_4B	120	6	3	1	0	1	deep	neither
Acidobacteria_gp3_AA109	Acidobacteria	9181584	58.36	97.37	2.19	High	Angelo	2014	Meadow grassland	14_0903_13_30cm	30	4	3	0	1	1	shallow	grassland	Crits-Christoph et al., 2018; Diamond et al., 2019
Acidobacteria_ANG_375	Acidobacteria	4681699	55.68	98.02	1.71	High	Angelo	2014	Meadow grassland	14_0927_12_20cm	20	3	3	1	0	1	neither	neither
Actinobacteria_ANG_378	Actinobacteria	3514451	69.97	98.29	2.99	High	Sagehorn	2016	Hilly grassland	Sage1_R_100_16	100	3	3	0	1	1	neither	grassland
14_1009_09_20cm_Alphaproteobacteria_7735_64_8	Alphaproteobacteria	4563456	63.59	82.08	3.48	Medium	Angelo	2014	Meadow grassland	14_1009_09_20cm	20	7	3	1	0	1	shallow	neither	Diamond et al., 2019
Alphaproteobacteria_ANG_320	Alphaproteobacteria	4515298	65.32	82.52	7.26	Medium	Angelo	2014	Meadow grassland	14_0929_12_20cm	20	8	3	0	1	1	shallow	neither
Alphaproteobacteria_ANG_343	Alphaproteobacteria	5195529	64.59	85.64	3.85	Medium	Sagehorn	2016	Hilly grassland	Sage1_R_40_16	40	5	3	1	0	1	deep	grassland
Betaproteobacteria_ANG_380	Betaproteobacteria	4138301	66	97.1	0.68	High	Sagehorn	2016	Garry oak	Sage2_L_115_16	115	3	3	0	1	1	neither	tree
Chloroflexi_ANG_363	Chloroflexi	6279180	52.65	84.62	3.94	Medium	Rivendell	2013	Douglas fir	2013_60cm	60	4	3	1	0	1	shallow	tree
Chloroflexi_ANG_346	Chloroflexi	5086198	65.18	90.1	2.18	High	Rivendell	2015	Douglas fir	15con2h1_8	200	5	3	0	1	1	deep	neither
14_0927_12_20cm_Deltaproteobacteria_10562_68_13	Deltaproteobacteria	4443988	68.21	96.77	1.29	High	Angelo	2014	Meadow grassland	14_0927_12_20cm	20	5	3	0	1	1	neither	neither	Diamond et al., 2019
14_0903_02_30cm_Rickettsiella_grylli_159_36_9	Gammaproteobacteria	2234490	36.23	92.44	0.87	High	Angelo	2014	Meadow grassland	14_0903_02_30cm	30	4	3	1	0	1	shallow	neither	Diamond et al., 2019
Gemmatimonadetes_AG21	Gemmatimonadetes	3714046	69.29	94.32	3.3	High	Angelo	2014	Meadow grassland	14_0927_05_20cm	20	3	3	1	0	1	neither	neither	Crits-Christoph et al., 2018; Diamond et al., 2019
Gemmatimonadetes_ANG_387	Gemmatimonadetes	3207342	69.5	95.6	5.59	Medium	Sagehorn	2016	Garry oak	Sage2_L_40_16	40	3	3	1	0	1	deep	tree
Gemmatimonadetes_ANG_386	Gemmatimonadetes	3522194	69.51	97.9	6.04	Medium	Angelo	2014	Meadow grassland	14_1009_12_20cm	20	3	3	1	0	1	neither	neither
Latescibacteria_ANG_368	Latescibacteria	3371100	66.17	98.9	2.26	High	Angelo	2014	Meadow grassland	14_0903_16_40cm	40	4	3	1	0	1	neither	neither
Rokubacteria_AR9	Rokubacteria	3554397	68.48	75.18	1.78	Medium	Angelo	2014	Meadow grassland	14_1009_16_40cm	40	4	3	0	1	1	deep	tree	Crits-Christoph et al., 2018; Diamond et al., 2019
Verrucomicrobia_ANG_372	Verrucomicrobia	2568561	55.06	74.38	7.13	Medium	Angelo	2014	Meadow grassland	14_0903_13_30cm	30	4	3	0	1	1	shallow	neither
Verrucomicrobia_AV54	Verrucomicrobia	2721498	54.85	89.53	3.89	Medium	Angelo	2014	Meadow grassland	14_0903_16_30cm	30	5	3	0	1	1	neither	neither	Crits-Christoph et al., 2018; Diamond et al., 2019
Acidobacteria_ANG_376	Acidobacteria	2605539	62.06	76.62	0.85	Medium	Angelo	2014	Meadow grassland	14_1009_09_40cm	40	3	2	0	1	1	neither	neither
Acidobacteria_ANG_357	Acidobacteria	5678248	55.88	83.5	9	Medium	Angelo	2014	Meadow grassland	14_0929_02_20cm	20	4	2	1	0	1	neither	neither
Acidobacteria_gp2_AA81	Acidobacteria	4584129	60.68	89.74	1.76	Medium	Angelo	2014	Meadow grassland	14_1009_12_40cm	40	5	2	0	1	1	neither	neither	Crits-Christoph et al., 2018; Diamond et al., 2019
Actinobacteria_ANG_394	Actinobacteria	2554375	69.26	93.1	2.67	High	Rivendell	2013	Douglas fir	2013_60cm	60	2	2	1	0	1	neither	grassland
Alphaproteobacteria_ANG_326	Alphaproteobacteria	4003969	65.22	77.81	2.96	Medium	Angelo	2014	Meadow grassland	14_0927_09_20cm	20	7	2	0	1	1	shallow	neither
Alphaproteobacteria_ANG_344	Alphaproteobacteria	3634078	63.02	78.49	2.48	Medium	Angelo	2014	Meadow grassland	14_1009_05_20cm	20	5	2	1	0	1	shallow	grassland
Alphaproteobacteria_ANG_360	Alphaproteobacteria	4899692	63.28	90.53	2.23	High	Rivendell	2013	Douglas fir	2013_60cm	60	4	2	1	0	1	shallow	neither
Betaproteobacteria_ANG_362	Betaproteobacteria	2912218	65.28	83.47	3.16	Medium	Sagehorn	2016	Garry oak	Sage2_L_60_16	60	4	2	1	0	1	neither	neither
Betaproteobacteria_ANG_361	Betaproteobacteria	4105470	66.66	84.7	6.37	Medium	Rivendell	2013	Douglas fir	2013_80cm	80	4	2	0	1	1	shallow	neither
Betaproteobacteria_ANG_381	Betaproteobacteria	3792498	64.26	88.55	4.56	Medium	Sagehorn	2016	Garry oak	Sage2_L_80_16	80	3	2	0	1	1	neither	neither
14_1009_16_30cm_Bacteria_9726_71_6	Deltaproteobacteria	4350908	70.65	83.16	0.81	Medium	Angelo	2014	Meadow grassland	14_1009_16_30cm	30	4	2	0	1	1	neither	tree	Diamond et al., 2019
Deltaproteobacteria_ANG_329	Deltaproteobacteria	4311783	68.16	84.35	2.37	Medium	Angelo	2014	Meadow grassland	14_1009_12_40cm	40	7	2	0	1	1	shallow	neither
Dormibacteraeota_ANG_410	Dormibacteraeota	2858950	68.18	92.96	7.92	Medium	Angelo	2014	Meadow grassland	14_0929_02_30cm	30	2	2	0	1	1	neither	neither
14_0929_12_20cm_Proteobacteria_7190_65_6	Gammaproteobacteria	3208403	65.43	77	1.74	Medium	Angelo	2014	Meadow grassland	14_0929_12_20cm	20	5	2	0	1	1	shallow	neither	Diamond et al., 2019
Gammaproteobacteria_ANG_385	Gammaproteobacteria	2883804	65.59	87.38	1.06	Medium	Rivendell	2013	Douglas fir	2013_60cm	60	3	2	0	1	1	neither	neither
Gammaproteobacteria_ANG_336	Gammaproteobacteria	3000205	68.88	90.07	2.91	High	Sagehorn	2016	Garry oak	Sage2_L_40_16	40	6	2	0	1	1	shallow	neither
14_0927_12_20cm_Proteobacteria_6345_65_7	Gammaproteobacteria	3413818	65.6	91.12	5.15	Medium	Angelo	2014	Meadow grassland	14_0927_12_20cm	20	5	2	0	1	1	shallow	neither	Diamond et al., 2019
Gammaproteobacteria_ANG_350	Gammaproteobacteria	3649999	67.18	92.18	3.33	High	Sagehorn	2016	Garry oak	Sage2_L_20_16	20	5	2	0	1	1	shallow	neither
Gemmatimonadetes_ANG_399	Gemmatimonadetes	2563707	68.51	85.69	1.65	Medium	Rivendell	2016	Madrone	Mad1_100_16	100	2	2	1	0	1	neither	neither
Gemmatimonadetes_ANG_404	Gemmatimonadetes	2526470	68.78	88.57	1.1	Medium	Sagehorn	2016	Garry oak	Sage2_R_20_16	20	2	2	1	0	1	shallow	neither
Gemmatimonadetes_ANG_367	Gemmatimonadetes	3758085	68.79	92.96	6.59	Medium	Sagehorn	2016	Hilly grassland	Sage1_L_20_16	20	4	2	1	0	1	shallow	neither
Gemmatimonadetes_ANG_401	Gemmatimonadetes	3546708	68.5	94.38	8.28	Medium	Sagehorn	2016	Hilly grassland	Sage1_L_60_16	60	2	2	1	0	1	neither	grassland
Gemmatimonadetes_ANG_398	Gemmatimonadetes	3196190	69.27	94.51	3.3	High	Angelo	2014	Meadow grassland	14_1009_12_40cm	40	2	2	1	0	1	deep	neither
Gemmatimonadetes_ANG_402	Gemmatimonadetes	3525132	69.38	95.41	9.99	Medium	Sagehorn	2016	Hilly grassland	Sage1_R_20_16	20	2	2	1	0	1	neither	neither
Gemmatimonadetes_ANG_397	Gemmatimonadetes	3503065	68.85	96.7	3.3	High	Angelo	2014	Meadow grassland	14_0929_02_20cm	20	2	2	1	0	1	neither	neither
Gemmatimonadetes_ANG_400	Gemmatimonadetes	3865685	69.07	97.25	3.3	High	Sagehorn	2016	Hilly grassland	Sage1_L_60_16	60	2	2	1	0	1	neither	neither
Gemmatimonadetes_ANG_403	Gemmatimonadetes	3815660	68.42	97.3	7.82	Medium	Sagehorn	2016	Hilly grassland	Sage1_R_40_16	40	2	2	1	0	1	shallow	tree
Gemmatimonadetes_AG9	Gemmatimonadetes	4287139	67.63	97.7	6.04	Medium	Angelo	2014	Meadow grassland	14_0927_09_40cm	40	3	2	1	0	1	deep	tree	Crits-Christoph et al., 2018; Diamond et al., 2019
Rokubacteria_ANG_353	Rokubacteria	4948453	67.86	79.09	7.09	Medium	Angelo	2014	Meadow grassland	14_1009_05_30cm	30	5	2	0	1	1	neither	neither
Rokubacteria_ANG_337	Rokubacteria	4119862	68.17	82.33	4.9	Medium	Rivendell	2015	Douglas fir	15con2h2_8	200	6	2	0	1	1	deep	neither
Verrucomicrobia_AV17	Verrucomicrobia	2147026	58.04	71.51	0.68	Medium	Angelo	2014	Meadow grassland	14_0903_13_30cm	30	4	2	0	1	1	deep	tree	Crits-Christoph et al., 2018; Diamond et al., 2019
Verrucomicrobia_ANG_373	Verrucomicrobia	1703924	56.18	71.75	1.35	Medium	Angelo	2014	Meadow grassland	14_1009_12_30cm	30	4	2	0	1	1	neither	tree
Verrucomicrobia_ANG_392	Verrucomicrobia	2370718	58.3	86.98	0.68	Medium	Angelo	2014	Meadow grassland	14_0927_09_40cm	40	3	2	0	1	1	deep	tree
Acidobacteria_ANG_358	Acidobacteria	5897586	52.45	79.02	1.71	Medium	Angelo	2014	Meadow grassland	14_0929_02_40cm	40	4	1	1	0	1	neither	grassland
14_0903_13_30cm_Actinobacteria_4882_65_7	Actinobacteria	4150833	65.03	70.18	5.56	Medium	Angelo	2014	Meadow grassland	14_0903_13_30cm	30	4	1	0	1	1	shallow	neither	Diamond et al., 2019
Alphaproteobacteria_ANG_316	Alphaproteobacteria	5433244	64.35	77.71	7.19	Medium	Angelo	2014	Meadow grassland	14_0929_05_20cm	20	10	1	0	1	1	shallow	neither
14_1009_13_30cm_Alphaproteobacteria_9118_65_10	Alphaproteobacteria	4128150	65.1	84.46	3.47	Medium	Angelo	2014	Meadow grassland	14_1009_13_30cm	30	7	1	0	1	1	shallow	neither	Diamond et al., 2019
Bradyrhizobium_ANG_327	Alphaproteobacteria	6574958	61.78	91.09	8.62	Medium	Angelo	2014	Meadow grassland	14_0919_05_20cm	20	7	1	1	0	1	shallow	neither
13_1_40CM_Armatimonadetes_64_14	Armatimonadetes	2092994	63.91	71.3	0.19	Medium	Angelo	2013	Meadow grassland	13_1_40CM_1	40	1	1	1	0	1	neither	neither	Butterfield et al., 2016
14_1009_09_30cm_Bacteria_7987_68_6	Armatimonadetes	3062771	68.26	75.59	2.65	Medium	Angelo	2014	Meadow grassland	14_1009_09_30cm	30	2	1	1	0	1	neither	neither	Diamond et al., 2019
Armatimonadetes_ANG_413	Armatimonadetes	3231910	68.23	88.09	2.69	Medium	Sagehorn	2016	Garry oak	Sage2_L_20_16	20	1	1	1	0	1	shallow	neither
14_1009_12_20cm_Betaproteobacteria_8351_62_5	Betaproteobacteria	3871624	62.09	88.67	2.08	Medium	Angelo	2014	Meadow grassland	14_1009_12_20cm	20	5	1	0	1	1	neither	neither	Diamond et al., 2019
Betaproteobacteria_ANG_395	Betaproteobacteria	2706649	64.32	89.1	1.58	Medium	Sagehorn	2016	Hilly grassland	Sage1_L_113_16	115	2	1	0	1	1	deep	grassland
Ktedonobacter_racemifer_ANG_383	Chloroflexi	5075155	54.37	90.43	6.93	Medium	Angelo	2014	Meadow grassland	14_0919_09_20cm	20	3	1	1	0	1	neither	tree
Deltaproteobacteria_ANG_384	Deltaproteobacteria	3615453	67.55	74.63	3.44	Medium	Angelo	2014	Meadow grassland	14_0903_13_40cm	40	3	1	0	1	1	shallow	neither
14_1009_16_40cm_RBG_16_RIF_WS3X_71_46_curated_10403_72_7	Eisenbacteria	3949388	71.56	82.97	2.26	Medium	Angelo	2014	Meadow grassland	14_1009_16_40cm	40	4	1	0	1	1	neither	neither	Diamond et al., 2019
RBG_16_RIF_WS3X_71_46_curated_ANG_396	Eisenbacteria	3025402	68.44	89.46	4.4	Medium	Angelo	2014	Meadow grassland	14_1009_05_40cm	40	2	1	0	1	1	neither	grassland
14_0929_12_30cm_Proteobacteria_7433_68_7	Gammaproteobacteria	2639853	68.3	70.36	7.84	Medium	Angelo	2014	Meadow grassland	14_0929_12_30cm	30	5	1	0	1	1	shallow	grassland	Diamond et al., 2019
Gammaproteobacteria_ANG_351	Gammaproteobacteria	2773720	68.27	77.33	3.78	Medium	Sagehorn	2016	Garry oak	Sage2_R_115_16	115	5	1	0	1	1	shallow	tree
Gemmatimonadetes_ANG_389	Gemmatimonadetes	2678861	69.29	79.61	4.7	Medium	Angelo	2014	Meadow grassland	14_1009_09_40cm	40	3	1	1	0	1	neither	neither
Gemmatimonadetes_ANG_407	Gemmatimonadetes	2534786	69.68	80.22	5.07	Medium	Angelo	2014	Meadow grassland	14_1009_16_20cm	20	2	1	1	0	1	shallow	neither
Gemmatimonadetes_ANG_406	Gemmatimonadetes	3313190	69.34	90.81	3.5	High	Angelo	2014	Meadow grassland	14_1009_09_20cm	20	2	1	1	0	1	neither	neither
Gemmatimonadetes_ANG_408	Gemmatimonadetes	3062194	69.48	91.66	3.5	High	Angelo	2014	Meadow grassland	14_1009_16_30cm	30	2	1	1	0	1	neither	grassland
Gemmatimonadetes_ANG_405	Gemmatimonadetes	3498411	69.13	92.33	4.6	High	Angelo	2014	Meadow grassland	14_0903_12_30cm	30	2	1	1	0	1	neither	neither
Gemmatimonadetes_ANG_409	Gemmatimonadetes	3204634	68.76	95.08	2.3	High	Sagehorn	2016	Hilly grassland	Sage1_R_40_16	40	2	1	1	0	1	shallow	grassland
Gemmatimonadetes_ANG_388	Gemmatimonadetes	3401554	69.26	96.94	7.14	Medium	Angelo	2014	Meadow grassland	14_1009_05_30cm	30	3	1	1	0	1	neither	neither
Planctomycetes_ANG_391	Planctomycetes	4063834	67.04	75.79	1.61	Medium	Rivendell	2013	Douglas fir	2013_60cm	60	3	1	1	0	1	neither	neither
Rokubacteria_ANG_338	Rokubacteria	3847566	70.36	78.92	7.85	Medium	Angelo	2014	Meadow grassland	14_0927_09_20cm	20	6	1	0	1	1	shallow	tree
Verrucomicrobia_ANG_393	Verrucomicrobia	1848133	55.46	70.22	8.51	Medium	Sagehorn	2016	Garry oak	Sage2_R_20_16	20	3	1	0	1	1	shallow	neither
Verrucomicrobia_AV77	Verrucomicrobia	2462896	54.66	72.76	9.47	Medium	Angelo	2014	Meadow grassland	14_1009_05_20cm	20	4	1	0	1	1	shallow	neither	Crits-Christoph et al., 2018; Diamond et al., 2019
Verrucomicrobia_ANG_340	Verrucomicrobia	2278506	55.28	81.72	4.45	Medium	Angelo	2014	Meadow grassland	14_0903_05_20cm	20	6	1	0	1	1	shallow	neither
Verrucomicrobia_AV12	Verrucomicrobia	2235654	55.23	82.8	5.41	Medium	Angelo	2014	Meadow grassland	14_0927_12_20cm	20	3	1	0	1	1	shallow	neither	Crits-Christoph et al., 2018; Diamond et al., 2019
Acidobacteria_ANG_377	Acidobacteria	3699785	60.35	71.57	5.34	Medium	Angelo	2014	Meadow grassland	14_0927_12_40cm	40	3	0	1	0	1	deep	neither
Acidobacteria_ANG_334	Acidobacteria	7224251	52.3	89.29	6.24	Medium	Angelo	2014	Meadow grassland	14_0903_13_30cm	30	6	0	1	0	1	shallow	neither
Alphaproteobacteria_ANG_345	Alphaproteobacteria	3508606	62.62	71.1	1.58	Medium	Angelo	2014	Meadow grassland	14_0927_02_40cm	40	5	0	1	0	1	shallow	grassland
Alphaproteobacteria_ANG_321	Alphaproteobacteria	3145773	65.15	71.32	1.13	Medium	Angelo	2014	Meadow grassland	14_0929_09_30cm	30	8	0	0	1	1	shallow	neither
Bradyrhizobium_ANG_328	Alphaproteobacteria	5804147	61.87	75.65	7.4	Medium	Angelo	2014	Meadow grassland	14_1009_16_20cm	20	7	0	1	0	1	shallow	neither
14_0903_12_20cm_Bacteria_889_69_22	Armatimonadetes	3729985	68.93	93.52	6.2	Medium	Angelo	2014	Meadow grassland	14_0903_12_20cm	20	1	0	0	1	1	neither	neither	Diamond et al., 2019
Armatimonadetes_ANG_414	Armatimonadetes	2864073	65.07	93.52	2.22	High	Angelo	2014	Meadow grassland	14_0903_09_30cm	30	1	0	1	0	1	deep	neither
Betaproteobacteria_ANG_382	Betaproteobacteria	2622910	66.5	80.54	6.95	Medium	Angelo	2014	Meadow grassland	14_0929_09_30cm	30	3	0	1	0	1	shallow	grassland
14_0903_05_20cm_Ktedonobacter_racemifer_407_54_6	Chloroflexi	4629334	54.25	79.47	1.98	Medium	Angelo	2014	Meadow grassland	14_0903_05_20cm	20	5	0	0	1	1	neither	tree	Diamond et al., 2019
Dormibacteraeota_ANG_379	Dormibacteraeota	2738447	65.15	71.93	7.41	Medium	Rivendell	2016	Madrone	Mad1_100_16	100	3	0	0	1	1	deep	neither
Dormibacteraeota_ANG_411	Dormibacteraeota	3288169	65.48	98.87	4.25	High	Angelo	2014	Meadow grassland	14_0927_09_20cm	20	1	0	0	1	1	deep	neither
Gammaproteobacteria_ANG_352	Gammaproteobacteria	2665569	67.7	74.01	2.22	Medium	Angelo	2014	Meadow grassland	14_1009_02_40cm	40	5	0	0	1	1	shallow	neither
Gemmatimonadetes_ANG_417	Gemmatimonadetes	2935256	68	74.43	3.5	Medium	Sagehorn	2016	Hilly grassland	Sage1_L_40_16	40	1	0	1	0	1	neither	neither
Gemmatimonadetes_ANG_415	Gemmatimonadetes	3028439	68.25	74.83	2.2	Medium	Angelo	2014	Meadow grassland	14_0903_13_30cm	30	1	0	1	0	1	shallow	tree
Gemmatimonadetes_ANG_390	Gemmatimonadetes	2976435	69.3	75.85	2.3	Medium	Angelo	2014	Meadow grassland	14_0903_13_30cm	30	3	0	0	1	1	deep	tree
Gemmatimonadetes_ANG_416	Gemmatimonadetes	3428489	60.86	98.9	4.95	High	Angelo	2014	Meadow grassland	14_1009_12_40cm	40	1	0	1	0	1	shallow	tree
Verrucomicrobia_ANG_341	Verrucomicrobia	4145374	55.93	73.83	6.64	Medium	Rivendell	2016	Madrone	Mad1_40_16	40	6	0	0	1	1	shallow	tree
Verrucomicrobia_AV55	Verrucomicrobia	1693307	54.41	76.86	5.47	Medium	Angelo	2014	Meadow grassland	14_0903_13_20cm	20	5	0	0	1	1	neither	neither	Crits-Christoph et al., 2018; Diamond et al., 2019
Verrucomicrobia_ANG_374	Verrucomicrobia	1958553	54.33	79.24	0.5	Medium	Angelo	2014	Meadow grassland	14_1009_16_40cm	40	4	0	0	1	1	shallow	neither
Verrucomicrobia_AV82	Verrucomicrobia	2636200	54.29	84.93	5.24	Medium	Angelo	2014	Meadow grassland	14_1009_16_30cm	30	4	0	0	1	1	shallow	neither	Crits-Christoph et al., 2018; Diamond et al., 2019
Actinobacteria_ANG_419	Actinobacteria	6729817	71.15	95.73	2.75	High	Sagehorn	2016	Hilly grassland	Sage1_R_80_16	80	12	12	0	0	0	neither	grassland
Actinobacteria_ANG_420	Actinobacteria	7087923	70.89	96.55	2.56	High	Sagehorn	2016	Hilly grassland	Sage1_L_80_16	80	11	11	0	0	0	neither	grassland
Acidobacteria_ANG_421	Acidobacteria	7316563	53.47	95.73	4.62	High	Sagehorn	2016	Hilly grassland	Sage1_R_60_16	60	10	10	0	0	0	neither	grassland
Acidobacteria_ANG_418	Acidobacteria	5369423	56.32	80.76	8.4	Medium	Rivendell	2016	Madrone	Mad1_115_16	115	12	8	0	0	0	shallow	tree
Acidobacteria_ANG_425	Acidobacteria	7365989	58.63	90.54	6.89	Medium	Angelo	2014	Meadow grassland	14_1009_16_30cm	30	8	8	0	0	0	neither	neither
Actinobacteria_ANG_427	Actinobacteria	5204957	71.47	99.15	2.23	High	Sagehorn	2016	Garry oak	Sage2_L_100_16	100	8	8	0	0	0	deep	grassland
Deltaproteobacteria_ANG_429	Deltaproteobacteria	7204124	68.97	91.94	5.38	Medium	Sagehorn	2016	Hilly grassland	Sage1_R_100_16	100	8	8	0	0	0	neither	grassland
Rokubacteria_ANG_430	Rokubacteria	5546472	70.48	82.54	7	Medium	Rivendell	2015	Douglas fir	15con2h3_4A	120	8	8	0	0	0	deep	tree
Acidobacteria_gp5_AA68	Acidobacteria	6712602	55.25	91.88	6.84	Medium	Angelo	2014	Meadow grassland	14_1009_16_30cm	30	7	7	0	0	0	shallow	neither	Crits-Christoph et al., 2018; Diamond et al., 2019
Acidobacteria_gp2_AA90	Acidobacteria	6817407	57.43	93.73	3.49	High	Angelo	2014	Meadow grassland	14_0927_12_20cm	20	7	7	0	0	0	neither	neither	Crits-Christoph et al., 2018; Diamond et al., 2019
Alphaproteobacteria_ANG_423	Alphaproteobacteria	4387920	67.91	97.68	6.37	Medium	Rivendell	2015	Douglas fir	15con2h1_4A	120	9	7	0	0	0	deep	neither
Nitrospirae_ANG_435	Nitrospirae	2747322	58.55	95.55	3.18	High	Angelo	2014	Meadow grassland	14_1009_16_30cm	30	7	7	0	0	0	deep	tree
Acidobacteria_gp13_AA79	Acidobacteria	5390726	61.03	87.86	6.65	Medium	Angelo	2014	Meadow grassland	14_1009_16_30cm	30	8	6	0	0	0	neither	neither	Crits-Christoph et al., 2018; Diamond et al., 2019
Acidobacteria_ANG_436	Acidobacteria	8671895	57.81	95.51	3.42	High	Angelo	2014	Meadow grassland	14_0903_13_20cm	20	6	6	0	0	0	shallow	tree
Acidobacteria_ANG_437	Acidobacteria	6366778	57.59	98.88	1.14	High	Rivendell	2015	Douglas fir	15con2h3_4A	120	6	6	0	0	0	neither	tree
Alphaproteobacteria_ANG_428	Alphaproteobacteria	4555979	66.44	87	1.74	Medium	Rivendell	2013	Douglas fir	2013_60cm	60	8	6	0	0	0	shallow	neither
14_0903_13_30cm_Alphaproteobacteria_4799_66_28	Alphaproteobacteria	5395313	65.52	95.17	1.73	High	Angelo	2014	Meadow grassland	14_0903_13_30cm	30	6	6	0	0	0	shallow	neither	Diamond et al., 2019
14_0903_13_30cm_Nitrospirae_4802_57_10	Nitrospirae	3644124	56.67	90	3.64	Medium	Angelo	2014	Meadow grassland	14_0903_13_30cm	30	8	6	0	0	0	deep	tree	Diamond et al., 2019
Acidobacteria_ANG_464	Acidobacteria	4650354	68.95	71.95	5.18	Medium	Rivendell	2013	Douglas fir	2013_115cm	115	5	5	0	0	0	deep	grassland
Acidobacteria_ANG_431	Acidobacteria	8425455	55.6	87.36	8.12	Medium	Angelo	2014	Meadow grassland	14_0903_13_30cm	30	7	5	0	0	0	deep	tree
Acidobacteria_ANG_439	Acidobacteria	6013375	57.22	87.58	2.56	Medium	Rivendell	2015	Douglas fir	15con2h3_4B	120	6	5	0	0	0	neither	neither
Acidobacteria_ANG_460	Acidobacteria	5949489	57.49	88.03	0.85	Medium	Angelo	2014	Meadow grassland	14_0903_16_20cm	20	5	5	0	0	0	neither	neither
Acidobacteria_gp1_AA143	Acidobacteria	3789727	56.34	89.22	1.76	Medium	Angelo	2014	Meadow grassland	14_0929_09_20cm	20	5	5	0	0	0	neither	grassland	Crits-Christoph et al., 2018; Diamond et al., 2019
Acidobacteria_ANG_438	Acidobacteria	4495476	58.78	90.17	5.7	Medium	Rivendell	2015	Douglas fir	15con2h1_8	200	6	5	0	0	0	deep	neither
Acidobacteria_ANG_440	Acidobacteria	6142310	57.16	90.74	9.97	Medium	Rivendell	2016	Madrone	Mad1_115_16	115	6	5	0	0	0	neither	tree
Acidobacteria_ANG_442	Acidobacteria	7270408	56.37	91.45	4.27	High	Sagehorn	2016	Garry oak	Sage2_L_60_16	60	6	5	0	0	0	deep	tree
Acidobacteria_ANG_465	Acidobacteria	5674099	57.51	91.93	3.47	High	Rivendell	2016	Madrone	Mad1_40_16	40	5	5	0	0	0	neither	neither
Acidobacteria_ANG_461	Acidobacteria	4608194	57.74	93.59	3.85	High	Angelo	2014	Meadow grassland	14_0929_12_40cm	40	5	5	0	0	0	neither	neither
Acidobacteria_ANG_459	Acidobacteria	7150520	57.73	94.87	2.99	High	Angelo	2014	Meadow grassland	14_0903_09_40cm	40	5	5	0	0	0	shallow	neither
Acidobacteria_ANG_466	Acidobacteria	4597282	60.47	95.03	0.85	High	Rivendell	2016	Madrone	Mad1_60_16	60	5	5	0	0	0	neither	neither
Acidobacteria_ANG_467	Acidobacteria	5603611	54.01	95.46	2.56	High	Sagehorn	2016	Garry oak	Sage2_L_60_16	60	5	5	0	0	0	neither	grassland
Acidobacteria_gp2_AA92	Acidobacteria	6359352	57.49	95.73	2.56	High	Angelo	2014	Meadow grassland	14_0919_09_20cm	20	6	5	0	0	0	neither	neither	Crits-Christoph et al., 2018; Diamond et al., 2019
Acidobacteria_ANG_463	Acidobacteria	6236264	55.87	95.73	4.7	High	Rivendell	2015	Douglas fir	15con2h1_4A	120	5	5	0	0	0	deep	tree
Acidobacteria_ANG_441	Acidobacteria	4120813	61.57	97.08	9.83	Medium	Sagehorn	2016	Hilly grassland	Sage1_R_80_16	80	6	5	0	0	0	neither	grassland
Acidobacteria_ANG_462	Acidobacteria	8356767	65.31	99.15	5.34	Medium	Angelo	2014	Meadow grassland	14_1009_16_30cm	30	5	5	0	0	0	deep	neither
Streptosporangiales_ANG_472	Actinobacteria	7584986	70.09	89.66	3.23	Medium	Sagehorn	2016	Hilly grassland	Sage1_L_80_16	80	5	5	0	0	0	deep	grassland
Bradyrhizobium_ANG_448	Alphaproteobacteria	5912555	62.17	89.49	2.27	Medium	Sagehorn	2016	Hilly grassland	Sage1_L_20_16	20	6	5	0	0	0	shallow	neither
Mesorhizobium_ANG_447	Alphaproteobacteria	5912414	63.08	90.34	0.61	High	Angelo	2014	Meadow grassland	14_0903_13_30cm	30	6	5	0	0	0	shallow	neither
Bradyrhizobium_ANG_434	Alphaproteobacteria	7425953	61.86	91.55	8	Medium	Rivendell	2016	Madrone	Mad1_100_16	100	7	5	0	0	0	neither	neither
Alphaproteobacteria_ANG_477	Alphaproteobacteria	4994500	65.35	93.54	3.61	High	Sagehorn	2016	Hilly grassland	Sage1_R_40_16	40	5	5	0	0	0	deep	neither
Nitrospirae_ANG_457	Nitrospirae	2856937	61.49	97.67	2.8	High	Angelo	2014	Meadow grassland	14_0903_16_30cm	30	6	5	0	0	0	deep	tree
Verrucomicrobia_ANG_488	Verrucomicrobia	2414774	55.21	84.38	5.24	Medium	Sagehorn	2016	Hilly grassland	Sage1_L_40_16	40	5	5	0	0	0	deep	grassland
Acidobacteria_ANG_444	Acidobacteria	4623096	58.76	76.87	5.48	Medium	Rivendell	2016	Madrone	Mad1_20_16	20	6	4	0	0	0	neither	neither
Acidobacteria_gp3_AA111	Acidobacteria	6331374	60.05	90.07	0	High	Angelo	2014	Meadow grassland	14_1009_16_30cm	30	5	4	0	0	0	deep	tree	Crits-Christoph et al., 2018; Diamond et al., 2019
Acidobacteria_gp5_AA65	Acidobacteria	7459563	56.3	93.11	8.81	Medium	Angelo	2014	Meadow grassland	14_1009_16_40cm	40	5	4	0	0	0	neither	grassland	Crits-Christoph et al., 2018; Diamond et al., 2019
Acidobacteria_ANG_422	Acidobacteria	6468292	58.21	93.75	5.22	Medium	Rivendell	2015	Douglas fir	15con2h1_4A	120	10	4	0	0	0	deep	neither
Acidobacteria_ANG_468	Acidobacteria	5534249	57.11	94.02	2.56	High	Sagehorn	2016	Garry oak	Sage2_R_20_16	20	5	4	0	0	0	shallow	tree
Acidobacteriales_ANG_491	Acidobacteria	3679749	55.25	94.53	1.28	High	Sagehorn	2016	Garry oak	Sage2_L_40_16	40	4	4	0	0	0	deep	tree
Acidobacteria_ANG_443	Acidobacteria	6622158	57.17	94.59	5.79	Medium	Angelo	2014	Meadow grassland	14_1009_16_40cm	40	6	4	0	0	0	shallow	neither
Acidobacteria_ANG_490	Acidobacteria	3257958	67.41	96.31	3.42	High	Rivendell	2013	Douglas fir	2013_60cm	60	4	4	0	0	0	neither	neither
Acidobacteria_gp4_AA15	Acidobacteria	4342350	53.38	97.44	2.61	High	Angelo	2014	Meadow grassland	14_0903_13_30cm	30	4	4	0	0	0	neither	neither	Crits-Christoph et al., 2018; Diamond et al., 2019
Streptosporangiales_ANG_473	Actinobacteria	8949420	70.06	90.65	8.11	Medium	Rivendell	2013	Douglas fir	2013_100cm	100	5	4	0	0	0	neither	neither
Actinobacteria_ANG_474	Actinobacteria	4440441	68.85	93.82	1.81	High	Sagehorn	2016	Hilly grassland	Sage1_R_113_16	115	5	4	0	0	0	neither	grassland
Actinobacteria_ANG_504	Actinobacteria	4220080	68.62	96.26	6.03	Medium	Sagehorn	2016	Hilly grassland	Sage1_R_113_16	115	4	4	0	0	0	neither	grassland
14_1009_16_30cm_Actinobacteria_9660_70_8	Actinobacteria	4479053	70.16	96.93	2.14	High	Angelo	2014	Meadow grassland	14_1009_16_30cm	30	4	4	0	0	0	neither	neither	Diamond et al., 2019
Actinobacteria_ANG_475	Actinobacteria	6632738	68.7	98.75	2.67	High	Sagehorn	2016	Garry oak	Sage2_L_80_16	80	5	4	0	0	0	neither	tree
Alphaproteobacteria_ANG_509	Alphaproteobacteria	4272941	65.72	81.98	2.48	Medium	Rivendell	2015	Douglas fir	15con2h2_4B	120	4	4	0	0	0	deep	tree
Bradyrhizobium_ANG_478	Alphaproteobacteria	5110825	60.37	91.49	1.61	High	Angelo	2014	Meadow grassland	14_0929_05_20cm	20	5	4	0	0	0	shallow	neither
Alphaproteobacteria_ANG_449	Alphaproteobacteria	6387377	63.15	94.72	5.32	Medium	Rivendell	2016	Madrone	Mad1_40_16	40	6	4	0	0	0	shallow	tree
Alphaproteobacteria_ANG_510	Alphaproteobacteria	4408493	63.52	96.29	3.28	High	Rivendell	2016	Madrone	Mad1_115_16	115	4	4	0	0	0	shallow	neither
Betaproteobacteria_ANG_455	Betaproteobacteria	4555421	67.27	90	2.16	Medium	Rivendell	2013	Douglas fir	2013_60cm	60	6	4	0	0	0	neither	neither
Dormibacteraeota_ANG_515	Dormibacteraeota	3060363	64.77	90.19	0.93	High	Angelo	2014	Meadow grassland	14_0919_09_20cm	20	4	4	0	0	0	neither	neither
Gemmatimonadetes_ANG_525	Gemmatimonadetes	3216573	69.29	93.29	2.2	High	Angelo	2014	Meadow grassland	14_1009_13_40cm	40	4	4	0	0	0	neither	neither
Nitrospirae_ANG_458	Nitrospirae	1868152	57.42	73.64	2.27	Medium	Rivendell	2015	Douglas fir	15con2h1_8	200	6	4	0	0	0	deep	tree
Nitrospirae_ANG_485	Nitrospirae	1453094	62.61	74.09	2.73	Medium	Angelo	2014	Meadow grassland	14_1009_12_30cm	30	5	4	0	0	0	deep	neither
14_0929_09_30cm_Nitrospirae_6829_62_9	Nitrospirae	2564616	62.07	91.11	8.86	Medium	Angelo	2014	Meadow grassland	14_0929_09_30cm	30	5	4	0	0	0	deep	tree	Diamond et al., 2019
Nitrospirae_ANG_527	Nitrospirae	2887636	58.29	91.2	3.64	High	Angelo	2014	Meadow grassland	14_1009_16_30cm	30	4	4	0	0	0	deep	neither
Nitrospirae_ANG_528	Nitrospirae	2361247	62.43	94.04	2.73	High	Sagehorn	2016	Hilly grassland	Sage1_R_100_16	100	4	4	0	0	0	deep	grassland
Acidobacteria_ANG_541	Acidobacteria	5051738	68.34	70.94	4.27	Medium	Angelo	2014	Meadow grassland	14_0903_02_30cm	30	3	3	0	0	0	neither	grassland
Acidobacteria_ANG_493	Acidobacteria	3879645	57.14	71.71	1.82	Medium	Angelo	2014	Meadow grassland	14_1009_12_40cm	40	4	3	0	0	0	neither	tree
Acidobacteria_ANG_544	Acidobacteria	3772040	57.52	77.35	1.76	Medium	Rivendell	2016	Madrone	Mad1_80_16	80	3	3	0	0	0	neither	neither
Acidobacteria_ANG_432	Acidobacteria	7501855	56.96	83.24	7.69	Medium	Angelo	2014	Meadow grassland	14_0903_12_20cm	20	7	3	0	0	0	shallow	neither
Acidobacteria_ANG_470	Acidobacteria	5866148	69.71	83.27	7.32	Medium	Rivendell	2013	Douglas fir	2013_80cm	80	5	3	0	0	0	deep	grassland
Acidobacteria_gp1_AA123	Acidobacteria	4219922	55.97	84.8	4.27	Medium	Angelo	2014	Meadow grassland	14_1009_12_20cm	20	7	3	0	0	0	neither	neither	Crits-Christoph et al., 2018; Diamond et al., 2019
Acidobacteria_ANG_495	Acidobacteria	5883523	55.49	90.81	6.65	Medium	Sagehorn	2016	Hilly grassland	Sage1_L_60_16	60	4	3	0	0	0	neither	grassland
Acidobacteria_ANG_494	Acidobacteria	4944344	57.32	91.03	1.5	High	Angelo	2014	Meadow grassland	14_1009_16_40cm	40	4	3	0	0	0	deep	tree
Acidobacteria_gp2_AA96	Acidobacteria	4528585	57.98	91.14	1.78	High	Angelo	2014	Meadow grassland	14_0903_13_30cm	30	3	3	0	0	0	neither	tree	Crits-Christoph et al., 2018; Diamond et al., 2019
Acidobacteria_ANG_492	Acidobacteria	5054332	57.31	91.83	2.56	High	Angelo	2014	Meadow grassland	14_1009_05_20cm	20	4	3	0	0	0	shallow	neither
Acidobacteria_gp2_AA102	Acidobacteria	6649346	57.42	92.31	3.42	High	Angelo	2014	Meadow grassland	14_0903_13_20cm	20	5	3	0	0	0	shallow	neither	Crits-Christoph et al., 2018; Diamond et al., 2019
Acidobacteria_gp6_AA38	Acidobacteria	5839361	67.39	92.52	9.69	Medium	Angelo	2014	Meadow grassland	14_1009_16_40cm	40	3	3	0	0	0	neither	grassland	Crits-Christoph et al., 2018; Diamond et al., 2019
Acidobacteria_ANG_433	Acidobacteria	6386603	70.05	92.74	6.41	Medium	Rivendell	2016	Madrone	Mad1_80_16	80	7	3	0	0	0	neither	neither
Acidobacteria_gp2_AA82	Acidobacteria	6168009	57.36	94.44	4.27	High	Angelo	2014	Meadow grassland	14_0903_13_30cm	30	4	3	0	0	0	neither	neither	Crits-Christoph et al., 2018; Diamond et al., 2019
Acidobacteria_ANG_546	Acidobacteria	4201767	69.39	95.73	1.78	High	Sagehorn	2016	Garry oak	Sage2_L_100_16	100	3	3	0	0	0	deep	tree
Acidobacteriales_ANG_547	Acidobacteria	3759054	56.27	97.22	0.85	High	Sagehorn	2016	Garry oak	Sage2_L_60_16	60	3	3	0	0	0	deep	tree
Acidobacteria_ANG_469	Acidobacteria	7141894	65.39	97.81	6.08	Medium	Angelo	2014	Meadow grassland	14_1009_16_40cm	40	5	3	0	0	0	neither	grassland
Acidobacteria_ANG_543	Acidobacteria	5210859	60.9	98.29	5.13	Medium	Rivendell	2015	Douglas fir	15con2h1_4A	120	3	3	0	0	0	neither	grassland
Acidobacteria_ANG_545	Acidobacteria	5076250	66.21	98.29	5.89	Medium	Sagehorn	2016	Hilly grassland	Sage1_R_80_16	80	3	3	0	0	0	neither	grassland
Acidobacteria_gp1_AA121	Acidobacteria	7479097	57.47	98.81	1.57	High	Angelo	2014	Meadow grassland	14_0903_12_30cm	30	3	3	0	0	0	neither	neither	Crits-Christoph et al., 2018; Diamond et al., 2019
Acidobacteria_ANG_542	Acidobacteria	6999201	57.18	98.81	2.14	High	Angelo	2014	Meadow grassland	14_0929_12_30cm	30	3	3	0	0	0	neither	neither
Actinobacteria_ANG_558	Actinobacteria	2472867	68.44	80.75	4.74	Medium	Sagehorn	2016	Hilly grassland	Sage1_R_113_16	115	3	3	0	0	0	neither	grassland
Actinobacteria_ANG_557	Actinobacteria	3334947	69.96	82.91	7.26	Medium	Sagehorn	2016	Hilly grassland	Sage1_R_100_16	100	3	3	0	0	0	neither	grassland
Actinobacteria_ANG_559	Actinobacteria	2631953	68.09	84.34	2.33	Medium	Sagehorn	2016	Hilly grassland	Sage1_R_60_16	60	3	3	0	0	0	neither	grassland
Actinobacteria_ANG_554	Actinobacteria	2898868	69.55	86.67	0.85	Medium	Rivendell	2013	Douglas fir	2013_100cm	100	3	3	0	0	0	shallow	neither
Actinobacteria_ANG_556	Actinobacteria	6565401	72.77	91.59	3.7	High	Sagehorn	2016	Hilly grassland	Sage1_R_100_16	100	3	3	0	0	0	neither	grassland
Streptosporangiales_ANG_555	Actinobacteria	6732582	67.84	93.71	2.86	High	Rivendell	2013	Douglas fir	2013_40cm	40	3	3	0	0	0	shallow	grassland
Actinobacteria_ANG_560	Actinobacteria	5269163	69.11	96.42	0.58	High	Sagehorn	2016	Garry oak	Sage2_R_80_16	80	3	3	0	0	0	neither	neither
Alphaproteobacteria_ANG_479	Alphaproteobacteria	3353999	61.25	84.88	4.14	Medium	Sagehorn	2016	Garry oak	Sage2_L_100_16	100	5	3	0	0	0	neither	tree
Bradyrhizobium_ANG_511	Alphaproteobacteria	5041427	61.55	87.06	4.37	Medium	Sagehorn	2016	Garry oak	Sage2_R_20_16	20	4	3	0	0	0	shallow	tree
Bacteroidetes_ANG_517	Bacteroidetes	4972885	36.45	89.79	2.22	Medium	Sagehorn	2016	Hilly grassland	Sage1_L_60_16	60	4	3	0	0	0	neither	grassland
Bacteroidetes_ANG_481	Bacteroidetes	7057923	36.41	97.54	2.76	High	Sagehorn	2016	Hilly grassland	Sage1_R_100_16	100	5	3	0	0	0	neither	grassland
Betaproteobacteria_ANG_570	Betaproteobacteria	2203296	64.76	72.44	0.81	Medium	Rivendell	2013	Douglas fir	2013_100cm	100	3	3	0	0	0	neither	neither
14_1009_16_40cm_Burkholderiales_10114_69_7	Betaproteobacteria	4554399	68.56	81.36	6.06	Medium	Angelo	2014	Meadow grassland	14_1009_16_40cm	40	5	3	0	0	0	neither	neither	Diamond et al., 2019
Betaproteobacteria_ANG_569	Betaproteobacteria	3100598	66.43	94.73	2.46	High	Angelo	2014	Meadow grassland	14_0927_05_20cm	20	3	3	0	0	0	neither	grassland
14_0903_13_30cm_Proteobacteria_5067_68_10	Deltaproteobacteria	4245365	67.76	73.82	5.32	Medium	Angelo	2014	Meadow grassland	14_0903_13_30cm	30	5	3	0	0	0	neither	neither	Diamond et al., 2019
14_1009_16_20cm_Deltaproteobacteria_9493_68_7	Deltaproteobacteria	4124625	68	84.27	5.48	Medium	Angelo	2014	Meadow grassland	14_1009_16_20cm	20	7	3	0	0	0	shallow	tree	Diamond et al., 2019
Deltaproteobacteria_ANG_574	Deltaproteobacteria	7206924	54.8	92.56	6.29	Medium	Sagehorn	2016	Hilly grassland	Sage1_R_100_16	100	3	3	0	0	0	neither	grassland
Deltaproteobacteria_ANG_482	Deltaproteobacteria	5864584	53.22	93.2	3.87	High	Rivendell	2016	Madrone	Mad1_60_16	60	5	3	0	0	0	neither	grassland
Deltaproteobacteria_ANG_575	Deltaproteobacteria	4678245	72.39	95.27	1.64	High	Sagehorn	2016	Hilly grassland	Sage1_R_60_16	60	3	3	0	0	0	neither	grassland
Deltaproteobacteria_ANG_576	Deltaproteobacteria	4715046	71.7	97.74	1.29	High	Sagehorn	2016	Garry oak	Sage2_R_80_16	80	3	3	0	0	0	neither	tree
14_1009_12_40cm_Bacteria_8698_65_8	Dormibacteraeota	3334590	65.45	93.21	3.07	High	Angelo	2014	Meadow grassland	14_1009_12_40cm	40	3	3	0	0	0	deep	tree	Diamond et al., 2019
Gemmatimonadetes_AG11	Gemmatimonadetes	4983587	68.39	93.41	2.2	High	Angelo	2014	Meadow grassland	14_0903_02_30cm	30	3	3	0	0	0	neither	neither	Crits-Christoph et al., 2018; Diamond et al., 2019
Nitrospirae_ANG_529	Nitrospirae	1748304	62.93	73.48	3.18	Medium	Angelo	2014	Meadow grassland	14_0903_12_30cm	30	4	3	0	0	0	deep	neither
14_1009_09_20cm_Nitrospirae_7718_62_7	Nitrospirae	2327896	62.08	94.73	5.45	Medium	Angelo	2014	Meadow grassland	14_1009_09_20cm	20	5	3	0	0	0	deep	neither	Diamond et al., 2019
Rokubacteria_ANG_537	Rokubacteria	3180168	71.4	84.83	3.53	Medium	Rivendell	2013	Douglas fir	2013_115cm	115	4	3	0	0	0	deep	neither
Verrucomicrobia_ANG_587	Verrucomicrobia	2374180	55.29	83.88	1.35	Medium	Sagehorn	2016	Garry oak	Sage2_L_60_16	60	3	3	0	0	0	deep	tree
Verrucomicrobia_ANG_489	Verrucomicrobia	4089066	53.22	84.46	4.98	Medium	Rivendell	2016	Madrone	Mad1_60_16	60	5	3	0	0	0	shallow	grassland
Verrucomicrobia_ANG_538	Verrucomicrobia	2140971	55.37	87.31	1.39	Medium	Angelo	2014	Meadow grassland	14_1009_12_40cm	40	4	3	0	0	0	shallow	neither
14_1009_09_30cm_Bacteria_7970_55_10	Verrucomicrobia	3198956	55	92.57	7.63	Medium	Angelo	2014	Meadow grassland	14_1009_09_30cm	30	5	3	0	0	0	shallow	neither	Diamond et al., 2019
Acidobacteria_gp2_AA101	Acidobacteria	5640653	56.8	71.04	5.56	Medium	Angelo	2014	Meadow grassland	14_0903_13_30cm	30	3	2	0	0	0	neither	neither	Crits-Christoph et al., 2018; Diamond et al., 2019
Acidobacteria_gp1_AA133	Acidobacteria	4238540	57.1	72.66	2.56	Medium	Angelo	2014	Meadow grassland	14_0903_13_20cm	20	4	2	0	0	0	shallow	grassland	Crits-Christoph et al., 2018; Diamond et al., 2019
Acidobacteria_ANG_498	Acidobacteria	4853074	57.56	75.37	6.68	Medium	Sagehorn	2016	Garry oak	Sage2_R_20_16	20	4	2	0	0	0	shallow	neither
Acidobacteria_ANG_496	Acidobacteria	3807463	56.17	77.62	1.76	Medium	Angelo	2014	Meadow grassland	14_0903_13_40cm	40	4	2	0	0	0	deep	neither
Acidobacteria_gp13_AA76	Acidobacteria	5223003	60.04	80.48	2.56	Medium	Angelo	2014	Meadow grassland	14_1009_16_30cm	30	6	2	0	0	0	neither	tree	Crits-Christoph et al., 2018; Diamond et al., 2019
Acidobacteria_ANG_590	Acidobacteria	4977335	57.67	82.89	8.12	Medium	Angelo	2014	Meadow grassland	14_0903_09_40cm	40	2	2	0	0	0	neither	neither
Acidobacteria_gp6_AA50	Acidobacteria	6672340	64.22	85.36	8.43	Medium	Angelo	2014	Meadow grassland	14_1009_16_40cm	40	5	2	0	0	0	neither	grassland	Crits-Christoph et al., 2018; Diamond et al., 2019
Acidobacteria_gp13_AA73	Acidobacteria	4672749	59.91	86.4	4.7	Medium	Angelo	2014	Meadow grassland	14_0903_13_30cm	30	2	2	0	0	0	shallow	grassland	Crits-Christoph et al., 2018; Diamond et al., 2019
Acidobacteria_gp7_AA11	Acidobacteria	3940579	60.79	86.46	5.13	Medium	Angelo	2014	Meadow grassland	14_1009_16_40cm	40	2	2	0	0	0	deep	neither	Crits-Christoph et al., 2018; Diamond et al., 2019
Acidobacteria_gp6_AA44	Acidobacteria	5114628	63.34	86.51	7.69	Medium	Angelo	2014	Meadow grassland	14_1009_16_30cm	30	4	2	0	0	0	deep	tree	Crits-Christoph et al., 2018; Diamond et al., 2019
Acidobacteria_ANG_497	Acidobacteria	7000206	68.25	86.94	5.11	Medium	Angelo	2014	Meadow grassland	14_1009_05_20cm	20	4	2	0	0	0	shallow	neither
Acidobacteria_ANG_426	Acidobacteria	3375771	60.52	87.61	3.85	Medium	Sagehorn	2016	Garry oak	Sage2_L_115_16	115	8	2	0	0	0	neither	tree
Acidobacteria_ANG_471	Acidobacteria	5896024	60.44	87.91	3.04	Medium	Angelo	2014	Meadow grassland	14_1009_16_40cm	40	5	2	0	0	0	neither	tree
Acidobacteria_ANG_592	Acidobacteria	4062400	60.18	89.48	3.42	Medium	Angelo	2014	Meadow grassland	14_1009_13_30cm	30	2	2	0	0	0	neither	neither
Acidobacteria_ANG_548	Acidobacteria	3790331	56.61	89.54	2.71	Medium	Angelo	2014	Meadow grassland	14_0927_09_40cm	40	3	2	0	0	0	deep	neither
Acidobacteria_ANG_591	Acidobacteria	5023376	53.78	92.5	3.42	High	Angelo	2014	Meadow grassland	14_0903_13_30cm	30	2	2	0	0	0	neither	neither
Acidobacteria_ANG_593	Acidobacteria	4902321	54.67	93.11	3.42	High	Sagehorn	2016	Hilly grassland	Sage1_L_60_16	60	2	2	0	0	0	neither	grassland
Acidobacteria_gp4_AA20	Acidobacteria	4762992	53.45	93.59	4.33	High	Angelo	2014	Meadow grassland	14_0903_12_40cm	40	2	2	0	0	0	neither	grassland	Crits-Christoph et al., 2018; Diamond et al., 2019
Acidobacteria_gp6_AA52	Acidobacteria	6626903	65.15	93.71	7.44	Medium	Angelo	2014	Meadow grassland	14_0903_12_20cm	20	4	2	0	0	0	neither	grassland	Crits-Christoph et al., 2018; Diamond et al., 2019
14_1009_12_20cm_Actinobacteria_8412_69_6	Actinobacteria	2403762	68.99	70.17	3.85	Medium	Angelo	2014	Meadow grassland	14_1009_12_20cm	20	2	2	0	0	0	neither	neither	Diamond et al., 2019
14_0903_02_30cm_Actinobacteria_190_71_7	Actinobacteria	3480911	71.09	72.53	1.62	Medium	Angelo	2014	Meadow grassland	14_0903_02_30cm	30	3	2	0	0	0	shallow	neither	Diamond et al., 2019
Actinobacteria_ANG_598	Actinobacteria	3746074	69.95	75.04	1.28	Medium	Angelo	2014	Meadow grassland	14_1009_12_20cm	20	2	2	0	0	0	neither	neither
Actinobacteria_ANG_599	Actinobacteria	3320806	69.14	78.03	8.91	Medium	Rivendell	2016	Madrone	Mad1_40_16	40	2	2	0	0	0	shallow	neither
Actinobacteria_ANG_506	Actinobacteria	3806113	69.25	82.73	5.6	Medium	Sagehorn	2016	Hilly grassland	Sage1_L_113_16	115	4	2	0	0	0	neither	grassland
Actinobacteria_ANG_505	Actinobacteria	3337879	67.93	82.78	2.99	Medium	Angelo	2014	Meadow grassland	14_1009_16_30cm	30	4	2	0	0	0	deep	neither
Actinobacteria_ANG_607	Actinobacteria	2904685	67.83	88.51	3.1	Medium	Sagehorn	2016	Garry oak	Sage2_R_40_16	40	2	2	0	0	0	shallow	neither
Actinobacteria_ANG_602	Actinobacteria	3178113	66.57	89.32	8.55	Medium	Sagehorn	2016	Hilly grassland	Sage1_R_60_16	60	2	2	0	0	0	neither	grassland
Actinobacteria_ANG_604	Actinobacteria	3397127	68.22	92.24	1.81	High	Sagehorn	2016	Hilly grassland	Sage1_R_80_16	80	2	2	0	0	0	neither	grassland
Actinobacteria_ANG_605	Actinobacteria	3370711	69.49	92.39	6.84	Medium	Sagehorn	2016	Hilly grassland	Sage1_R_80_16	80	2	2	0	0	0	neither	grassland
Actinobacteria_ANG_601	Actinobacteria	4279360	66.46	93.85	6.55	Medium	Sagehorn	2016	Hilly grassland	Sage1_R_113_16	115	2	2	0	0	0	neither	grassland
Actinobacteria_ANG_606	Actinobacteria	2953389	69.07	95.55	2.16	High	Sagehorn	2016	Hilly grassland	Sage1_R_80_16	80	2	2	0	0	0	neither	grassland
Actinobacteria_ANG_600	Actinobacteria	2663373	70.13	96.26	1.44	High	Sagehorn	2016	Hilly grassland	Sage1_L_100_16	100	2	2	0	0	0	neither	grassland
Actinobacteria_ANG_507	Actinobacteria	3810037	67.76	96.55	2.24	High	Sagehorn	2016	Hilly grassland	Sage1_L_80_16	80	4	2	0	0	0	neither	grassland
Actinobacteria_ANG_603	Actinobacteria	4132604	67.8	96.58	3.28	High	Sagehorn	2016	Hilly grassland	Sage1_R_60_16	60	2	2	0	0	0	neither	grassland
14_0903_12_40cm_Solirubrobacterales_4660_72_9	Actinobacteria	3283792	71.76	97.44	1.79	High	Angelo	2014	Meadow grassland	14_0903_12_40cm	40	2	2	0	0	0	neither	grassland	Diamond et al., 2019
Bradyrhizobium_ANG_513	Alphaproteobacteria	5144550	61.61	70.53	2.04	Medium	Sagehorn	2016	Garry oak	Sage2_L_100_16	100	4	2	0	0	0	neither	tree
Alphaproteobacteria_ANG_452	Alphaproteobacteria	3496687	61.49	79.41	4.49	Medium	Rivendell	2013	Douglas fir	2013_40cm	40	6	2	0	0	0	shallow	neither
Alphaproteobacteria_ANG_424	Alphaproteobacteria	3997353	65.08	79.42	7.21	Medium	Angelo	2014	Meadow grassland	14_1009_12_30cm	30	9	2	0	0	0	shallow	neither
Alphaproteobacteria_ANG_512	Alphaproteobacteria	6228482	63.69	81.67	4.27	Medium	Sagehorn	2016	Hilly grassland	Sage1_R_113_16	115	4	2	0	0	0	neither	grassland
Bradyrhizobium_ANG_450	Alphaproteobacteria	4690785	60.34	84.85	3.24	Medium	Angelo	2014	Meadow grassland	14_0919_09_20cm	20	6	2	0	0	0	shallow	neither
14_0903_13_40cm_Alphaproteobacteria_1359_63_7	Alphaproteobacteria	4514916	62.61	85.08	1.92	Medium	Angelo	2014	Meadow grassland	14_0903_13_40cm	40	3	2	0	0	0	neither	grassland	Diamond et al., 2019
Alphaproteobacteria_ANG_616	Alphaproteobacteria	4705053	64.8	85.71	3.58	Medium	Sagehorn	2016	Hilly grassland	Sage1_L_60_16	60	2	2	0	0	0	neither	grassland
Bradyrhizobium_ANG_451	Alphaproteobacteria	6168957	61.75	88.66	6.81	Medium	Angelo	2014	Meadow grassland	14_0927_09_20cm	20	6	2	0	0	0	shallow	neither
Alphaproteobacteria_ANG_514	Alphaproteobacteria	5366068	67.79	89.09	3.24	Medium	Sagehorn	2016	Garry oak	Sage2_L_100_16	100	4	2	0	0	0	deep	tree
Alphaproteobacteria_ANG_617	Alphaproteobacteria	5611507	64.05	91.82	3.87	High	Sagehorn	2016	Hilly grassland	Sage1_R_60_16	60	2	2	0	0	0	neither	grassland
14_0903_02_30cm_Sphingomonadales_156_68_15	Alphaproteobacteria	3028871	67.56	98.59	0.29	High	Angelo	2014	Meadow grassland	14_0903_02_30cm	30	2	2	0	0	0	shallow	neither	Diamond et al., 2019
Armatimonadetes_ANG_516	Armatimonadetes	3359556	69.91	74.14	0.93	Medium	Angelo	2014	Meadow grassland	14_0903_12_40cm	40	4	2	0	0	0	neither	neither
14_0903_02_30cm_Sphingobacteriales_157_38_13	Bacteroidetes	4715701	38.33	99.51	0	High	Angelo	2014	Meadow grassland	14_0903_02_30cm	30	2	2	0	0	0	shallow	neither	Diamond et al., 2019
Betaproteobacteria_ANG_631	Betaproteobacteria	2417366	65.23	81.28	3.37	Medium	Sagehorn	2016	Hilly grassland	Sage1_L_113_16	115	2	2	0	0	0	deep	grassland
14_0929_09_30cm_Betaproteobacteria_6879_64_7	Betaproteobacteria	3415776	64.47	81.8	4.78	Medium	Angelo	2014	Meadow grassland	14_0929_09_30cm	30	5	2	0	0	0	neither	grassland	Diamond et al., 2019
14_0903_05_30cm_Betaproteobacteria_4568_66_9	Betaproteobacteria	2455320	66.41	82.88	3.61	Medium	Angelo	2014	Meadow grassland	14_0903_05_30cm	30	3	2	0	0	0	neither	neither	Diamond et al., 2019
14_0903_13_30cm_Betaproteobacteria_4811_62_7	Betaproteobacteria	4007739	62.31	84.29	2.79	Medium	Angelo	2014	Meadow grassland	14_0903_13_30cm	30	4	2	0	0	0	shallow	tree	Diamond et al., 2019
Betaproteobacteria_ANG_518	Betaproteobacteria	3287531	67.13	87.04	2.56	Medium	Angelo	2014	Meadow grassland	14_1009_05_30cm	30	4	2	0	0	0	neither	neither
Betaproteobacteria_ANG_630	Betaproteobacteria	4333741	62.29	95.22	3.26	High	Angelo	2014	Meadow grassland	14_1009_16_40cm	40	2	2	0	0	0	shallow	neither
Chloroflexi_ANG_636	Chloroflexi	2729526	63.34	88.28	1.28	Medium	Angelo	2014	Meadow grassland	14_0927_09_40cm	40	2	2	0	0	0	neither	neither
Deltaproteobacteria_ANG_456	Deltaproteobacteria	3595872	68.01	73.69	1.29	Medium	Angelo	2014	Meadow grassland	14_0927_05_20cm	20	6	2	0	0	0	shallow	neither
Deltaproteobacteria_ANG_523	Deltaproteobacteria	2649628	72.48	75.25	6.17	Medium	Angelo	2014	Meadow grassland	14_0927_02_40cm	40	4	2	0	0	0	neither	neither
Deltaproteobacteria_ANG_637	Deltaproteobacteria	4549097	70.91	81.13	2.93	Medium	Angelo	2014	Meadow grassland	14_0903_13_30cm	30	2	2	0	0	0	neither	neither
Deltaproteobacteria_ANG_577	Deltaproteobacteria	3719703	71.73	85.35	4.92	Medium	Angelo	2014	Meadow grassland	14_1009_05_30cm	30	3	2	0	0	0	shallow	neither
Anaeromyxobacter_ANG_578	Deltaproteobacteria	4999413	72.97	94.08	6.37	Medium	Sagehorn	2016	Hilly grassland	Sage1_R_113_16	115	3	2	0	0	0	neither	grassland
Deltaproteobacteria_ANG_638	Deltaproteobacteria	4497331	71.37	94.41	2.58	High	Angelo	2014	Meadow grassland	14_1009_05_20cm	20	2	2	0	0	0	neither	neither
Deltaproteobacteria_ANG_524	Deltaproteobacteria	5836813	59.99	95.8	5.04	Medium	Sagehorn	2016	Garry oak	Sage2_L_100_16	100	4	2	0	0	0	deep	neither
Dormibacteraeota_ANG_622	Dormibacteraeota	2481994	65.05	73.96	5.25	Medium	Angelo	2014	Meadow grassland	14_1009_05_30cm	30	2	2	0	0	0	neither	neither
14_0927_02_20cm_Bacteria_1923_69_6	Dormibacteraeota	1942671	68.54	79.37	0.46	Medium	Angelo	2014	Meadow grassland	14_0927_02_20cm	20	3	2	0	0	0	shallow	neither	Diamond et al., 2019
14_1009_12_20cm_Bacteria_8343_66_8	Dormibacteraeota	1855022	65.86	80.83	4.63	Medium	Angelo	2014	Meadow grassland	14_1009_12_20cm	20	3	2	0	0	0	shallow	tree	Diamond et al., 2019
Dormibacteraeota_ANG_564	Dormibacteraeota	1858856	67.26	81.09	1.16	Medium	Angelo	2014	Meadow grassland	14_0903_12_20cm	20	3	2	0	0	0	neither	tree
Dormibacteraeota_ANG_567	Dormibacteraeota	2603889	65.1	83.95	6.02	Medium	Angelo	2014	Meadow grassland	14_1009_13_30cm	30	3	2	0	0	0	neither	neither
Dormibacteraeota_ANG_663	Dormibacteraeota	3019689	70.03	84.72	0.93	Medium	Sagehorn	2016	Hilly grassland	Sage1_L_100_16	100	2	2	0	0	0	neither	grassland
Dormibacteraeota_ANG_566	Dormibacteraeota	3304944	65.79	84.83	4.63	Medium	Angelo	2014	Meadow grassland	14_1009_09_30cm	30	3	2	0	0	0	neither	neither
14_1009_05_30cm_Bacteria_4249_66_12	Dormibacteraeota	2842818	65.94	85.7	4.35	Medium	Angelo	2014	Meadow grassland	14_1009_05_30cm	30	3	2	0	0	0	shallow	tree	Diamond et al., 2019
Dormibacteraeota_ANG_621	Dormibacteraeota	2582085	65.79	85.9	5.2	Medium	Angelo	2014	Meadow grassland	14_0929_02_20cm	20	2	2	0	0	0	shallow	neither
14_1009_13_20cm_Bacteria_8947_65_7	Dormibacteraeota	2860883	65.29	86.47	1.85	Medium	Angelo	2014	Meadow grassland	14_1009_13_20cm	20	3	2	0	0	0	shallow	tree	Diamond et al., 2019
Dormibacteraeota_ANG_623	Dormibacteraeota	2787265	65.91	88.57	4.63	Medium	Sagehorn	2016	Garry oak	Sage2_L_20_16	20	2	2	0	0	0	neither	tree
14_0927_09_20cm_Bacteria_6032_66_9	Dormibacteraeota	2868836	65.54	88.68	3.09	Medium	Angelo	2014	Meadow grassland	14_0927_09_20cm	20	3	2	0	0	0	shallow	neither	Diamond et al., 2019
14_1009_16_20cm_Bacteria_9469_65_9	Dormibacteraeota	2988882	65.1	89.35	1.21	Medium	Angelo	2014	Meadow grassland	14_1009_16_20cm	20	2	2	0	0	0	neither	neither	Diamond et al., 2019
14_1009_12_20cm_Bacteria_8347_66_8	Dormibacteraeota	3419529	66.01	90.31	6.79	Medium	Angelo	2014	Meadow grassland	14_1009_12_20cm	20	4	2	0	0	0	neither	neither	Diamond et al., 2019
Dormibacteraeota_ANG_565	Dormibacteraeota	3040673	65.59	92.59	2.14	High	Angelo	2014	Meadow grassland	14_1009_02_40cm	40	3	2	0	0	0	neither	tree
Dormibacteraeota_ANG_620	Dormibacteraeota	2723516	65.55	94.44	1.03	High	Angelo	2014	Meadow grassland	14_0919_02_20cm	20	2	2	0	0	0	neither	neither
14_1009_16_30cm_RBG_16_RIF_WS3X_71_46_curated_9690_70_9	Eisenbacteria	3437494	69.65	92.81	0.13	High	Angelo	2014	Meadow grassland	14_1009_16_30cm	30	2	2	0	0	0	neither	grassland	Diamond et al., 2019
Euryarchaeota_ANG_643	Euryarchaeota	2374743	65.55	98.67	2.53	High	Sagehorn	2016	Hilly grassland	Sage1_L_40_16	40	2	2	0	0	0	neither	grassland
Gammaproteobacteria_ANG_484	Gammaproteobacteria	2840094	68.26	79.11	7.02	Medium	Angelo	2014	Meadow grassland	14_0929_09_20cm	20	5	2	0	0	0	shallow	grassland
14_1009_12_40cm_Xanthomonadales_8686_62_5	Gammaproteobacteria	3575860	61.67	83	0.9	Medium	Angelo	2014	Meadow grassland	14_1009_12_40cm	40	2	2	0	0	0	neither	neither	Diamond et al., 2019
Gammaproteobacteria_ANG_581	Gammaproteobacteria	2925372	66.5	86.47	1.85	Medium	Rivendell	2013	Douglas fir	2013_100cm	100	3	2	0	0	0	shallow	tree
Gemmatimonadetes_ANG_649	Gemmatimonadetes	2663533	65.34	79.61	2.56	Medium	Sagehorn	2016	Hilly grassland	Sage1_R_100_16	100	2	2	0	0	0	neither	grassland
Gemmatimonadetes_ANG_648	Gemmatimonadetes	3187781	61.1	79.67	3.85	Medium	Rivendell	2015	Douglas fir	15con2h1_4A	120	2	2	0	0	0	deep	neither
Gemmatimonadetes_AG45	Gemmatimonadetes	4074360	68.68	84.62	3.5	Medium	Angelo	2014	Meadow grassland	14_1009_05_20cm	20	2	2	0	0	0	neither	neither	Crits-Christoph et al., 2018; Diamond et al., 2019
Gemmatimonadetes_ANG_526	Gemmatimonadetes	3164225	69.91	88.46	2.75	Medium	Sagehorn	2016	Garry oak	Sage2_L_80_16	80	4	2	0	0	0	deep	tree
Gemmatimonadetes_ANG_646	Gemmatimonadetes	3597212	68.5	91.21	4.95	High	Angelo	2014	Meadow grassland	14_1009_12_30cm	30	2	2	0	0	0	shallow	tree
Gemmatimonadetes_ANG_583	Gemmatimonadetes	3264785	69.33	93.41	2.85	High	Angelo	2014	Meadow grassland	14_1009_16_40cm	40	3	2	0	0	0	neither	grassland
Gemmatimonadetes_ANG_647	Gemmatimonadetes	3041465	69.8	93.51	1.1	High	Angelo	2014	Meadow grassland	14_1009_12_40cm	40	2	2	0	0	0	deep	neither
Gemmatimonadetes_ANG_645	Gemmatimonadetes	3299414	69.94	94.51	1.1	High	Angelo	2014	Meadow grassland	14_0929_05_30cm	30	2	2	0	0	0	deep	tree
Gemmatimonadetes_ANG_644	Gemmatimonadetes	2875395	70.22	95.6	1.16	High	Angelo	2014	Meadow grassland	14_0929_02_30cm	30	2	2	0	0	0	deep	tree
Gemmatimonadetes_ANG_584	Gemmatimonadetes	3732405	69.18	97.8	5.59	Medium	Sagehorn	2016	Garry oak	Sage2_R_40_16	40	3	2	0	0	0	shallow	tree
Gemmatimonadetes_AG30	Gemmatimonadetes	3772809	65.56	98.9	4.4	High	Angelo	2014	Meadow grassland	14_0929_12_40cm	40	2	2	0	0	0	shallow	neither	Crits-Christoph et al., 2018; Diamond et al., 2019
Gemmatimonadetes_ANG_582	Gemmatimonadetes	3584307	68.98	98.9	4.4	High	Angelo	2014	Meadow grassland	14_0903_05_40cm	40	3	2	0	0	0	neither	neither
14_1009_16_30cm_Bacteria_9613_67_9	Latescibacteria	2754346	66.93	95.6	2.2	High	Angelo	2014	Meadow grassland	14_1009_16_30cm	30	2	2	0	0	0	shallow	tree	Diamond et al., 2019
Latescibacteria_ANG_661	Latescibacteria	3156178	65.3	98.35	4.95	High	Angelo	2014	Meadow grassland	14_1009_05_40cm	40	2	2	0	0	0	neither	tree
Nitrospirae_ANG_531	Nitrospirae	2624802	55.91	75.84	3.79	Medium	Sagehorn	2016	Hilly grassland	Sage1_R_20_16	20	4	2	0	0	0	shallow	neither
Nitrospirae_ANG_530	Nitrospirae	2673416	58.31	84.61	2.73	Medium	Angelo	2014	Meadow grassland	14_0903_13_30cm	30	4	2	0	0	0	deep	tree
Nitrospirae_ANG_486	Nitrospirae	2189822	61.73	84.77	7.37	Medium	Angelo	2014	Meadow grassland	14_0919_12_20cm	20	5	2	0	0	0	deep	neither
Nitrospirae_ANG_487	Nitrospirae	2141710	62.58	88.64	6.09	Medium	Angelo	2014	Meadow grassland	14_1009_02_40cm	40	5	2	0	0	0	deep	neither
Verrucomicrobia_AV22	Verrucomicrobia	1747132	55.36	72.08	4.3	Medium	Angelo	2014	Meadow grassland	14_1009_13_40cm	40	3	2	0	0	0	deep	grassland	Crits-Christoph et al., 2018; Diamond et al., 2019
Verrucomicrobia_ANG_589	Verrucomicrobia	2042390	54.57	79.38	5.09	Medium	Angelo	2014	Meadow grassland	14_0929_02_40cm	40	3	2	0	0	0	shallow	grassland
Verrucomicrobia_ANG_539	Verrucomicrobia	3721004	55.1	82.09	8.11	Medium	Sagehorn	2016	Garry oak	Sage2_L_60_16	60	4	2	0	0	0	neither	tree
Verrucomicrobia_AV11	Verrucomicrobia	2121849	55.47	82.43	1.28	Medium	Angelo	2014	Meadow grassland	14_0927_05_40cm	40	3	2	0	0	0	shallow	neither	Crits-Christoph et al., 2018; Diamond et al., 2019
Verrucomicrobia_ANG_588	Verrucomicrobia	2034443	55.24	85.42	6.44	Medium	Angelo	2014	Meadow grassland	14_0929_02_40cm	40	3	2	0	0	0	deep	grassland
Acidobacteria_ANG_549	Acidobacteria	4159916	65.84	71.37	3.42	Medium	Angelo	2014	Meadow grassland	14_1009_09_30cm	30	3	1	0	0	0	neither	grassland
Acidobacteria_ANG_502	Acidobacteria	5888239	65.14	72.43	6.15	Medium	Sagehorn	2016	Hilly grassland	Sage1_R_113_16	115	4	1	0	0	0	neither	grassland
Acidobacteria_ANG_594	Acidobacteria	4217531	56.95	72.56	6.41	Medium	Angelo	2014	Meadow grassland	14_0903_12_20cm	20	2	1	0	0	0	neither	tree
Acidobacteria_ANG_445	Acidobacteria	4535575	55.98	73.43	3.47	Medium	Angelo	2014	Meadow grassland	14_1009_02_40cm	40	6	1	0	0	0	neither	neither
Acidobacteria_ANG_499	Acidobacteria	3950891	55.39	73.93	9.56	Medium	Angelo	2014	Meadow grassland	14_0903_02_40cm	40	4	1	0	0	0	neither	neither
Acidobacteria_ANG_500	Acidobacteria	5825891	55.35	76.25	6.29	Medium	Angelo	2014	Meadow grassland	14_0903_13_30cm	30	4	1	0	0	0	neither	neither
Acidobacteria_ANG_501	Acidobacteria	4012837	58.4	76.57	3.42	Medium	Rivendell	2016	Madrone	Mad1_60_16	60	4	1	0	0	0	deep	tree
Acidobacteria_gp4_AA21	Acidobacteria	5331641	51.22	76.68	2.99	Medium	Angelo	2014	Meadow grassland	14_0903_02_30cm	30	1	1	0	0	0	neither	grassland	Crits-Christoph et al., 2018; Diamond et al., 2019
Acidobacteria_gp2_AA95	Acidobacteria	3608271	58.32	80.68	3.13	Medium	Angelo	2014	Meadow grassland	14_1009_16_40cm	40	4	1	0	0	0	deep	neither	Crits-Christoph et al., 2018; Diamond et al., 2019
Acidobacteria_gp5_AA70	Acidobacteria	3755268	55.58	81.73	7.69	Medium	Angelo	2014	Meadow grassland	14_1009_09_30cm	30	3	1	0	0	0	neither	neither	Crits-Christoph et al., 2018; Diamond et al., 2019
Acidobacteria_ANG_595	Acidobacteria	5615722	67.46	85.19	8.97	Medium	Rivendell	2013	Douglas fir	2013_60cm	60	2	1	0	0	0	neither	grassland
Acidobacteria_gp7_AA9	Acidobacteria	3937136	62.32	93.59	6.75	Medium	Angelo	2014	Meadow grassland	14_1009_16_30cm	30	1	1	0	0	0	neither	tree	Crits-Christoph et al., 2018; Diamond et al., 2019
Actinobacteria_ANG_671	Actinobacteria	2654364	68.02	70.49	6.59	Medium	Angelo	2014	Meadow grassland	14_0903_13_30cm	30	1	1	0	0	0	neither	neither
Actinobacteria_ANG_676	Actinobacteria	2528728	70.1	70.6	5.3	Medium	Angelo	2014	Meadow grassland	14_0929_09_20cm	20	1	1	0	0	0	shallow	neither
Actinobacteria_ANG_677	Actinobacteria	1988645	69.55	71.18	2.09	Medium	Angelo	2014	Meadow grassland	14_1009_13_20cm	20	1	1	0	0	0	shallow	tree
14_0903_02_20cm_Actinobacteria_63_68_5	Actinobacteria	2435509	67.89	76.67	0.86	Medium	Angelo	2014	Meadow grassland	14_0903_02_20cm	20	2	1	0	0	0	shallow	neither	Diamond et al., 2019
Actinobacteria_ANG_669	Actinobacteria	2235718	69.2	77.52	4.31	Medium	Angelo	2014	Meadow grassland	14_0903_13_30cm	30	1	1	0	0	0	shallow	neither
Actinobacteria_ANG_687	Actinobacteria	1836662	67.7	77.76	3.45	Medium	Sagehorn	2016	Hilly grassland	Sage1_R_113_16	115	1	1	0	0	0	neither	grassland
Actinobacteria_ANG_610	Actinobacteria	2355746	67.53	79.86	3.88	Medium	Sagehorn	2016	Hilly grassland	Sage1_L_40_16	40	2	1	0	0	0	neither	grassland
Streptosporangiales_ANG_679	Actinobacteria	5029940	69.83	80.37	2.81	Medium	Rivendell	2015	Douglas fir	15con2h1_8	200	1	1	0	0	0	deep	neither
14_1009_16_40cm_Actinobacteria_10064_69_6	Actinobacteria	2468627	68.88	81.08	2.56	Medium	Angelo	2014	Meadow grassland	14_1009_16_40cm	40	1	1	0	0	0	neither	grassland	Diamond et al., 2019
14_1009_16_30cm_Actinobacteria_9706_69_7	Actinobacteria	2400725	69.19	81.47	1.44	Medium	Angelo	2014	Meadow grassland	14_1009_16_30cm	30	1	1	0	0	0	shallow	neither	Diamond et al., 2019
14_0927_12_40cm_Actinobacteria_6555_68_7	Actinobacteria	2870610	68.39	81.54	5.75	Medium	Angelo	2014	Meadow grassland	14_0927_12_40cm	40	2	1	0	0	0	deep	grassland	Diamond et al., 2019
14_0903_16_20cm_Actinobacteria_5406_68_7	Actinobacteria	3113452	67.71	82.65	8.55	Medium	Angelo	2014	Meadow grassland	14_0903_16_20cm	20	2	1	0	0	0	shallow	grassland	Diamond et al., 2019
Actinobacteria_ANG_674	Actinobacteria	2486851	70.07	84.24	2.01	Medium	Angelo	2014	Meadow grassland	14_0919_05_20cm	20	1	1	0	0	0	shallow	grassland
Actinobacteria_ANG_670	Actinobacteria	2535740	68.43	84.51	1.49	Medium	Angelo	2014	Meadow grassland	14_0903_13_30cm	30	1	1	0	0	0	neither	grassland
Actinobacteria_ANG_685	Actinobacteria	2931717	69.24	84.77	2.16	Medium	Sagehorn	2016	Hilly grassland	Sage1_R_100_16	100	1	1	0	0	0	neither	grassland
Actinobacteria_ANG_681	Actinobacteria	3064510	66.91	85.09	3.52	Medium	Sagehorn	2016	Hilly grassland	Sage1_L_113_16	115	1	1	0	0	0	neither	grassland
14_0903_16_20cm_Conexibacter_woesei_5407_74_7	Actinobacteria	2047864	73.65	85.7	0	Medium	Angelo	2014	Meadow grassland	14_0903_16_20cm	20	3	1	0	0	0	shallow	neither	Diamond et al., 2019
Actinobacteria_ANG_608	Actinobacteria	2507943	68.45	86.25	2.51	Medium	Angelo	2014	Meadow grassland	14_1009_05_30cm	30	2	1	0	0	0	neither	grassland
Actinobacteria_ANG_612	Actinobacteria	1850288	68.16	88.07	4.43	Medium	Sagehorn	2016	Hilly grassland	Sage1_R_80_16	80	2	1	0	0	0	neither	grassland
14_0903_05_20cm_Actinobacteria_379_69_8	Actinobacteria	2775222	69.03	89.37	1.72	Medium	Angelo	2014	Meadow grassland	14_0903_05_20cm	20	1	1	0	0	0	neither	grassland	Diamond et al., 2019
14_1009_16_30cm_Actinobacteria_9636_71_10	Actinobacteria	2950378	70.56	90.23	2.3	High	Angelo	2014	Meadow grassland	14_1009_16_30cm	30	1	1	0	0	0	shallow	tree	Diamond et al., 2019
Actinobacteria_ANG_611	Actinobacteria	3098708	68.38	90.29	5.03	Medium	Sagehorn	2016	Hilly grassland	Sage1_R_113_16	115	2	1	0	0	0	neither	grassland
14_1009_16_30cm_Solirubrobacterales_9656_70_9	Actinobacteria	2706179	70.22	91.6	0.85	High	Angelo	2014	Meadow grassland	14_1009_16_30cm	30	1	1	0	0	0	shallow	neither	Diamond et al., 2019
Actinobacteria_ANG_678	Actinobacteria	3238576	67.55	91.81	5.69	Medium	Angelo	2014	Meadow grassland	14_1009_16_40cm	40	1	1	0	0	0	neither	neither
Actinobacteria_ANG_683	Actinobacteria	3228889	66.99	91.82	4.31	High	Sagehorn	2016	Hilly grassland	Sage1_L_40_16	40	1	1	0	0	0	neither	grassland
Actinobacteria_ANG_675	Actinobacteria	2751747	66.14	92.09	1.8	High	Angelo	2014	Meadow grassland	14_0927_12_20cm	20	1	1	0	0	0	neither	neither
14_1009_09_40cm_Actinobacteria_8186_69_16	Actinobacteria	3137456	69.33	92.45	0.85	High	Angelo	2014	Meadow grassland	14_1009_09_40cm	40	1	1	0	0	0	neither	neither	Diamond et al., 2019
Actinobacteria_ANG_673	Actinobacteria	2755797	67.78	92.84	1.41	High	Angelo	2014	Meadow grassland	14_0903_16_30cm	30	1	1	0	0	0	neither	neither
Actinobacteria_ANG_609	Actinobacteria	3609523	68.23	93.02	4.97	High	Sagehorn	2016	Hilly grassland	Sage1_L_113_16	115	2	1	0	0	0	neither	grassland
Actinobacteria_ANG_688	Actinobacteria	2901508	68.82	93.36	5.6	Medium	Sagehorn	2016	Hilly grassland	Sage1_R_40_16	40	1	1	0	0	0	neither	neither
Actinobacteria_ANG_689	Actinobacteria	3982699	69.65	93.97	5.32	Medium	Sagehorn	2016	Hilly grassland	Sage1_R_80_16	80	1	1	0	0	0	neither	grassland
Actinobacteria_ANG_672	Actinobacteria	2637478	68.62	94.11	1.47	High	Angelo	2014	Meadow grassland	14_0903_16_20cm	20	1	1	0	0	0	neither	grassland
Actinobacteria_ANG_686	Actinobacteria	2840881	67.94	94.16	1.71	High	Sagehorn	2016	Hilly grassland	Sage1_R_113_16	115	1	1	0	0	0	neither	grassland
Actinobacteria_ANG_684	Actinobacteria	3590732	68.82	94.54	3.02	High	Sagehorn	2016	Hilly grassland	Sage1_R_100_16	100	1	1	0	0	0	neither	grassland
Actinobacteria_ANG_613	Actinobacteria	4163601	69.72	94.87	7.03	Medium	Sagehorn	2016	Garry oak	Sage2_L_60_16	60	2	1	0	0	0	deep	tree
14_1009_16_30cm_Actinobacteria_9618_67_15	Actinobacteria	3232844	66.93	95.11	4.4	High	Angelo	2014	Meadow grassland	14_1009_16_30cm	30	1	1	0	0	0	neither	tree	Diamond et al., 2019
Actinobacteria_ANG_682	Actinobacteria	3063184	66.51	96.08	5.13	Medium	Sagehorn	2016	Hilly grassland	Sage1_L_113_16	115	1	1	0	0	0	neither	grassland
Actinobacteria_ANG_680	Actinobacteria	3990004	69.32	97.41	0.86	High	Sagehorn	2016	Hilly grassland	Sage1_L_100_16	100	1	1	0	0	0	neither	grassland
Bradyrhizobium_ANG_453	Alphaproteobacteria	4343427	62.07	70.95	3.6	Medium	Angelo	2014	Meadow grassland	14_0903_13_20cm	20	6	1	0	0	0	shallow	neither
Alphaproteobacteria_ANG_618	Alphaproteobacteria	3473017	62.98	72.4	2.87	Medium	Sagehorn	2016	Garry oak	Sage2_L_60_16	60	2	1	0	0	0	shallow	tree
Alphaproteobacteria_ANG_563	Alphaproteobacteria	3236866	63.32	74.19	3.54	Medium	Angelo	2014	Meadow grassland	14_1009_13_40cm	40	3	1	0	0	0	shallow	neither
14_1009_16_30cm_Alphaproteobacteria_9673_63_8	Alphaproteobacteria	4073617	63.1	74.57	4.14	Medium	Angelo	2014	Meadow grassland	14_1009_16_30cm	30	5	1	0	0	0	neither	grassland	Diamond et al., 2019
Alphaproteobacteria_ANG_480	Alphaproteobacteria	5274344	65.23	76.8	2.95	Medium	Sagehorn	2016	Hilly grassland	Sage1_R_80_16	80	5	1	0	0	0	neither	grassland
14_0903_13_30cm_Rhizobiales_4873_60_7	Alphaproteobacteria	4136370	60.26	84.93	1.29	Medium	Angelo	2014	Meadow grassland	14_0903_13_30cm	30	2	1	0	0	0	neither	grassland	Diamond et al., 2019
Sphingomonadales_ANG_696	Alphaproteobacteria	2462922	64.41	95.21	0	High	Rivendell	2013	Douglas fir	2013_20cm	20	1	1	0	0	0	neither	grassland
Bacteroidetes_ANG_628	Bacteroidetes	4353980	41.75	88.98	3.23	Medium	Rivendell	2013	Douglas fir	2013_40cm	40	2	1	0	0	0	neither	tree
14_1009_16_30cm_Sphingobacteriales_9628_42_8	Bacteroidetes	4841247	41.68	97.04	1.51	High	Angelo	2014	Meadow grassland	14_1009_16_30cm	30	1	1	0	0	0	neither	neither	Diamond et al., 2019
14_0903_02_30cm_Sphingobacteriales_165_43_8	Bacteroidetes	5721285	43.41	97.54	3.31	High	Angelo	2014	Meadow grassland	14_0903_02_30cm	30	1	1	0	0	0	shallow	neither	Diamond et al., 2019
Bacteroidetes_ANG_710	Bacteroidetes	3376872	41.3	97.62	0.71	High	Rivendell	2013	Douglas fir	2013_40cm	40	1	1	0	0	0	neither	grassland
Bathyarchaeota_ANG_711	Bathyarchaeota	1728787	51.94	74.64	9.35	Medium	Angelo	2014	Meadow grassland	14_0903_05_40cm	40	1	1	0	0	0	deep	grassland
Bathyarchaeota_ANG_712	Bathyarchaeota	1865698	50.69	82.87	5.61	Medium	Angelo	2014	Meadow grassland	14_1009_05_40cm	40	1	1	0	0	0	deep	neither
14_1009_13_20cm_unknown_8931_52_11	Bathyarchaeota	1946463	51.97	89.25	1.4	Medium	Angelo	2014	Meadow grassland	14_1009_13_20cm	20	1	1	0	0	0	deep	grassland	Diamond et al., 2019
Bathyarchaeota_ANG_629	Bathyarchaeota	2223372	53.67	91.12	2.8	High	Sagehorn	2016	Garry oak	Sage2_L_80_16	80	2	1	0	0	0	deep	tree
Bathyarchaeota_ANG_713	Bathyarchaeota	2297586	53.45	94.86	1.47	High	Sagehorn	2016	Garry oak	Sage2_L_60_16	60	1	1	0	0	0	neither	tree
14_1009_13_30cm_Betaproteobacteria_9106_63_6	Betaproteobacteria	3085287	62.62	70.49	0.63	Medium	Angelo	2014	Meadow grassland	14_1009_13_30cm	30	2	1	0	0	0	neither	tree	Diamond et al., 2019
Betaproteobacteria_ANG_571	Betaproteobacteria	2644223	66.5	72.93	2.66	Medium	Angelo	2014	Meadow grassland	14_0927_12_40cm	40	3	1	0	0	0	neither	neither
Betaproteobacteria_ANG_520	Betaproteobacteria	3825916	62.31	77.67	5.2	Medium	Sagehorn	2016	Garry oak	Sage2_L_20_16	20	4	1	0	0	0	shallow	tree
Betaproteobacteria_ANG_632	Betaproteobacteria	2432152	63.05	80.32	6.83	Medium	Angelo	2014	Meadow grassland	14_1009_09_20cm	20	2	1	0	0	0	shallow	neither
Betaproteobacteria_ANG_715	Betaproteobacteria	2775002	65.5	84.21	6.16	Medium	Sagehorn	2016	Hilly grassland	Sage1_L_40_16	40	1	1	0	0	0	deep	neither
Betaproteobacteria_ANG_633	Betaproteobacteria	2060376	66.71	84.92	2.32	Medium	Angelo	2015	Meadow grassland	15_D_Rain_40_2_09082015	40	2	1	0	0	0	neither	neither
Betaproteobacteria_ANG_572	Betaproteobacteria	3830924	63.97	87.36	3.78	Medium	Sagehorn	2016	Garry oak	Sage2_L_115_16	115	3	1	0	0	0	deep	tree
Betaproteobacteria_ANG_635	Betaproteobacteria	3538541	61.92	87.39	3.57	Medium	Sagehorn	2016	Garry oak	Sage2_L_20_16	20	2	1	0	0	0	shallow	neither
Betaproteobacteria_ANG_519	Betaproteobacteria	3232750	66.31	87.53	8.16	Medium	Angelo	2014	Meadow grassland	14_0929_12_40cm	40	4	1	0	0	0	neither	neither
Betaproteobacteria_ANG_634	Betaproteobacteria	2882464	64.5	93.01	2.7	High	Sagehorn	2016	Garry oak	Sage2_L_115_16	115	2	1	0	0	0	deep	tree
Ktedonobacter_racemifer_ANG_573	Chloroflexi	4139388	54.08	77.08	5.45	Medium	Angelo	2014	Meadow grassland	14_0919_05_20cm	20	3	1	0	0	0	neither	tree
14_1009_16_40cm_Bacteria_10120_64_7	Chloroflexi	2543636	63.71	80.86	4.95	Medium	Angelo	2014	Meadow grassland	14_1009_16_40cm	40	2	1	0	0	0	deep	neither	Diamond et al., 2019
14_0903_13_30cm_Bacteria_4876_63_13	Chloroflexi	2722488	62.64	81.4	1.16	Medium	Angelo	2014	Meadow grassland	14_0903_13_30cm	30	1	1	0	0	0	neither	neither	Diamond et al., 2019
Chloroflexi_ANG_717	Chloroflexi	2380701	62.86	81.76	0	Medium	Angelo	2014	Meadow grassland	14_1009_02_40cm	40	1	1	0	0	0	neither	neither
Chloroflexi_ANG_522	Chloroflexi	5922835	48.7	83.99	7.14	Medium	Sagehorn	2016	Hilly grassland	Sage1_L_60_16	60	4	1	0	0	0	neither	grassland
Chloroflexi_ANG_721	Chloroflexi	5874859	66.87	85.81	7.44	Medium	Sagehorn	2016	Hilly grassland	Sage1_L_100_16	100	1	1	0	0	0	neither	grassland
Chloroflexi_ANG_521	Chloroflexi	6079809	65.38	85.97	3.3	Medium	Rivendell	2013	Douglas fir	2013_60cm	60	4	1	0	0	0	shallow	neither
Chloroflexi_ANG_718	Chloroflexi	2851142	62.55	87.04	2.18	Medium	Angelo	2014	Meadow grassland	14_1009_09_30cm	30	1	1	0	0	0	deep	grassland
14_1009_09_30cm_Bacteria_7944_62_6	Chloroflexi	2666516	62.37	87.7	4.95	Medium	Angelo	2014	Meadow grassland	14_1009_09_30cm	30	1	1	0	0	0	neither	grassland	Diamond et al., 2019
Chloroflexi_ANG_719	Chloroflexi	2891372	62.43	95.53	0	High	Angelo	2014	Meadow grassland	14_1009_12_40cm	40	1	1	0	0	0	deep	grassland
Chloroflexi_ANG_720	Chloroflexi	4521058	55.64	99.09	3.64	High	Rivendell	2013	Douglas fir	2013_40cm	40	1	1	0	0	0	neither	grassland
Deltaproteobacteria_ANG_579	Deltaproteobacteria	3122770	72.24	71.91	3.23	Medium	Angelo	2014	Meadow grassland	14_1009_13_30cm	30	3	1	0	0	0	neither	neither
Deltaproteobacteria_ANG_640	Deltaproteobacteria	2618276	53.72	76.75	0.65	Medium	Sagehorn	2016	Garry oak	Sage2_L_80_16	80	2	1	0	0	0	neither	tree
14_0903_13_30cm_Bacteria_4826_69_9	Deltaproteobacteria	4612017	69.19	84.96	3.35	Medium	Angelo	2014	Meadow grassland	14_0903_13_30cm	30	5	1	0	0	0	shallow	tree	Diamond et al., 2019
Deltaproteobacteria_ANG_483	Deltaproteobacteria	3632340	72	86.94	7.69	Medium	Rivendell	2016	Madrone	Mad1_115_16	115	5	1	0	0	0	neither	tree
Deltaproteobacteria_ANG_639	Deltaproteobacteria	4061945	70.71	88.7	4.19	Medium	Angelo	2014	Meadow grassland	14_1009_05_40cm	40	2	1	0	0	0	neither	tree
Dormibacteraeota_ANG_702	Dormibacteraeota	2144830	67.01	72.26	5.56	Medium	Rivendell	2015	Douglas fir	15con1	200	1	1	0	0	0	deep	tree
14_1009_02_40cm_Bacteria_3841_65_8	Dormibacteraeota	2580825	65.17	74.11	4.63	Medium	Angelo	2014	Meadow grassland	14_1009_02_40cm	40	3	1	0	0	0	neither	neither	Diamond et al., 2019
14_1009_12_20cm_Bacteria_8345_65_5	Dormibacteraeota	2090927	64.94	74.38	0.93	Medium	Angelo	2014	Meadow grassland	14_1009_12_20cm	20	1	1	0	0	0	neither	neither	Diamond et al., 2019
Dormibacteraeota_ANG_664	Dormibacteraeota	2875522	69.94	75.02	2.39	Medium	Sagehorn	2016	Hilly grassland	Sage1_R_80_16	80	2	1	0	0	0	neither	grassland
Dormibacteraeota_ANG_700	Dormibacteraeota	2295383	67.03	75.03	1.85	Medium	Angelo	2014	Meadow grassland	14_1009_12_40cm	40	1	1	0	0	0	shallow	tree
Dormibacteraeota_ANG_791	Dormibacteraeota	2189483	70.4	77.15	1.08	Medium	Angelo	2014	Meadow grassland	14_0929_12_40cm	40	1	1	0	0	0	deep	grassland
Dormibacteraeota_ANG_699	Dormibacteraeota	2701215	68.78	79.58	0.93	Medium	Angelo	2014	Meadow grassland	14_1009_12_20cm	20	1	1	0	0	0	neither	neither
14_1009_16_40cm_Bacteria_10184_69_7	Dormibacteraeota	1748013	69.11	80.19	0.93	Medium	Angelo	2014	Meadow grassland	14_1009_16_40cm	40	2	1	0	0	0	neither	neither	Diamond et al., 2019
Dormibacteraeota_ANG_454	Dormibacteraeota	2796388	66.02	80.29	4.45	Medium	Angelo	2014	Meadow grassland	14_0929_12_20cm	20	6	1	0	0	0	shallow	tree
Dormibacteraeota_ANG_697	Dormibacteraeota	2668085	66.76	81.83	3.85	Medium	Angelo	2014	Meadow grassland	14_0903_02_30cm	30	1	1	0	0	0	shallow	neither
14_1009_16_40cm_Bacteria_10214_68_8	Dormibacteraeota	2306962	68.21	82.04	4.2	Medium	Angelo	2014	Meadow grassland	14_1009_16_40cm	40	2	1	0	0	0	neither	grassland	Diamond et al., 2019
Dormibacteraeota_ANG_568	Dormibacteraeota	2704021	64.72	83.82	2.04	Medium	Angelo	2014	Meadow grassland	14_0903_02_20cm	20	3	1	0	0	0	shallow	neither
14_0927_09_40cm_Bacteria_6180_67_14	Dormibacteraeota	2799258	66.9	85.9	1.98	Medium	Angelo	2014	Meadow grassland	14_0927_09_40cm	40	1	1	0	0	0	neither	neither	Diamond et al., 2019
14_1009_05_30cm_Bacteria_4185_68_7	Dormibacteraeota	2946947	67.58	86.88	3.7	Medium	Angelo	2014	Meadow grassland	14_1009_05_30cm	30	1	1	0	0	0	neither	neither	Diamond et al., 2019
Dormibacteraeota_ANG_796	Dormibacteraeota	2957075	66.63	87.37	1.98	Medium	Sagehorn	2016	Garry oak	Sage2_L_80_16	80	1	1	0	0	0	deep	tree
Dormibacteraeota_ANG_790	Dormibacteraeota	2669684	69.17	87.62	1.32	Medium	Angelo	2014	Meadow grassland	14_0927_02_20cm	20	1	1	0	0	0	shallow	neither
14_0903_12_20cm_Bacteria_885_69_7	Dormibacteraeota	3016172	68.92	89.63	3.55	Medium	Angelo	2014	Meadow grassland	14_0903_12_20cm	20	1	1	0	0	0	neither	neither	Diamond et al., 2019
Dormibacteraeota_ANG_698	Dormibacteraeota	2911388	69.62	89.81	3.24	Medium	Angelo	2014	Meadow grassland	14_1009_05_20cm	20	1	1	0	0	0	neither	grassland
14_1009_16_40cm_Bacteria_10051_66_9	Dormibacteraeota	3254188	65.84	89.92	5.09	Medium	Angelo	2014	Meadow grassland	14_1009_16_40cm	40	4	1	0	0	0	deep	neither	Diamond et al., 2019
Dormibacteraeota_ANG_794	Dormibacteraeota	2811532	66.8	90.1	0	High	Angelo	2014	Meadow grassland	14_1009_13_20cm	20	1	1	0	0	0	shallow	neither
Dormibacteraeota_ANG_703	Dormibacteraeota	3361748	68.63	90.5	6.7	Medium	Rivendell	2013	Douglas fir	2013_60cm	60	1	1	0	0	0	neither	grassland
14_1009_09_20cm_Bacteria_7734_68_7	Dormibacteraeota	2816924	67.85	91.36	6.33	Medium	Angelo	2014	Meadow grassland	14_1009_09_20cm	20	1	1	0	0	0	neither	neither	Diamond et al., 2019
14_0903_05_40cm_Bacteria_498_68_8	Dormibacteraeota	3102715	67.99	92.51	3.09	High	Angelo	2014	Meadow grassland	14_0903_05_40cm	40	1	1	0	0	0	neither	grassland	Diamond et al., 2019
14_1009_16_30cm_RIF_CHLX_9652_70_9	Dormibacteraeota	2684786	70.36	93.52	1.85	High	Angelo	2014	Meadow grassland	14_1009_16_30cm	30	1	1	0	0	0	shallow	neither	Diamond et al., 2019
Dormibacteraeota_ANG_536	Dormibacteraeota	3081194	70.85	93.56	2.09	High	Sagehorn	2016	Hilly grassland	Sage1_R_80_16	80	4	1	0	0	0	neither	grassland
Dormibacteraeota_ANG_793	Dormibacteraeota	3242397	66.77	94.03	3.43	High	Angelo	2014	Meadow grassland	14_1009_12_40cm	40	1	1	0	0	0	neither	neither
14_1009_16_30cm_Bacteria_9669_68_9	Dormibacteraeota	2946067	67.58	94.29	0.93	High	Angelo	2014	Meadow grassland	14_1009_16_30cm	30	1	1	0	0	0	neither	grassland	Diamond et al., 2019
Dormibacteraeota_ANG_701	Dormibacteraeota	2764674	66.98	94.34	0.93	High	Angelo	2014	Meadow grassland	14_1009_16_40cm	40	1	1	0	0	0	deep	tree
Dormibacteraeota_ANG_788	Dormibacteraeota	2936747	67.59	94.42	0	High	Angelo	2014	Meadow grassland	14_0903_12_30cm	30	1	1	0	0	0	neither	grassland
Dormibacteraeota_ANG_792	Dormibacteraeota	3367498	67.42	94.83	3.47	High	Angelo	2014	Meadow grassland	14_1009_05_40cm	40	1	1	0	0	0	deep	grassland
14_1009_16_40cm_Bacteria_10081_66_11	Dormibacteraeota	3434465	65.71	95.37	3.7	High	Angelo	2014	Meadow grassland	14_1009_16_40cm	40	3	1	0	0	0	deep	tree	Diamond et al., 2019
Dormibacteraeota_ANG_795	Dormibacteraeota	2891013	68.56	95.37	2.78	High	Sagehorn	2016	Hilly grassland	Sage1_R_100_16	100	1	1	0	0	0	neither	grassland
14_1009_16_30cm_RIF_CHLX_9611_68_13	Dormibacteraeota	3088702	68.02	95.83	1.39	High	Angelo	2014	Meadow grassland	14_1009_16_30cm	30	2	1	0	0	0	shallow	neither	Diamond et al., 2019
Dormibacteraeota_ANG_789	Dormibacteraeota	2992278	66.9	95.95	3.47	High	Angelo	2014	Meadow grassland	14_0919_02_20cm	20	1	1	0	0	0	neither	neither
Dormibacteraeota_ANG_624	Dormibacteraeota	2803741	65.6	96.3	0.19	High	Angelo	2014	Meadow grassland	14_0927_12_40cm	40	2	1	0	0	0	neither	neither
Dormibacteraeota_ANG_704	Dormibacteraeota	3356605	65.88	96.3	3.7	High	Sagehorn	2016	Hilly grassland	Sage1_R_40_16	40	1	1	0	0	0	deep	neither
Dormibacteraeota_ANG_625	Dormibacteraeota	2313263	67.65	96.6	2.79	High	Angelo	2014	Meadow grassland	14_0929_09_30cm	30	2	1	0	0	0	neither	tree
14_1009_13_30cm_Bacteria_9084_70_9	Dormibacteraeota	3233176	70.33	97.03	0.22	High	Angelo	2014	Meadow grassland	14_1009_13_30cm	30	1	1	0	0	0	neither	grassland	Diamond et al., 2019
14_1009_16_40cm_Bacteria_10082_68_14	Dormibacteraeota	3071545	67.88	97.03	1.49	High	Angelo	2014	Meadow grassland	14_1009_16_40cm	40	1	1	0	0	0	deep	grassland	Diamond et al., 2019
Dormibacteraeota_ANG_626	Dormibacteraeota	3221118	65.99	97.22	3.43	High	Angelo	2014	Meadow grassland	14_1009_12_40cm	40	2	1	0	0	0	neither	neither
14_1009_09_20cm_Bacteria_7713_68_14	Dormibacteraeota	2846127	67.84	98.15	0	High	Angelo	2014	Meadow grassland	14_1009_09_20cm	20	1	1	0	0	0	deep	neither	Diamond et al., 2019
14_1009_16_30cm_Bacteria_9603_66_16	Dormibacteraeota	3617295	65.5	100	0.93	High	Angelo	2014	Meadow grassland	14_1009_16_30cm	30	1	1	0	0	0	deep	tree	Diamond et al., 2019
14_0903_13_30cm_RBG_16_RIF_WS3X_71_46_curated_4845_70_10	Eisenbacteria	3390058	69.94	78.02	0.13	Medium	Angelo	2014	Meadow grassland	14_0903_13_30cm	30	2	1	0	0	0	deep	neither	Diamond et al., 2019
Euryarchaeota_ANG_727	Euryarchaeota	1758699	63.28	72.41	3.2	Medium	Angelo	2014	Meadow grassland	14_1009_13_20cm	20	1	1	0	0	0	neither	neither
Euryarchaeota_ANG_725	Euryarchaeota	1985594	64.21	82.61	5.6	Medium	Angelo	2014	Meadow grassland	14_1009_02_40cm	40	1	1	0	0	0	deep	tree
Euryarchaeota_ANG_730	Euryarchaeota	2150662	63.62	82.85	4.25	Medium	Sagehorn	2016	Garry oak	Sage2_L_100_16	100	1	1	0	0	0	deep	tree
Euryarchaeota_ANG_723	Euryarchaeota	2009752	63.69	89.32	2.93	Medium	Angelo	2014	Meadow grassland	14_0903_02_20cm	20	1	1	0	0	0	neither	tree
Euryarchaeota_ANG_726	Euryarchaeota	1836758	65.03	89.6	3.2	Medium	Angelo	2014	Meadow grassland	14_1009_12_30cm	30	1	1	0	0	0	neither	neither
Euryarchaeota_ANG_729	Euryarchaeota	2231189	64.84	91.6	6.27	Medium	Angelo	2014	Meadow grassland	14_1009_16_40cm	40	1	1	0	0	0	deep	neither
Euryarchaeota_ANG_724	Euryarchaeota	2082467	64.36	93.47	4.44	High	Angelo	2014	Meadow grassland	14_0927_09_40cm	40	1	1	0	0	0	neither	neither
Euryarchaeota_ANG_728	Euryarchaeota	2194404	67.85	94.09	1.6	High	Angelo	2014	Meadow grassland	14_1009_16_40cm	40	1	1	0	0	0	neither	neither
Euryarchaeota_ANG_731	Euryarchaeota	2409309	64.79	96.67	1.6	High	Sagehorn	2016	Garry oak	Sage2_L_80_16	80	1	1	0	0	0	deep	tree
Gemmatimonadetes_ANG_759	Gemmatimonadetes	3021033	65.4	71.83	1.16	Medium	Rivendell	2016	Madrone	Mad1_40_16	40	1	1	0	0	0	neither	neither
Gemmatimonadetes_ANG_752	Gemmatimonadetes	2519294	68.92	72.98	0	Medium	Angelo	2014	Meadow grassland	14_1009_13_30cm	30	1	1	0	0	0	neither	neither
Gemmatimonadetes_ANG_747	Gemmatimonadetes	2204830	70.23	73.13	1.1	Medium	Angelo	2014	Meadow grassland	14_0929_05_40cm	40	1	1	0	0	0	deep	neither
Gemmatimonadetes_ANG_585	Gemmatimonadetes	2622153	69.07	75.27	7.14	Medium	Angelo	2014	Meadow grassland	14_1009_12_30cm	30	3	1	0	0	0	neither	neither
Gemmatimonadetes_ANG_764	Gemmatimonadetes	3580050	59.94	75.88	9.64	Medium	Sagehorn	2016	Garry oak	Sage2_L_100_16	100	1	1	0	0	0	deep	neither
Gemmatimonadetes_AG36	Gemmatimonadetes	2996414	68.42	82.32	1.85	Medium	Angelo	2014	Meadow grassland	14_0927_12_20cm	20	2	1	0	0	0	neither	neither	Crits-Christoph et al., 2018; Diamond et al., 2019
13_2_20CM_2_Gemmatimonadetes_65_7	Gemmatimonadetes	2720911	65.06	82.42	0	Medium	Angelo	2013	Meadow grassland	13_2_20CM_2	20	1	1	0	0	0	deep	tree	Butterfield et al., 2016
Gemmatimonadetes_ANG_757	Gemmatimonadetes	3021577	68.46	84.77	2.2	Medium	Rivendell	2015	Douglas fir	15con2h2_4B	120	1	1	0	0	0	deep	neither
Gemmatimonadetes_ANG_652	Gemmatimonadetes	2326776	60.95	85.01	1.16	Medium	Rivendell	2016	Madrone	Mad1_20_16	20	2	1	0	0	0	shallow	tree
Gemmatimonadetes_ANG_758	Gemmatimonadetes	4314638	61.63	85.51	5.49	Medium	Rivendell	2013	Douglas fir	2013_20cm	20	1	1	0	0	0	neither	neither
Gemmatimonadetes_ANG_651	Gemmatimonadetes	3116910	65.62	86.15	3.36	Medium	Angelo	2014	Meadow grassland	14_1009_02_40cm	40	2	1	0	0	0	neither	neither
Gemmatimonadetes_ANG_586	Gemmatimonadetes	2862404	66.09	86.51	6.59	Medium	Rivendell	2015	Douglas fir	15con2h2_4B	120	3	1	0	0	0	deep	neither
Gemmatimonadetes_ANG_750	Gemmatimonadetes	2822311	70.07	87.08	6.04	Medium	Angelo	2014	Meadow grassland	14_1009_12_40cm	40	1	1	0	0	0	neither	neither
Gemmatimonadetes_AG28	Gemmatimonadetes	3387397	69.2	88.71	2.2	Medium	Angelo	2014	Meadow grassland	14_1009_12_30cm	30	1	1	0	0	0	shallow	neither	Crits-Christoph et al., 2018; Diamond et al., 2019
Gemmatimonadetes_ANG_748	Gemmatimonadetes	3077311	69.15	89.11	7.33	Medium	Angelo	2014	Meadow grassland	14_0929_12_40cm	40	1	1	0	0	0	neither	neither
Gemmatimonadetes_ANG_746	Gemmatimonadetes	3060316	69.62	89.39	5.49	Medium	Angelo	2014	Meadow grassland	14_0929_02_40cm	40	1	1	0	0	0	neither	grassland
Gemmatimonadetes_ANG_653	Gemmatimonadetes	3111608	65.83	89.49	2.2	Medium	Sagehorn	2016	Garry oak	Sage2_L_60_16	60	2	1	0	0	0	neither	tree
Gemmatimonadetes_ANG_765	Gemmatimonadetes	2937502	70.14	91.21	1.16	High	Sagehorn	2016	Garry oak	Sage2_L_115_16	115	1	1	0	0	0	deep	tree
Gemmatimonadetes_ANG_650	Gemmatimonadetes	3339715	68.98	91.35	2.3	High	Angelo	2014	Meadow grassland	14_0903_16_30cm	30	2	1	0	0	0	deep	neither
Gemmatimonadetes_ANG_749	Gemmatimonadetes	2853890	69.77	91.76	3.85	High	Angelo	2014	Meadow grassland	14_1009_09_30cm	30	1	1	0	0	0	neither	neither
Gemmatimonadetes_ANG_755	Gemmatimonadetes	2352584	65.24	91.76	1.47	High	Rivendell	2015	Douglas fir	15con2h1_8	200	1	1	0	0	0	deep	neither
Gemmatimonadetes_ANG_754	Gemmatimonadetes	2923326	69.79	92.31	2.75	High	Rivendell	2015	Douglas fir	15con2h1_4B	120	1	1	0	0	0	deep	grassland
Gemmatimonadetes_ANG_751	Gemmatimonadetes	3356948	65.9	92.49	2.2	High	Angelo	2014	Meadow grassland	14_1009_13_30cm	30	1	1	0	0	0	deep	neither
Gemmatimonadetes_ANG_744	Gemmatimonadetes	2777762	69.97	93.01	4.95	High	Angelo	2014	Meadow grassland	14_0927_12_20cm	20	1	1	0	0	0	neither	tree
Gemmatimonadetes_ANG_756	Gemmatimonadetes	3337354	67.92	93.41	6.11	Medium	Rivendell	2015	Douglas fir	15con2h2_4B	120	1	1	0	0	0	deep	neither
Gemmatimonadetes_ANG_762	Gemmatimonadetes	3432420	66.49	93.41	1.2	High	Sagehorn	2016	Hilly grassland	Sage1_R_60_16	60	1	1	0	0	0	shallow	grassland
Gemmatimonadetes_AG4	Gemmatimonadetes	2825227	69.02	93.71	1.1	High	Angelo	2014	Meadow grassland	14_0929_02_40cm	40	2	1	0	0	0	deep	tree	Crits-Christoph et al., 2018; Diamond et al., 2019
Gemmatimonadetes_ANG_760	Gemmatimonadetes	2844305	69.85	94.51	4.95	High	Sagehorn	2016	Hilly grassland	Sage1_R_100_16	100	1	1	0	0	0	deep	grassland
Gemmatimonadetes_ANG_745	Gemmatimonadetes	3816662	68.88	94.61	5.49	Medium	Angelo	2014	Meadow grassland	14_0929_02_30cm	30	1	1	0	0	0	neither	neither
Gemmatimonadetes_ANG_766	Gemmatimonadetes	3387152	69	95.6	2.3	High	Sagehorn	2016	Garry oak	Sage2_L_80_16	80	1	1	0	0	0	deep	tree
Gemmatimonadetes_ANG_768	Gemmatimonadetes	3525725	68.12	96	1.1	High	Sagehorn	2016	Garry oak	Sage2_R_80_16	80	1	1	0	0	0	neither	tree
Gemmatimonadetes_ANG_742	Gemmatimonadetes	3100731	65.02	96.27	3.3	High	Angelo	2014	Meadow grassland	14_0903_05_40cm	40	1	1	0	0	0	deep	tree
Gemmatimonadetes_ANG_753	Gemmatimonadetes	4070223	68.82	96.52	2.4	High	Angelo	2014	Meadow grassland	14_1009_13_40cm	40	1	1	0	0	0	neither	neither
Gemmatimonadetes_ANG_743	Gemmatimonadetes	3284074	66.52	96.55	3.36	High	Angelo	2014	Meadow grassland	14_0903_13_40cm	40	1	1	0	0	0	deep	tree
Gemmatimonadetes_ANG_767	Gemmatimonadetes	3215666	69.75	96.64	2.85	High	Sagehorn	2016	Garry oak	Sage2_R_60_16	60	1	1	0	0	0	deep	tree
Gemmatimonadetes_ANG_761	Gemmatimonadetes	3052677	69.84	96.7	1.1	High	Sagehorn	2016	Hilly grassland	Sage1_R_40_16	40	1	1	0	0	0	deep	neither
Gemmatimonadetes_AG17	Gemmatimonadetes	3612243	69.18	97.7	1.1	High	Angelo	2014	Meadow grassland	14_1009_16_40cm	40	1	1	0	0	0	deep	neither	Crits-Christoph et al., 2018; Diamond et al., 2019
Gemmatimonadetes_ANG_763	Gemmatimonadetes	3210710	61.39	97.8	2.2	High	Sagehorn	2016	Hilly grassland	Sage1_R_80_16	80	1	1	0	0	0	neither	grassland
Gemmatimonadetes_AG14	Gemmatimonadetes	3513433	65.73	98.35	2.2	High	Angelo	2014	Meadow grassland	14_0929_12_30cm	30	1	1	0	0	0	neither	neither	Crits-Christoph et al., 2018; Diamond et al., 2019
Gemmatimonadetes_AG16	Gemmatimonadetes	3426061	65.87	98.35	1.2	High	Angelo	2014	Meadow grassland	14_0903_16_40cm	40	1	1	0	0	0	neither	tree	Crits-Christoph et al., 2018; Diamond et al., 2019
14_0903_13_30cm_Bacteria_4831_56_5	Ignavibacteriae	2593082	56.22	72.32	1.14	Medium	Angelo	2014	Meadow grassland	14_0903_13_30cm	30	2	1	0	0	0	shallow	tree	Diamond et al., 2019
Latescibacteria_ANG_662	Latescibacteria	2698428	66.94	97.8	1.3	High	Angelo	2014	Meadow grassland	14_1009_16_30cm	30	2	1	0	0	0	shallow	tree
Latescibacteria_ANG_783	Latescibacteria	2796552	65.3	98.6	0.1	High	Angelo	2014	Meadow grassland	14_0903_13_30cm	30	1	1	0	0	0	neither	tree
Microgenomates_ANG_785	Microgenomates	1351682	39.44	56.93	10.07	CPR (reduced genome)	Rivendell	2013	Douglas fir	2013_60cm	60	1	1	0	0	0	neither	neither
Microgenomates_ANG_786	Microgenomates	2278733	39.59	72.08	3.8	CPR (reduced genome)	Sagehorn	2016	Garry oak	Sage2_L_80_16	80	1	1	0	0	0	neither	tree
14_0927_09_20cm_Nitrospirae_6046_58_5	Nitrospirae	2147691	57.66	71.05	0.45	Medium	Angelo	2014	Meadow grassland	14_0927_09_20cm	20	4	1	0	0	0	neither	neither	Diamond et al., 2019
Nitrospirae_ANG_787	Nitrospirae	1294399	62.57	71.7	2.73	Medium	Angelo	2014	Meadow grassland	14_0927_02_40cm	40	1	1	0	0	0	deep	neither
Saccharibacteria_ANG_806	Saccharibacteria	1006554	51.82	61.18	0.55	CPR (reduced genome)	Sagehorn	2016	Garry oak	Sage2_L_20_16	20	1	1	0	0	0	neither	tree
Verrucomicrobia_AV58	Verrucomicrobia	2529261	54.15	75.33	8.15	Medium	Angelo	2014	Meadow grassland	14_0903_13_30cm	30	1	1	0	0	0	neither	neither	Crits-Christoph et al., 2018; Diamond et al., 2019
Verrucomicrobia_ANG_665	Verrucomicrobia	2422715	54	78.04	3.07	Medium	Angelo	2014	Meadow grassland	14_0927_02_20cm	20	2	1	0	0	0	shallow	grassland
Verrucomicrobia_AV59	Verrucomicrobia	3882984	54.66	83.35	6.42	Medium	Angelo	2014	Meadow grassland	14_1009_16_30cm	30	7	1	0	0	0	neither	grassland	Crits-Christoph et al., 2018; Diamond et al., 2019
Acidobacteria_unk_AA31	Acidobacteria	4073486	70.56	70.82	5.13	Medium	Angelo	2014	Meadow grassland	14_1009_16_40cm	40	6	0	0	0	0	neither	grassland	Crits-Christoph et al., 2018; Diamond et al., 2019
Acidobacteria_ANG_552	Acidobacteria	3660203	56.64	72.83	2.61	Medium	Angelo	2014	Meadow grassland	14_0927_12_20cm	20	3	0	0	0	0	neither	neither
Actinobacteria_ANG_810	Acidobacteria	6738563	70.64	73.18	9.59	Medium	Sagehorn	2016	Hilly grassland	Sage1_L_40_16	40	0	0	0	0	0	shallow	grassland
Acidobacteria_gp5_AA71	Acidobacteria	4264080	55.33	73.28	7.46	Medium	Angelo	2014	Meadow grassland	14_1009_12_40cm	40	2	0	0	0	0	neither	neither	Crits-Christoph et al., 2018; Diamond et al., 2019
Acidobacteria_ANG_446	Acidobacteria	2690486	60.5	73.93	5.13	Medium	Angelo	2014	Meadow grassland	14_0929_02_40cm	40	6	0	0	0	0	deep	tree
Acidobacteria_ANG_596	Acidobacteria	4081893	54.94	74.41	5.46	Medium	Angelo	2014	Meadow grassland	14_0903_02_20cm	20	2	0	0	0	0	neither	neither
Acidobacteria_ANG_809	Acidobacteria	1926556	70.48	75.36	3.47	Medium	Rivendell	2015	Douglas fir	15con2h1_8	200	0	0	0	0	0	deep	neither
Acidobacteria_ANG_551	Acidobacteria	3467603	55.89	77.22	1.71	Medium	Angelo	2014	Meadow grassland	14_0927_05_20cm	20	3	0	0	0	0	deep	neither
Acidobacteria_ANG_668	Acidobacteria	3487233	61.04	78.54	4.07	Medium	Sagehorn	2016	Hilly grassland	Sage1_R_80_16	80	1	0	0	0	0	neither	grassland
Acidobacteria_ANG_503	Acidobacteria	4087322	58.1	79.13	3.47	Medium	Angelo	2014	Meadow grassland	14_0929_02_20cm	20	4	0	0	0	0	shallow	neither
Acidobacteria_ANG_666	Acidobacteria	3723749	60.08	79.19	0	Medium	Angelo	2014	Meadow grassland	14_1009_16_40cm	40	1	0	0	0	0	deep	tree
Acidobacteria_ANG_550	Acidobacteria	3768281	60.14	80.05	8.27	Medium	Angelo	2014	Meadow grassland	14_0903_13_30cm	30	3	0	0	0	0	neither	neither
Acidobacteria_ANG_553	Acidobacteria	3044319	61.17	80.98	2.27	Medium	Rivendell	2015	Douglas fir	15con2h3_8	200	3	0	0	0	0	deep	neither
Acidobacteria_ANG_813	Acidobacteria	2559741	66.33	82.43	6.03	Medium	Sagehorn	2016	Hilly grassland	Sage1_R_80_16	80	0	0	0	0	0	neither	grassland
Acidobacteria_gp6_AA49	Acidobacteria	5165377	63.98	83.8	3.85	Medium	Angelo	2014	Meadow grassland	14_1009_16_30cm	30	5	0	0	0	0	neither	grassland	Crits-Christoph et al., 2018; Diamond et al., 2019
Acidobacteria_ANG_667	Acidobacteria	2757488	64.57	85.15	6.94	Medium	Angelo	2014	Meadow grassland	14_1009_16_40cm	40	1	0	0	0	0	deep	tree
Acidobacteria_ANG_597	Acidobacteria	3287783	65.74	92.12	3.85	High	Sagehorn	2016	Hilly grassland	Sage1_R_60_16	60	2	0	0	0	0	deep	grassland
Acidobacteria_ANG_811	Acidobacteria	2678942	66.83	93.39	4.56	High	Sagehorn	2016	Hilly grassland	Sage1_R_113_16	115	0	0	0	0	0	neither	grassland
Acidobacteria_gp7_AA6	Acidobacteria	3678706	66.7	95.66	3.42	High	Angelo	2014	Meadow grassland	14_1009_16_30cm	30	0	0	0	0	0	neither	neither	Crits-Christoph et al., 2018; Diamond et al., 2019
Acidobacteria_ANG_812	Acidobacteria	3368405	66.67	98.29	0.85	High	Sagehorn	2016	Hilly grassland	Sage1_R_60_16	60	0	0	0	0	0	deep	grassland
14_1009_09_20cm_Actinobacteria_7757_71_8	Actinobacteria	2038828	70.89	70.06	5.69	Medium	Angelo	2014	Meadow grassland	14_1009_09_20cm	20	2	0	0	0	0	neither	grassland	Diamond et al., 2019
14_1009_16_40cm_Bacteria_10405_68_5	Actinobacteria	2036798	68.06	70.89	2.14	Medium	Angelo	2014	Meadow grassland	14_1009_16_40cm	40	0	0	0	0	0	neither	neither	Diamond et al., 2019
14_0927_09_20cm_Actinobacteria_6069_68_6	Actinobacteria	2073617	67.84	71.07	4.6	Medium	Angelo	2014	Meadow grassland	14_0927_09_20cm	20	1	0	0	0	0	shallow	neither	Diamond et al., 2019
Actinobacteria_ANG_692	Actinobacteria	1684780	67.63	71.71	1.21	Medium	Sagehorn	2016	Hilly grassland	Sage1_L_113_16	115	1	0	0	0	0	neither	grassland
Actinobacteria_ANG_691	Actinobacteria	2348140	67.14	72.72	8.41	Medium	Angelo	2014	Meadow grassland	14_0903_13_20cm	20	1	0	0	0	0	shallow	grassland
Actinobacteria_ANG_818	Actinobacteria	1846022	68.25	72.82	0.85	Medium	Sagehorn	2016	Hilly grassland	Sage1_L_40_16	40	0	0	0	0	0	neither	neither
Streptosporangiales_ANG_508	Actinobacteria	3791858	68.15	73.4	1.12	Medium	Rivendell	2015	Douglas fir	15con2h3_4A	120	4	0	0	0	0	neither	neither
Actinobacteria_ANG_690	Actinobacteria	2213190	69.86	74.55	7.05	Medium	Angelo	2014	Meadow grassland	14_0903_05_20cm	20	1	0	0	0	0	shallow	grassland
Actinobacteria_ANG_614	Actinobacteria	4047771	73.38	75.68	2.74	Medium	Sagehorn	2016	Garry oak	Sage2_L_100_16	100	2	0	0	0	0	deep	tree
14_1009_09_20cm_Actinobacteria_7726_69_6	Actinobacteria	1934687	68.78	75.93	1.99	Medium	Angelo	2014	Meadow grassland	14_1009_09_20cm	20	0	0	0	0	0	neither	neither	Diamond et al., 2019
14_0903_13_30cm_Actinobacteria_4855_70_17	Actinobacteria	2202265	69.92	76.09	1.88	Medium	Angelo	2014	Meadow grassland	14_0903_13_30cm	30	2	0	0	0	0	shallow	tree	Diamond et al., 2019
14_0903_13_30cm_Actinobacteria_4884_69_8	Actinobacteria	2040263	69.26	76.81	4.91	Medium	Angelo	2014	Meadow grassland	14_0903_13_30cm	30	0	0	0	0	0	neither	neither	Diamond et al., 2019
14_0903_12_20cm_Actinobacteria_927_69_6	Actinobacteria	3297965	68.89	76.96	9.05	Medium	Angelo	2014	Meadow grassland	14_0903_12_20cm	20	0	0	0	0	0	neither	neither	Diamond et al., 2019
Actinobacteria_ANG_562	Actinobacteria	2272139	66.8	77.56	1.72	Medium	Sagehorn	2016	Hilly grassland	Sage1_R_80_16	80	3	0	0	0	0	deep	grassland
Actinobacteria_ANG_822	Actinobacteria	2316549	68.49	78.3	3.42	Medium	Sagehorn	2016	Garry oak	Sage2_L_40_16	40	0	0	0	0	0	neither	tree
Streptosporangiales_ANG_561	Actinobacteria	6317224	67.86	78.79	4.91	Medium	Rivendell	2013	Douglas fir	2013_80cm	80	3	0	0	0	0	shallow	grassland
Actinobacteria_ANG_815	Actinobacteria	2739924	73.72	79.32	0	Medium	Angelo	2014	Meadow grassland	14_1009_16_30cm	30	0	0	0	0	0	neither	grassland
Streptosporangiales_ANG_476	Actinobacteria	5246536	70.15	79.63	4.04	Medium	Rivendell	2013	Douglas fir	2013_40cm	40	5	0	0	0	0	shallow	neither
14_0903_02_30cm_Actinobacteria_172_69_15	Actinobacteria	2486914	68.88	79.89	4.45	Medium	Angelo	2014	Meadow grassland	14_0903_02_30cm	30	0	0	0	0	0	neither	grassland	Diamond et al., 2019
Actinobacteria_ANG_814	Actinobacteria	2388495	68.58	79.99	6.47	Medium	Angelo	2014	Meadow grassland	14_1009_09_30cm	30	0	0	0	0	0	neither	neither
Actinobacteria_ANG_615	Actinobacteria	2853829	66.88	80.91	3.42	Medium	Sagehorn	2016	Garry oak	Sage2_R_115_16	115	2	0	0	0	0	deep	tree
Actinobacteria_ANG_817	Actinobacteria	2780622	68.02	81.9	1.72	Medium	Sagehorn	2016	Hilly grassland	Sage1_L_113_16	115	0	0	0	0	0	neither	grassland
Actinobacteria_ANG_695	Actinobacteria	2858942	69.32	82.76	5.44	Medium	Sagehorn	2016	Hilly grassland	Sage1_R_60_16	60	1	0	0	0	0	neither	grassland
14_1009_02_40cm_Actinobacteria_3813_69_7	Actinobacteria	2244609	68.94	84.12	2.73	Medium	Angelo	2014	Meadow grassland	14_1009_02_40cm	40	0	0	0	0	0	neither	grassland	Diamond et al., 2019
14_1009_16_30cm_Actinobacteria_9744_68_10	Actinobacteria	2729635	68.43	85.23	4.31	Medium	Angelo	2014	Meadow grassland	14_1009_16_30cm	30	2	0	0	0	0	neither	neither	Diamond et al., 2019
14_1009_16_30cm_Bacteria_9694_66_6	Actinobacteria	2265371	65.88	85.87	0.85	Medium	Angelo	2014	Meadow grassland	14_1009_16_30cm	30	0	0	0	0	0	shallow	neither	Diamond et al., 2019
14_0929_02_40cm_Actinobacteria_2835_69_10	Actinobacteria	2586397	68.76	87.41	8.97	Medium	Angelo	2014	Meadow grassland	14_0929_02_40cm	40	0	0	0	0	0	deep	grassland	Diamond et al., 2019
14_1009_16_40cm_Actinobacteria_10144_70_13	Actinobacteria	2370385	69.7	88.53	3.02	Medium	Angelo	2014	Meadow grassland	14_1009_16_40cm	40	1	0	0	0	0	neither	neither	Diamond et al., 2019
Actinobacteria_ANG_821	Actinobacteria	2820259	67.54	88.72	2.74	Medium	Sagehorn	2016	Hilly grassland	Sage1_R_80_16	80	0	0	0	0	0	neither	grassland
14_1009_16_30cm_Actinobacteria_9751_68_8	Actinobacteria	2844097	68.43	89.8	8.62	Medium	Angelo	2014	Meadow grassland	14_1009_16_30cm	30	2	0	0	0	0	neither	neither	Diamond et al., 2019
14_1009_16_40cm_Bacteria_10192_68_11	Actinobacteria	2846875	68.71	90.93	0.43	High	Angelo	2014	Meadow grassland	14_1009_16_40cm	40	1	0	0	0	0	deep	neither	Diamond et al., 2019
Actinobacteria_ANG_816	Actinobacteria	2777395	70.42	91.81	0	High	Sagehorn	2016	Hilly grassland	Sage1_L_100_16	100	0	0	0	0	0	neither	grassland
Actinobacteria_ANG_820	Actinobacteria	2882767	68.06	92.31	2.56	High	Sagehorn	2016	Hilly grassland	Sage1_R_100_16	100	0	0	0	0	0	neither	grassland
14_1009_16_30cm_Actinobacteria_9637_68_8	Actinobacteria	2727420	68.34	92.53	0.86	High	Angelo	2014	Meadow grassland	14_1009_16_30cm	30	0	0	0	0	0	neither	grassland	Diamond et al., 2019
14_0903_09_30cm_Actinobacteria_10591_68_7	Actinobacteria	2616224	68.02	92.67	1.72	High	Angelo	2014	Meadow grassland	14_0903_09_30cm	30	0	0	0	0	0	neither	grassland	Diamond et al., 2019
Actinobacteria_ANG_819	Actinobacteria	2342405	69.38	92.96	1.03	High	Sagehorn	2016	Hilly grassland	Sage1_R_100_16	100	0	0	0	0	0	neither	grassland
14_1009_13_30cm_Actinobacteria_9104_69_9	Actinobacteria	2470087	68.88	93.21	8.48	Medium	Angelo	2014	Meadow grassland	14_1009_13_30cm	30	0	0	0	0	0	neither	neither	Diamond et al., 2019
14_1009_05_40cm_Actinobacteria_10539_68_8	Actinobacteria	2588849	68.48	93.92	1.71	High	Angelo	2014	Meadow grassland	14_1009_05_40cm	40	0	0	0	0	0	neither	grassland	Diamond et al., 2019
Actinobacteria_ANG_693	Actinobacteria	3124491	68.97	95.4	7.76	Medium	Sagehorn	2016	Hilly grassland	Sage1_R_113_16	115	1	0	0	0	0	neither	grassland
14_0903_12_20cm_Actinobacteria_894_72_7	Actinobacteria	3795778	71.61	95.77	2.52	High	Angelo	2014	Meadow grassland	14_0903_12_20cm	20	0	0	0	0	0	neither	neither	Diamond et al., 2019
14_1009_16_30cm_Actinobacteria_9696_69_13	Actinobacteria	2736775	68.53	96.2	2.05	High	Angelo	2014	Meadow grassland	14_1009_16_30cm	30	0	0	0	0	0	neither	neither	Diamond et al., 2019
Actinobacteria_ANG_694	Actinobacteria	3219213	69.76	97.17	2.56	High	Sagehorn	2016	Hilly grassland	Sage1_R_60_16	60	1	0	0	0	0	deep	grassland
14_1009_16_40cm_Rhizobiales_10600_60_5	Alphaproteobacteria	2958161	60.17	70.04	0	Medium	Angelo	2014	Meadow grassland	14_1009_16_40cm	40	1	0	0	0	0	neither	grassland	Diamond et al., 2019
Alphaproteobacteria_ANG_619	Alphaproteobacteria	3069725	59.5	72.16	0.45	Medium	Angelo	2014	Meadow grassland	14_1009_16_30cm	30	2	0	0	0	0	neither	grassland
Wolbachia_ANG_823	Alphaproteobacteria	1163652	34.67	82.89	1	Medium	Sagehorn	2016	Garry oak	Sage2_R_20_16	20	0	0	0	0	0	neither	tree
14_0903_02_30cm_Alphaproteobacteria_186_65_8	Alphaproteobacteria	5352659	65.34	83.66	7.87	Medium	Angelo	2014	Meadow grassland	14_0903_02_30cm	30	2	0	0	0	0	shallow	neither	Diamond et al., 2019
14_0903_13_30cm_Bacteria_4927_68_6	Armatimonadetes	2720377	68.42	71.67	1.08	Medium	Angelo	2014	Meadow grassland	14_0903_13_30cm	30	0	0	0	0	0	neither	grassland	Diamond et al., 2019
14_0929_12_20cm_Bacteria_7191_69_6	Armatimonadetes	2439951	68.94	72.53	2.22	Medium	Angelo	2014	Meadow grassland	14_0929_12_20cm	20	3	0	0	0	0	neither	neither	Diamond et al., 2019
Armatimonadetes_ANG_856	Armatimonadetes	2447392	63.28	78.09	2.96	Medium	Rivendell	2015	Douglas fir	15con2h2_8	200	0	0	0	0	0	deep	grassland
14_1009_12_40cm_Bacteria_8692_64_7	Armatimonadetes	3049489	64.41	82.72	3.55	Medium	Angelo	2014	Meadow grassland	14_1009_12_40cm	40	0	0	0	0	0	neither	neither	Diamond et al., 2019
Armatimonadetes_ANG_855	Armatimonadetes	3378202	68.59	88.91	3.24	Medium	Angelo	2014	Meadow grassland	14_0929_12_20cm	20	0	0	0	0	0	neither	neither
14_1009_16_40cm_Armatimonadetes_10062_65_9	Armatimonadetes	2976319	64.8	90.43	3.89	High	Angelo	2014	Meadow grassland	14_1009_16_40cm	40	0	0	0	0	0	deep	neither	Diamond et al., 2019
14_0903_02_30cm_Sphingobacteriales_181_43_6	Bacteroidetes	4423247	42.86	84.03	2.55	Medium	Angelo	2014	Meadow grassland	14_0903_02_30cm	30	1	0	0	0	0	neither	neither	Diamond et al., 2019
Bathyarchaeota_ANG_869	Bathyarchaeota	1408909	52.03	70.95	6.07	Medium	Angelo	2014	Meadow grassland	14_1009_12_40cm	40	0	0	0	0	0	neither	tree
Bathyarchaeota_ANG_865	Bathyarchaeota	2313970	51.94	71.04	3.4	Medium	Angelo	2014	Meadow grassland	14_0927_12_40cm	40	0	0	0	0	0	deep	tree
Bathyarchaeota_ANG_862	Bathyarchaeota	1456598	51.99	72.59	6.39	Medium	Angelo	2014	Meadow grassland	14_0927_05_20cm	20	0	0	0	0	0	deep	grassland
Bathyarchaeota_ANG_863	Bathyarchaeota	970267	50.73	72.9	4.05	Medium	Angelo	2014	Meadow grassland	14_0927_12_20cm	20	0	0	0	0	0	deep	grassland
Bathyarchaeota_ANG_873	Bathyarchaeota	2202810	51.84	74.2	4.67	Medium	Sagehorn	2016	Garry oak	Sage2_L_60_16	60	0	0	0	0	0	neither	tree
14_0929_02_20cm_Archaea_2496_53_9	Bathyarchaeota	1424856	53.34	74.3	1.71	Medium	Angelo	2014	Meadow grassland	14_0929_02_20cm	20	0	0	0	0	0	neither	grassland	Diamond et al., 2019
Bathyarchaeota_ANG_859	Bathyarchaeota	1349155	50.69	75.23	3.12	Medium	Angelo	2014	Meadow grassland	14_0903_16_40cm	40	0	0	0	0	0	deep	neither
14_0903_13_30cm_unknown_4933_52_11	Bathyarchaeota	1702242	52.02	75.55	0.93	Medium	Angelo	2014	Meadow grassland	14_0903_13_30cm	30	0	0	0	0	0	neither	tree	Diamond et al., 2019
13_1_40CM_3_Crenarchaeota_52_10	Bathyarchaeota	1345136	51.85	76.32	0.93	Medium	Angelo	2013	Meadow grassland	13_1_40CM_3	40	0	0	0	0	0	neither	neither	Butterfield et al., 2016
Bathyarchaeota_ANG_875	Bathyarchaeota	1506497	52.42	76.86	1.94	Medium	Sagehorn	2016	Garry oak	Sage2_R_60_16	60	0	0	0	0	0	deep	neither
14_0929_09_40cm_Archaea_7033_53_7	Bathyarchaeota	1590141	53.35	77.1	2.8	Medium	Angelo	2014	Meadow grassland	14_0929_09_40cm	40	0	0	0	0	0	neither	grassland	Diamond et al., 2019
Bathyarchaeota_ANG_860	Bathyarchaeota	1792051	51.87	77.51	3.4	Medium	Angelo	2014	Meadow grassland	14_0903_16_40cm	40	0	0	0	0	0	neither	neither
Bathyarchaeota_ANG_867	Bathyarchaeota	1586164	51.85	77.67	6.8	Medium	Angelo	2014	Meadow grassland	14_0929_05_40cm	40	0	0	0	0	0	neither	neither
14_1009_05_20cm_Archaea_4006_53_6	Bathyarchaeota	1692852	53.26	80.06	1.87	Medium	Angelo	2014	Meadow grassland	14_1009_05_20cm	20	0	0	0	0	0	neither	grassland	Diamond et al., 2019
Bathyarchaeota_ANG_864	Bathyarchaeota	1815329	52.03	80.14	2.8	Medium	Angelo	2014	Meadow grassland	14_0927_12_20cm	20	0	0	0	0	0	neither	tree
14_0927_02_20cm_Archaea_1917_52_6	Bathyarchaeota	1536991	51.86	80.69	1.87	Medium	Angelo	2014	Meadow grassland	14_0927_02_20cm	20	0	0	0	0	0	deep	grassland	Diamond et al., 2019
14_0903_09_20cm_Archaea_636_52_6	Bathyarchaeota	1520538	51.44	81.31	2.91	Medium	Angelo	2014	Meadow grassland	14_0903_09_20cm	20	0	0	0	0	0	neither	neither	Diamond et al., 2019
Bathyarchaeota_ANG_874	Bathyarchaeota	1955748	51.84	82.96	6.54	Medium	Sagehorn	2016	Garry oak	Sage2_R_100_16	100	0	0	0	0	0	deep	tree
14_0929_09_40cm_unknown_7058_52_11	Bathyarchaeota	1983026	52.08	83.33	1.08	Medium	Angelo	2014	Meadow grassland	14_0929_09_40cm	40	0	0	0	0	0	deep	tree	Diamond et al., 2019
Bathyarchaeota_ANG_714	Bathyarchaeota	2355645	51.84	84.04	1.71	Medium	Angelo	2014	Meadow grassland	14_0903_16_40cm	40	1	0	0	0	0	deep	neither
14_0927_12_40cm_Archaea_6568_52_16	Bathyarchaeota	2083639	52.02	84.14	1.94	Medium	Angelo	2014	Meadow grassland	14_0927_12_40cm	40	0	0	0	0	0	deep	neither	Diamond et al., 2019
Bathyarchaeota_ANG_866	Bathyarchaeota	2454709	51.63	84.47	4.44	Medium	Angelo	2014	Meadow grassland	14_0929_05_30cm	30	0	0	0	0	0	neither	neither
Bathyarchaeota_ANG_870	Bathyarchaeota	1674438	52.66	84.74	2.34	Medium	Angelo	2015	Meadow grassland	15_D_Rain_40_5_09082015	40	0	0	0	0	0	neither	neither
14_1009_13_40cm_Archaea_9334_53_6	Bathyarchaeota	1333859	53.25	85.75	2.8	Medium	Angelo	2014	Meadow grassland	14_1009_13_40cm	40	0	0	0	0	0	deep	grassland	Diamond et al., 2019
14_0903_05_20cm_Archaea_384_53_7	Bathyarchaeota	1662331	53.28	85.83	2.8	Medium	Angelo	2014	Meadow grassland	14_0903_05_20cm	20	0	0	0	0	0	deep	grassland	Diamond et al., 2019
14_1009_12_30cm_unknown_8517_52_13	Bathyarchaeota	1942607	51.9	89.58	0.93	Medium	Angelo	2014	Meadow grassland	14_1009_12_30cm	30	0	0	0	0	0	neither	tree	Diamond et al., 2019
13_1_40CM_3_Crenarchaeota_52_17	Bathyarchaeota	1771063	51.68	89.65	0.93	Medium	Angelo	2013	Meadow grassland	13_1_40CM_3	40	0	0	0	0	0	deep	neither	Butterfield et al., 2016
Bathyarchaeota_ANG_861	Bathyarchaeota	1776731	51.98	92.23	1.94	High	Angelo	2014	Meadow grassland	14_0927_02_20cm	20	0	0	0	0	0	neither	tree
Bathyarchaeota_ANG_871	Bathyarchaeota	1890510	51.6	92.72	4.21	High	Rivendell	2015	Douglas fir	15con2h1_8	200	0	0	0	0	0	deep	neither
14_1009_05_40cm_unknown_4353_52_9	Bathyarchaeota	2026171	51.95	93.46	1.87	High	Angelo	2014	Meadow grassland	14_1009_05_40cm	40	0	0	0	0	0	deep	tree	Diamond et al., 2019
Bathyarchaeota_ANG_868	Bathyarchaeota	2515950	53.2	94.86	0.93	High	Angelo	2014	Meadow grassland	14_1009_05_40cm	40	0	0	0	0	0	deep	neither
Bathyarchaeota_ANG_872	Bathyarchaeota	2681920	52.38	95.33	3.09	High	Sagehorn	2016	Hilly grassland	Sage1_L_40_16	40	0	0	0	0	0	deep	neither
14_0903_09_30cm_unknown_10603_52_8	Bathyarchaeota	2213089	51.71	96.73	1.87	High	Angelo	2014	Meadow grassland	14_0903_09_30cm	30	0	0	0	0	0	deep	neither	Diamond et al., 2019
Betaproteobacteria_ANG_716	Betaproteobacteria	1944194	66.03	72.65	5.4	Medium	Rivendell	2015	Douglas fir	15con2h1_8	200	1	0	0	0	0	neither	grassland
14_0903_09_20cm_Betaproteobacteria_633_65_6	Betaproteobacteria	3122098	65.32	76.67	6.95	Medium	Angelo	2014	Meadow grassland	14_0903_09_20cm	20	3	0	0	0	0	neither	grassland	Diamond et al., 2019
14_0903_13_30cm_Betaproteobacteria_4874_67_16	Betaproteobacteria	4122983	66.85	84.5	6.21	Medium	Angelo	2014	Meadow grassland	14_0903_13_30cm	30	2	0	0	0	0	neither	grassland	Diamond et al., 2019
14_1009_16_40cm_Bacteria_10191_62_6	Chloroflexi	2563080	62.25	70.46	0.92	Medium	Angelo	2014	Meadow grassland	14_1009_16_40cm	40	2	0	0	0	0	deep	neither	Diamond et al., 2019
14_0903_09_40cm_Ktedonobacter_racemifer_793_53_7	Chloroflexi	3404102	52.77	71.03	4.95	Medium	Angelo	2014	Meadow grassland	14_0903_09_40cm	40	1	0	0	0	0	shallow	neither	Diamond et al., 2019
Chloroflexi_ANG_722	Chloroflexi	4210156	48.37	75.3	3.79	Medium	Rivendell	2013	Douglas fir	2013_40cm	40	1	0	0	0	0	neither	grassland
Chloroflexi_ANG_877	Chloroflexi	2372326	63.28	82.34	0	Medium	Sagehorn	2016	Hilly grassland	Sage1_R_100_16	100	0	0	0	0	0	neither	grassland
Chloroflexi_ANG_876	Chloroflexi	5589833	49.41	89.53	1.09	Medium	Sagehorn	2016	Hilly grassland	Sage1_L_100_16	100	0	0	0	0	0	neither	grassland
Deltaproteobacteria_ANG_642	Deltaproteobacteria	2169187	71.99	70.5	3.26	Medium	Sagehorn	2016	Garry oak	Sage2_L_80_16	80	2	0	0	0	0	neither	tree
14_1009_16_30cm_Bacteria_9750_60_8	Deltaproteobacteria	3399650	59.95	78.71	7.24	Medium	Angelo	2014	Meadow grassland	14_1009_16_30cm	30	6	0	0	0	0	neither	grassland	Diamond et al., 2019
Deltaproteobacteria_ANG_580	Deltaproteobacteria	4889019	70.91	79.85	6.44	Medium	Angelo	2014	Meadow grassland	14_1009_16_30cm	30	3	0	0	0	0	deep	tree
14_1009_13_30cm_Bacteria_9148_70_6	Deltaproteobacteria	3407872	70.12	82.62	2.52	Medium	Angelo	2014	Meadow grassland	14_1009_13_30cm	30	2	0	0	0	0	neither	tree	Diamond et al., 2019
Anaeromyxobacter_ANG_641	Deltaproteobacteria	4783109	72.86	98.06	0.69	High	Sagehorn	2016	Garry oak	Sage2_L_80_16	80	2	0	0	0	0	neither	neither
Dormibacteraeota_ANG_627	Dormibacteraeota	2172639	65.78	71.59	2.98	Medium	Rivendell	2015	Douglas fir	15con2h1_8	200	2	0	0	0	0	deep	neither
Dormibacteraeota_ANG_839	Dormibacteraeota	2216128	66.27	71.87	5.41	Medium	Angelo	2014	Meadow grassland	14_1009_09_40cm	40	0	0	0	0	0	deep	neither
Dormibacteraeota_ANG_938	Dormibacteraeota	2297660	68.17	72.01	4.17	Medium	Angelo	2014	Meadow grassland	14_0903_13_30cm	30	0	0	0	0	0	shallow	tree
Dormibacteraeota_ANG_804	Dormibacteraeota	2836580	66.99	72.22	4.09	Medium	Rivendell	2013	Douglas fir	2013_40cm	40	1	0	0	0	0	neither	grassland
Dormibacteraeota_ANG_801	Dormibacteraeota	2209180	67.87	72.82	5.15	Medium	Angelo	2014	Meadow grassland	14_0929_12_40cm	40	1	0	0	0	0	deep	grassland
Dormibacteraeota_ANG_825	Dormibacteraeota	2264233	68.85	73.76	0.93	Medium	Angelo	2014	Meadow grassland	14_0903_12_20cm	20	0	0	0	0	0	neither	neither
Dormibacteraeota_ANG_799	Dormibacteraeota	2810952	67.19	73.79	1.49	Medium	Angelo	2014	Meadow grassland	14_0903_13_30cm	30	1	0	0	0	0	deep	grassland
Dormibacteraeota_ANG_800	Dormibacteraeota	2300945	68.81	73.79	2.48	Medium	Angelo	2014	Meadow grassland	14_0903_13_30cm	30	1	0	0	0	0	shallow	neither
Dormibacteraeota_ANG_797	Dormibacteraeota	2159766	67.01	74.39	1.16	Medium	Angelo	2014	Meadow grassland	14_0903_12_30cm	30	1	0	0	0	0	shallow	neither
Dormibacteraeota_ANG_830	Dormibacteraeota	2454638	66.08	74.65	4.55	Medium	Angelo	2014	Meadow grassland	14_0929_02_20cm	20	0	0	0	0	0	shallow	tree
Dormibacteraeota_ANG_826	Dormibacteraeota	2236513	65.68	74.74	1.09	Medium	Angelo	2014	Meadow grassland	14_0919_12_20cm	20	0	0	0	0	0	shallow	tree
Dormibacteraeota_ANG_827	Dormibacteraeota	2280926	66.15	74.95	2.31	Medium	Angelo	2014	Meadow grassland	14_0927_09_20cm	20	0	0	0	0	0	neither	tree
Dormibacteraeota_ANG_803	Dormibacteraeota	2312444	69.66	75.99	3.68	Medium	Rivendell	2013	Douglas fir	2013_100cm	100	1	0	0	0	0	neither	grassland
Dormibacteraeota_ANG_937	Dormibacteraeota	2128202	67.5	76.23	3.96	Medium	Angelo	2014	Meadow grassland	14_0903_13_30cm	30	0	0	0	0	0	neither	neither
Dormibacteraeota_ANG_942	Dormibacteraeota	2132493	70.86	76.85	2.31	Medium	Sagehorn	2016	Hilly grassland	Sage1_L_100_16	100	0	0	0	0	0	neither	grassland
Dormibacteraeota_ANG_851	Dormibacteraeota	2607940	64.79	76.98	8.06	Medium	Sagehorn	2016	Garry oak	Sage2_L_40_16	40	0	0	0	0	0	shallow	tree
14_1009_16_30cm_Bacteria_9941_69_5	Dormibacteraeota	2209363	69.34	77.15	3.24	Medium	Angelo	2014	Meadow grassland	14_1009_16_30cm	30	0	0	0	0	0	shallow	tree	Diamond et al., 2019
Dormibacteraeota_ANG_845	Dormibacteraeota	3507184	65.86	77.21	8.9	Medium	Rivendell	2015	Douglas fir	15con2h2_4A	120	0	0	0	0	0	deep	neither
14_0903_12_20cm_Bacteria_926_65_5	Dormibacteraeota	2449815	64.99	77.77	8.62	Medium	Angelo	2014	Meadow grassland	14_0903_12_20cm	20	1	0	0	0	0	shallow	neither	Diamond et al., 2019
Dormibacteraeota_ANG_838	Dormibacteraeota	2403352	65.7	77.78	2.47	Medium	Angelo	2014	Meadow grassland	14_1009_09_40cm	40	0	0	0	0	0	neither	neither
Dormibacteraeota_ANG_941	Dormibacteraeota	2094043	68.44	78.63	0.11	Medium	Angelo	2014	Meadow grassland	14_1009_13_20cm	20	0	0	0	0	0	shallow	neither
Dormibacteraeota_ANG_844	Dormibacteraeota	2687582	65.97	78.7	6.02	Medium	Rivendell	2015	Douglas fir	15con2h1_8	200	0	0	0	0	0	deep	grassland
14_1009_16_30cm_RIF_CHLX_9713_71_7	Dormibacteraeota	2617353	71.09	79.03	2.78	Medium	Angelo	2014	Meadow grassland	14_1009_16_30cm	30	1	0	0	0	0	neither	neither	Diamond et al., 2019
Dormibacteraeota_ANG_831	Dormibacteraeota	2454465	67.91	79.46	2.78	Medium	Angelo	2014	Meadow grassland	14_0929_05_20cm	20	0	0	0	0	0	neither	neither
Dormibacteraeota_ANG_709	Dormibacteraeota	2720019	67.08	81.02	1.16	Medium	Rivendell	2015	Douglas fir	15con2h2_8	200	1	0	0	0	0	deep	neither
Dormibacteraeota_ANG_939	Dormibacteraeota	2263473	66.83	81.19	4.95	Medium	Angelo	2014	Meadow grassland	14_0919_05_20cm	20	0	0	0	0	0	neither	neither
Dormibacteraeota_ANG_842	Dormibacteraeota	2686471	65.67	81.3	7.15	Medium	Rivendell	2015	Douglas fir	15con1	200	0	0	0	0	0	deep	neither
Dormibacteraeota_ANG_798	Dormibacteraeota	2998167	70.07	81.68	0.22	Medium	Angelo	2014	Meadow grassland	14_0903_13_30cm	30	1	0	0	0	0	deep	grassland
13_1_40CM_Chloroflexi_65_17	Dormibacteraeota	2531088	65.26	82.41	0.93	Medium	Angelo	2013	Meadow grassland	13_1_40CM_1	40	0	0	0	0	0	neither	neither	Butterfield et al., 2016
Dormibacteraeota_ANG_846	Dormibacteraeota	2706648	65.08	82.81	1.54	Medium	Rivendell	2016	Madrone	Mad1_80_16	80	0	0	0	0	0	deep	tree
Dormibacteraeota_ANG_940	Dormibacteraeota	2390938	66.97	82.99	0	Medium	Angelo	2014	Meadow grassland	14_1009_12_20cm	20	0	0	0	0	0	neither	neither
14_1009_02_40cm_Bacteria_3820_66_13	Dormibacteraeota	2752777	66.14	84.72	0.93	Medium	Angelo	2014	Meadow grassland	14_1009_02_40cm	40	0	0	0	0	0	neither	tree	Diamond et al., 2019
Dormibacteraeota_ANG_854	Dormibacteraeota	2645695	65.86	84.72	1.95	Medium	Sagehorn	2016	Garry oak	Sage2_R_100_16	100	0	0	0	0	0	deep	tree
14_0927_09_20cm_Bacteria_6038_66_8	Dormibacteraeota	2524008	66.29	85.39	3.17	Medium	Angelo	2014	Meadow grassland	14_0927_09_20cm	20	0	0	0	0	0	deep	neither	Diamond et al., 2019
14_1009_16_30cm_Bacteria_9653_66_11	Dormibacteraeota	2668557	66.13	86.11	2.78	Medium	Angelo	2014	Meadow grassland	14_1009_16_30cm	30	0	0	0	0	0	shallow	grassland	Diamond et al., 2019
14_0929_05_30cm_Bacteria_3201_66_8	Dormibacteraeota	2274897	66.37	87.25	2.78	Medium	Angelo	2014	Meadow grassland	14_0929_05_30cm	30	0	0	0	0	0	neither	tree	Diamond et al., 2019
Dormibacteraeota_ANG_802	Dormibacteraeota	2848455	70.18	87.7	8.91	Medium	Angelo	2014	Meadow grassland	14_1009_09_40cm	40	1	0	0	0	0	deep	tree
14_0929_12_20cm_Bacteria_7173_66_12	Dormibacteraeota	2884184	66.09	87.88	3.7	Medium	Angelo	2014	Meadow grassland	14_0929_12_20cm	20	0	0	0	0	0	neither	tree	Diamond et al., 2019
Dormibacteraeota_ANG_705	Dormibacteraeota	3072824	69.6	88.07	2.31	Medium	Angelo	2014	Meadow grassland	14_0927_12_20cm	20	1	0	0	0	0	neither	neither
14_0927_12_20cm_Bacteria_6366_65_7	Dormibacteraeota	2159555	65.1	88.19	4.07	Medium	Angelo	2014	Meadow grassland	14_0927_12_20cm	20	0	0	0	0	0	neither	neither	Diamond et al., 2019
14_0927_12_20cm_Chloroflexi_6351_68_7	Dormibacteraeota	2212172	68.42	88.32	0.99	Medium	Angelo	2014	Meadow grassland	14_0927_12_20cm	20	1	0	0	0	0	shallow	neither	Diamond et al., 2019
Dormibacteraeota_ANG_836	Dormibacteraeota	2699722	65.93	88.58	5.09	Medium	Angelo	2014	Meadow grassland	14_1009_05_40cm	40	0	0	0	0	0	deep	tree
14_0903_02_30cm_RIF_CHLX_178_69_6	Dormibacteraeota	2856449	68.72	88.89	1.85	Medium	Angelo	2014	Meadow grassland	14_0903_02_30cm	30	2	0	0	0	0	shallow	neither	Diamond et al., 2019
Dormibacteraeota_ANG_843	Dormibacteraeota	3113015	64.87	88.89	1.44	Medium	Rivendell	2015	Douglas fir	15con2h1_4A	120	0	0	0	0	0	deep	neither
Dormibacteraeota_ANG_852	Dormibacteraeota	3056236	66.75	89.51	0.93	Medium	Sagehorn	2016	Garry oak	Sage2_L_60_16	60	0	0	0	0	0	deep	tree
Dormibacteraeota_ANG_850	Dormibacteraeota	2734513	65.62	89.7	3.7	Medium	Sagehorn	2016	Garry oak	Sage2_L_40_16	40	0	0	0	0	0	shallow	tree
14_0927_12_40cm_Bacteria_6541_66_9	Dormibacteraeota	3125523	65.5	90.74	3.7	High	Angelo	2014	Meadow grassland	14_0927_12_40cm	40	0	0	0	0	0	neither	tree	Diamond et al., 2019
Dormibacteraeota_ANG_706	Dormibacteraeota	2679524	66.72	90.89	5.09	Medium	Angelo	2014	Meadow grassland	14_1009_12_20cm	20	1	0	0	0	0	neither	neither
Dormibacteraeota_ANG_805	Dormibacteraeota	2768237	67	91.19	7.43	Medium	Sagehorn	2016	Garry oak	Sage2_L_20_16	20	1	0	0	0	0	shallow	tree
Dormibacteraeota_ANG_833	Dormibacteraeota	2747290	65.76	91.51	6.07	Medium	Angelo	2014	Meadow grassland	14_0929_12_30cm	30	0	0	0	0	0	shallow	tree
Dormibacteraeota_ANG_841	Dormibacteraeota	3090659	65.78	92.51	1.65	High	Angelo	2014	Meadow grassland	14_1009_13_30cm	30	0	0	0	0	0	neither	tree
Dormibacteraeota_ANG_708	Dormibacteraeota	3250722	66.16	92.59	4.92	High	Rivendell	2015	Douglas fir	15con2h2_4A	120	1	0	0	0	0	deep	neither
14_0927_12_20cm_Bacteria_6334_66_10	Dormibacteraeota	3351093	65.94	92.85	4.17	High	Angelo	2014	Meadow grassland	14_0927_12_20cm	20	0	0	0	0	0	shallow	neither	Diamond et al., 2019
Dormibacteraeota_ANG_829	Dormibacteraeota	3386612	65.81	93.06	3.24	High	Angelo	2014	Meadow grassland	14_0927_12_40cm	40	0	0	0	0	0	neither	tree
14_0929_12_40cm_Bacteria_7530_66_8	Dormibacteraeota	2910773	65.62	93.52	3.24	High	Angelo	2014	Meadow grassland	14_0929_12_40cm	40	0	0	0	0	0	neither	neither	Diamond et al., 2019
Dormibacteraeota_ANG_847	Dormibacteraeota	3780502	65.4	94.18	7.41	Medium	Sagehorn	2016	Hilly grassland	Sage1_R_40_16	40	0	0	0	0	0	deep	neither
Dormibacteraeota_ANG_849	Dormibacteraeota	2957891	66.17	94.44	3.24	High	Sagehorn	2016	Garry oak	Sage2_L_100_16	100	0	0	0	0	0	deep	grassland
14_1009_16_30cm_RIF_CHLX_9648_71_13	Dormibacteraeota	3228576	70.8	94.91	2.78	High	Angelo	2014	Meadow grassland	14_1009_16_30cm	30	0	0	0	0	0	neither	neither	Diamond et al., 2019
Dormibacteraeota_ANG_837	Dormibacteraeota	3012806	65.52	94.97	5.46	Medium	Angelo	2014	Meadow grassland	14_1009_09_30cm	30	0	0	0	0	0	shallow	tree
Dormibacteraeota_ANG_835	Dormibacteraeota	3071835	67.97	95.06	5.09	Medium	Angelo	2014	Meadow grassland	14_1009_05_30cm	30	0	0	0	0	0	neither	neither
Dormibacteraeota_ANG_828	Dormibacteraeota	3118141	65.47	96.08	3.7	High	Angelo	2014	Meadow grassland	14_0927_12_20cm	20	0	0	0	0	0	neither	neither
Dormibacteraeota_ANG_834	Dormibacteraeota	3165940	65.56	96.3	0.93	High	Angelo	2014	Meadow grassland	14_1009_05_30cm	30	0	0	0	0	0	shallow	neither
Dormibacteraeota_ANG_840	Dormibacteraeota	3187206	65.75	96.3	3.09	High	Angelo	2014	Meadow grassland	14_1009_12_30cm	30	0	0	0	0	0	neither	tree
Dormibacteraeota_ANG_707	Dormibacteraeota	3150826	66.1	96.76	2.48	High	Rivendell	2015	Douglas fir	15con2h1_8	200	1	0	0	0	0	deep	neither
14_0927_12_20cm_Bacteria_6329_70_21	Dormibacteraeota	3301565	70.24	97.69	0	High	Angelo	2014	Meadow grassland	14_0927_12_20cm	20	0	0	0	0	0	neither	grassland	Diamond et al., 2019
Dormibacteraeota_ANG_848	Dormibacteraeota	2963909	67.5	97.69	0.93	High	Sagehorn	2016	Hilly grassland	Sage1_R_80_16	80	0	0	0	0	0	neither	grassland
14_1009_12_40cm_Bacteria_8691_66_10	Dormibacteraeota	3161708	66.12	98.06	3.7	High	Angelo	2014	Meadow grassland	14_1009_12_40cm	40	0	0	0	0	0	neither	neither	Diamond et al., 2019
Dormibacteraeota_ANG_832	Dormibacteraeota	3435464	65.86	98.15	5.56	Medium	Angelo	2014	Meadow grassland	14_0929_05_30cm	30	0	0	0	0	0	deep	tree
Dormibacteraeota_ANG_853	Dormibacteraeota	3398663	65.66	98.15	4.63	High	Sagehorn	2016	Garry oak	Sage2_L_80_16	80	0	0	0	0	0	deep	tree
14_0927_12_20cm_Bacteria_6328_66_16	Dormibacteraeota	4173310	65.92	99.07	8.33	Medium	Angelo	2014	Meadow grassland	14_0927_12_20cm	20	0	0	0	0	0	neither	neither	Diamond et al., 2019
Doudnabacteria_ANG_878	Doudnabacteria	819319	43.51	60.4	0	CPR (reduced genome)	Rivendell	2013	Douglas fir	2013_100cm	100	0	0	0	0	0	neither	neither
Euryarchaeota_ANG_884	Euryarchaeota	1488763	64.2	70.31	2.52	Medium	Angelo	2014	Meadow grassland	14_1009_12_20cm	20	0	0	0	0	0	neither	neither
Euryarchaeota_ANG_736	Euryarchaeota	1804445	63.94	71.71	9.19	Medium	Angelo	2014	Meadow grassland	14_1009_16_30cm	30	1	0	0	0	0	deep	neither
Euryarchaeota_ANG_734	Euryarchaeota	1589913	67.2	74.86	4.86	Medium	Angelo	2014	Meadow grassland	14_0929_02_30cm	30	1	0	0	0	0	neither	grassland
Euryarchaeota_ANG_888	Euryarchaeota	1857709	64.2	75.47	9.2	Medium	Sagehorn	2016	Garry oak	Sage2_L_100_16	100	0	0	0	0	0	deep	tree
Euryarchaeota_ANG_880	Euryarchaeota	1758943	63.72	75.83	3.95	Medium	Angelo	2014	Meadow grassland	14_0903_16_30cm	30	0	0	0	0	0	shallow	tree
Euryarchaeota_ANG_881	Euryarchaeota	1447928	64.24	75.83	0.13	Medium	Angelo	2014	Meadow grassland	14_1009_05_40cm	40	0	0	0	0	0	deep	neither
Euryarchaeota_ANG_883	Euryarchaeota	1779436	64.12	75.98	4	Medium	Angelo	2014	Meadow grassland	14_1009_09_40cm	40	0	0	0	0	0	deep	neither
Euryarchaeota_ANG_887	Euryarchaeota	1764200	66.96	77.09	2.27	Medium	Sagehorn	2016	Garry oak	Sage2_L_100_16	100	0	0	0	0	0	deep	tree
Euryarchaeota_ANG_890	Euryarchaeota	1774086	64.67	77.17	8.84	Medium	Sagehorn	2016	Garry oak	Sage2_R_115_16	115	0	0	0	0	0	deep	neither
Euryarchaeota_ANG_885	Euryarchaeota	1669676	63.93	77.87	3.01	Medium	Angelo	2014	Meadow grassland	14_1009_12_40cm	40	0	0	0	0	0	neither	tree
Euryarchaeota_ANG_882	Euryarchaeota	1705710	64.08	79.61	4.13	Medium	Angelo	2014	Meadow grassland	14_1009_09_30cm	30	0	0	0	0	0	neither	neither
14_0927_05_20cm_Euryarchaeota_2162_65_6	Euryarchaeota	1840441	64.62	79.79	1.2	Medium	Angelo	2014	Meadow grassland	14_0927_05_20cm	20	0	0	0	0	0	deep	neither	Diamond et al., 2019
14_0929_02_40cm_Euryarchaeota_2838_66_7	Euryarchaeota	1899728	66.12	83.1	5.26	Medium	Angelo	2014	Meadow grassland	14_0929_02_40cm	40	0	0	0	0	0	neither	neither	Diamond et al., 2019
Euryarchaeota_ANG_735	Euryarchaeota	1875696	64.05	83.39	1.6	Medium	Angelo	2014	Meadow grassland	14_0929_05_40cm	40	1	0	0	0	0	deep	neither
Euryarchaeota_ANG_886	Euryarchaeota	1839564	64.21	84.3	7.2	Medium	Rivendell	2015	Douglas fir	15con1	200	0	0	0	0	0	deep	neither
Euryarchaeota_ANG_738	Euryarchaeota	1733578	63.97	85.47	4.02	Medium	Sagehorn	2016	Hilly grassland	Sage1_R_20_16	20	1	0	0	0	0	shallow	neither
Euryarchaeota_ANG_737	Euryarchaeota	2010762	64.25	85.6	5.85	Medium	Rivendell	2015	Douglas fir	15con2h3_8	200	1	0	0	0	0	deep	neither
14_1009_16_40cm_Euryarchaeota_10108_66_7	Euryarchaeota	1700692	66.13	87.94	1.6	Medium	Angelo	2014	Meadow grassland	14_1009_16_40cm	40	0	0	0	0	0	neither	neither	Diamond et al., 2019
14_1009_12_30cm_Euryarchaeota_8492_64_9	Euryarchaeota	2141256	63.58	88	2.4	Medium	Angelo	2014	Meadow grassland	14_1009_12_30cm	30	0	0	0	0	0	neither	tree	Diamond et al., 2019
Euryarchaeota_ANG_733	Euryarchaeota	1956389	64.13	88.36	6.24	Medium	Angelo	2014	Meadow grassland	14_0927_02_40cm	40	1	0	0	0	0	deep	tree
Euryarchaeota_ANG_889	Euryarchaeota	1904866	65.75	88.67	0.8	Medium	Sagehorn	2016	Garry oak	Sage2_L_40_16	40	0	0	0	0	0	deep	neither
Euryarchaeota_ANG_739	Euryarchaeota	2146556	64.18	93.42	4.08	High	Sagehorn	2016	Garry oak	Sage2_R_40_16	40	1	0	0	0	0	deep	tree
Euryarchaeota_ANG_732	Euryarchaeota	1879777	64.42	94.01	3.2	High	Angelo	2014	Meadow grassland	14_0903_05_40cm	40	1	0	0	0	0	deep	neither
Euryarchaeota_ANG_740	Euryarchaeota	2080447	65.85	95.07	0.8	High	Sagehorn	2016	Garry oak	Sage2_R_60_16	60	1	0	0	0	0	deep	neither
Euryarchaeota_ANG_879	Euryarchaeota	2181851	64.82	97.07	7.68	Medium	Angelo	2014	Meadow grassland	14_0903_05_20cm	20	0	0	0	0	0	neither	grassland
14_1009_09_40cm_Proteobacteria_8198_68_5	Gammaproteobacteria	2470192	68.37	72.15	2.09	Medium	Angelo	2014	Meadow grassland	14_1009_09_40cm	40	2	0	0	0	0	shallow	neither	Diamond et al., 2019
Gemmatimonadetes_ANG_895	Gemmatimonadetes	2361442	65.85	70.57	2.26	Medium	Angelo	2014	Meadow grassland	14_0927_05_40cm	40	0	0	0	0	0	shallow	tree
Gemmatimonadetes_ANG_778	Gemmatimonadetes	2735969	68.9	70.91	1.65	Medium	Sagehorn	2016	Hilly grassland	Sage1_L_100_16	100	1	0	0	0	0	neither	grassland
Gemmatimonadetes_ANG_659	Gemmatimonadetes	2103199	70.48	72.69	2.2	Medium	Rivendell	2015	Douglas fir	15con2h3_8	200	2	0	0	0	0	deep	neither
Gemmatimonadetes_ANG_904	Gemmatimonadetes	2065810	64.31	72.84	5.31	Medium	Angelo	2014	Meadow grassland	14_1009_09_20cm	20	0	0	0	0	0	shallow	neither
Gemmatimonadetes_ANG_772	Gemmatimonadetes	2827025	65.71	73.5	2.2	Medium	Angelo	2014	Meadow grassland	14_0903_13_30cm	30	1	0	0	0	0	deep	neither
Gemmatimonadetes_ANG_901	Gemmatimonadetes	2180034	70.44	73.89	1.16	Medium	Angelo	2014	Meadow grassland	14_0929_12_20cm	20	0	0	0	0	0	deep	tree
Gemmatimonadetes_AG47	Gemmatimonadetes	2603680	69.48	74.27	4.5	Medium	Angelo	2014	Meadow grassland	14_0903_13_30cm	30	0	0	0	0	0	deep	grassland	Crits-Christoph et al., 2018; Diamond et al., 2019
Gemmatimonadetes_ANG_770	Gemmatimonadetes	2577114	68.33	74.45	8.44	Medium	Angelo	2014	Meadow grassland	14_0903_02_40cm	40	1	0	0	0	0	deep	tree
Gemmatimonadetes_ANG_917	Gemmatimonadetes	2309669	66.23	75.42	0.06	Medium	Sagehorn	2016	Hilly grassland	Sage1_R_40_16	40	0	0	0	0	0	shallow	neither
Gemmatimonadetes_ANG_654	Gemmatimonadetes	2782981	68.92	75.51	2.2	Medium	Angelo	2014	Meadow grassland	14_0903_13_30cm	30	2	0	0	0	0	shallow	neither
Gemmatimonadetes_ANG_892	Gemmatimonadetes	3564533	63.92	75.54	2.81	Medium	Angelo	2014	Meadow grassland	14_0903_13_30cm	30	0	0	0	0	0	shallow	neither
Gemmatimonadetes_ANG_771	Gemmatimonadetes	3026807	68.92	75.83	2.2	Medium	Angelo	2014	Meadow grassland	14_0903_13_30cm	30	1	0	0	0	0	shallow	neither
Gemmatimonadetes_AG46	Gemmatimonadetes	2636262	68.87	76.29	2.75	Medium	Angelo	2014	Meadow grassland	14_0903_13_30cm	30	1	0	0	0	0	deep	tree	Crits-Christoph et al., 2018; Diamond et al., 2019
Gemmatimonadetes_ANG_906	Gemmatimonadetes	2185023	64.27	76.31	2.3	Medium	Angelo	2014	Meadow grassland	14_1009_16_20cm	20	0	0	0	0	0	shallow	neither
Gemmatimonadetes_ANG_776	Gemmatimonadetes	2127588	63.82	76.4	2.2	Medium	Angelo	2014	Meadow grassland	14_1009_12_20cm	20	1	0	0	0	0	neither	neither
Gemmatimonadetes_ANG_773	Gemmatimonadetes	3130370	64.87	77.16	8.16	Medium	Angelo	2014	Meadow grassland	14_0903_13_30cm	30	1	0	0	0	0	deep	tree
Gemmatimonadetes_ANG_919	Gemmatimonadetes	2090138	70.13	77.41	6.59	Medium	Sagehorn	2016	Garry oak	Sage2_L_100_16	100	0	0	0	0	0	deep	tree
Gemmatimonadetes_ANG_896	Gemmatimonadetes	2532202	66.03	77.5	5.49	Medium	Angelo	2014	Meadow grassland	14_0927_05_40cm	40	0	0	0	0	0	shallow	tree
Gemmatimonadetes_ANG_658	Gemmatimonadetes	2627261	68.3	78.73	5.49	Medium	Rivendell	2015	Douglas fir	15con2h1_4A	120	2	0	0	0	0	deep	neither
Gemmatimonadetes_ANG_774	Gemmatimonadetes	2903409	66.36	78.86	2.93	Medium	Angelo	2014	Meadow grassland	14_0903_13_30cm	30	1	0	0	0	0	deep	tree
Gemmatimonadetes_ANG_657	Gemmatimonadetes	2357700	68.78	79.24	1.65	Medium	Angelo	2014	Meadow grassland	14_1009_12_30cm	30	2	0	0	0	0	deep	tree
Gemmatimonadetes_ANG_905	Gemmatimonadetes	2629403	64.78	80.02	4.05	Medium	Angelo	2014	Meadow grassland	14_1009_12_20cm	20	0	0	0	0	0	neither	neither
Gemmatimonadetes_ANG_779	Gemmatimonadetes	3232633	61.22	80.22	7.08	Medium	Sagehorn	2016	Hilly grassland	Sage1_L_20_16	20	1	0	0	0	0	shallow	grassland
Gemmatimonadetes_ANG_775	Gemmatimonadetes	3584239	69.22	80.38	5.71	Medium	Angelo	2014	Meadow grassland	14_0929_05_20cm	20	1	0	0	0	0	neither	grassland
Gemmatimonadetes_ANG_769	Gemmatimonadetes	2967256	65.63	80.77	6.59	Medium	Angelo	2014	Meadow grassland	14_0903_02_30cm	30	1	0	0	0	0	neither	tree
Gemmatimonadetes_ANG_903	Gemmatimonadetes	3702257	64.22	81.02	3.68	Medium	Angelo	2014	Meadow grassland	14_1009_09_20cm	20	0	0	0	0	0	shallow	neither
Gemmatimonadetes_ANG_660	Gemmatimonadetes	2601626	69.68	81.12	1.33	Medium	Sagehorn	2016	Garry oak	Sage2_L_115_16	115	2	0	0	0	0	deep	neither
Gemmatimonadetes_ANG_902	Gemmatimonadetes	3057811	69.09	81.52	5.13	Medium	Angelo	2014	Meadow grassland	14_1009_02_40cm	40	0	0	0	0	0	neither	neither
Gemmatimonadetes_ANG_894	Gemmatimonadetes	2937720	65.74	81.57	2.95	Medium	Angelo	2014	Meadow grassland	14_0927_02_40cm	40	0	0	0	0	0	neither	neither
Gemmatimonadetes_AG15	Gemmatimonadetes	2608356	59.99	83.52	0	Medium	Angelo	2014	Meadow grassland	14_1009_16_40cm	40	0	0	0	0	0	neither	tree	Crits-Christoph et al., 2018; Diamond et al., 2019
Gemmatimonadetes_ANG_897	Gemmatimonadetes	3658083	64.15	83.57	3.36	Medium	Angelo	2014	Meadow grassland	14_0927_09_20cm	20	0	0	0	0	0	shallow	neither
Gemmatimonadetes_ANG_914	Gemmatimonadetes	3091647	66.07	83.86	1.1	Medium	Sagehorn	2016	Hilly grassland	Sage1_R_113_16	115	0	0	0	0	0	neither	grassland
Gemmatimonadetes_ANG_910	Gemmatimonadetes	2312264	68.18	83.9	4.4	Medium	Rivendell	2013	Douglas fir	2013_115cm	115	0	0	0	0	0	neither	neither
Gemmatimonadetes_ANG_656	Gemmatimonadetes	2608207	70.36	85.53	5.49	Medium	Angelo	2014	Meadow grassland	14_1009_09_40cm	40	2	0	0	0	0	deep	tree
Gemmatimonadetes_ANG_913	Gemmatimonadetes	3035046	59.94	85.71	3.3	Medium	Sagehorn	2016	Hilly grassland	Sage1_L_60_16	60	0	0	0	0	0	neither	neither
Gemmatimonadetes_ANG_909	Gemmatimonadetes	2196237	68.72	87.22	2.2	Medium	Rivendell	2015	Douglas fir	15con1	200	0	0	0	0	0	neither	neither
Gemmatimonadetes_ANG_899	Gemmatimonadetes	3000832	61.16	87.36	3.4	Medium	Angelo	2014	Meadow grassland	14_0929_09_20cm	20	0	0	0	0	0	shallow	neither
Gemmatimonadetes_ANG_912	Gemmatimonadetes	2448345	65.75	87.51	3.68	Medium	Sagehorn	2016	Hilly grassland	Sage1_L_100_16	100	0	0	0	0	0	neither	grassland
Gemmatimonadetes_ANG_893	Gemmatimonadetes	3187770	60.87	87.91	3.3	Medium	Angelo	2014	Meadow grassland	14_0927_02_20cm	20	0	0	0	0	0	shallow	neither
Gemmatimonadetes_ANG_922	Gemmatimonadetes	2964610	65.79	87.96	1.2	Medium	Sagehorn	2016	Garry oak	Sage2_R_20_16	20	0	0	0	0	0	neither	tree
Gemmatimonadetes_ANG_921	Gemmatimonadetes	3549571	69.19	88.64	3.7	Medium	Sagehorn	2016	Garry oak	Sage2_L_20_16	20	0	0	0	0	0	shallow	neither
Gemmatimonadetes_AG2	Gemmatimonadetes	4211283	64.25	89.01	6.79	Medium	Angelo	2014	Meadow grassland	14_0929_09_20cm	20	0	0	0	0	0	shallow	neither	Crits-Christoph et al., 2018; Diamond et al., 2019
Gemmatimonadetes_ANG_781	Gemmatimonadetes	2971178	65.9	89.71	2.93	Medium	Sagehorn	2016	Hilly grassland	Sage1_R_40_16	40	1	0	0	0	0	neither	grassland
Gemmatimonadetes_ANG_777	Gemmatimonadetes	2885534	69.66	90.71	2.2	High	Angelo	2014	Meadow grassland	14_1009_16_30cm	30	1	0	0	0	0	neither	grassland
Gemmatimonadetes_ANG_655	Gemmatimonadetes	4033094	69.06	91.21	2.2	High	Angelo	2014	Meadow grassland	14_0927_05_20cm	20	2	0	0	0	0	neither	grassland
Gemmatimonadetes_ANG_911	Gemmatimonadetes	3348220	70.41	91.21	2.2	High	Sagehorn	2016	Hilly grassland	Sage1_L_100_16	100	0	0	0	0	0	neither	grassland
Gemmatimonadetes_ANG_900	Gemmatimonadetes	3173611	61.62	93.66	6.36	Medium	Angelo	2014	Meadow grassland	14_0929_09_20cm	20	0	0	0	0	0	shallow	grassland
Gemmatimonadetes_ANG_782	Gemmatimonadetes	3070127	69.04	94.51	7.14	Medium	Sagehorn	2016	Garry oak	Sage2_R_40_16	40	1	0	0	0	0	neither	tree
Gemmatimonadetes_ANG_915	Gemmatimonadetes	3209968	65.79	94.61	2.2	High	Sagehorn	2016	Hilly grassland	Sage1_R_20_16	20	0	0	0	0	0	shallow	grassland
Gemmatimonadetes_ANG_898	Gemmatimonadetes	3087547	69.58	95.18	2.2	High	Angelo	2014	Meadow grassland	14_0929_02_30cm	30	0	0	0	0	0	deep	grassland
Gemmatimonadetes_ANG_916	Gemmatimonadetes	2691472	66.39	95.6	2.2	High	Sagehorn	2016	Hilly grassland	Sage1_R_40_16	40	0	0	0	0	0	neither	grassland
Gemmatimonadetes_ANG_891	Gemmatimonadetes	3412939	65.8	96.15	2.2	High	Angelo	2014	Meadow grassland	14_0903_02_30cm	30	0	0	0	0	0	shallow	neither
Gemmatimonadetes_ANG_907	Gemmatimonadetes	2981465	65.69	96.3	2.2	High	Angelo	2014	Meadow grassland	14_1009_16_40cm	40	0	0	0	0	0	deep	neither
Gemmatimonadetes_ANG_920	Gemmatimonadetes	3433513	65.94	96.3	3.85	High	Sagehorn	2016	Garry oak	Sage2_L_20_16	20	0	0	0	0	0	shallow	neither
Gemmatimonadetes_ANG_780	Gemmatimonadetes	3114765	69.64	96.7	2.85	High	Sagehorn	2016	Hilly grassland	Sage1_R_113_16	115	1	0	0	0	0	neither	grassland
Gemmatimonadetes_ANG_923	Gemmatimonadetes	3281287	64.7	96.7	1.4	High	Sagehorn	2016	Garry oak	Sage2_R_40_16	40	0	0	0	0	0	deep	neither
Gemmatimonadetes_ANG_918	Gemmatimonadetes	3541529	66.16	97.25	1.1	High	Sagehorn	2016	Hilly grassland	Sage1_R_60_16	60	0	0	0	0	0	neither	grassland
Gemmatimonadetes_ANG_908	Gemmatimonadetes	3046750	66.41	97.8	2.2	High	Angelo	2014	Meadow grassland	14_1009_16_40cm	40	0	0	0	0	0	neither	neither
Gemmatimonadetes_AG38	Gemmatimonadetes	3378283	65.7	98.25	2.2	High	Angelo	2014	Meadow grassland	14_0903_02_30cm	30	0	0	0	0	0	neither	neither	Crits-Christoph et al., 2018; Diamond et al., 2019
Latescibacteria_ANG_784	Latescibacteria	2070964	66.7	73.82	3.36	Medium	Angelo	2014	Meadow grassland	14_0903_13_30cm	30	1	0	0	0	0	shallow	tree
Microgenomates_ANG_932	Microgenomates	612211	35.09	23.46	0	CPR (reduced genome)	Rivendell	2016	Madrone	Mad1_40_16	40	0	0	0	0	0	neither	neither
Microgenomates_ANG_930	Microgenomates	442614	35.38	24.79	0.05	CPR (reduced genome)	Rivendell	2013	Douglas fir	2013_60cm	60	0	0	0	0	0	neither	neither
Levybacteria_ANG_924	Microgenomates	605432	37.82	49.52	0	CPR (reduced genome)	Rivendell	2013	Douglas fir	2013_100cm	100	0	0	0	0	0	neither	grassland
Microgenomates_ANG_926	Microgenomates	1296809	35.69	55.82	0.33	CPR (reduced genome)	Rivendell	2013	Douglas fir	2013_40cm	40	0	0	0	0	0	neither	tree
Microgenomates_ANG_927	Microgenomates	1019229	38.94	57.43	6.34	CPR (reduced genome)	Rivendell	2013	Douglas fir	2013_40cm	40	0	0	0	0	0	neither	neither
Woesebacteria_ANG_928	Microgenomates	817813	37.55	58.09	0	CPR (reduced genome)	Rivendell	2013	Douglas fir	2013_40cm	40	0	0	0	0	0	neither	neither
Microgenomates_ANG_931	Microgenomates	1155381	37.44	58.91	12.57	CPR (reduced genome)	Rivendell	2013	Douglas fir	2013_60cm	60	0	0	0	0	0	neither	grassland
Microgenomates_ANG_925	Microgenomates	792297	36.55	59.48	0.99	Complete CPR (circularized)	Rivendell	2013	Douglas fir	2013_100cm	100	0	0	0	0	0	neither	neither
Microgenomates_ANG_929	Microgenomates	747883	42.3	60.36	0	CPR (reduced genome)	Rivendell	2013	Douglas fir	2013_40cm	40	0	0	0	0	0	neither	grassland
Nitrospirae_ANG_933	Nitrospirae	1128619	63.1	70.18	7.42	Medium	Angelo	2014	Meadow grassland	14_0927_05_40cm	40	0	0	0	0	0	deep	neither
Nitrospirae_ANG_532	Nitrospirae	1578344	62.01	72.73	6.34	Medium	Angelo	2014	Meadow grassland	14_0929_09_30cm	30	4	0	0	0	0	deep	neither
Nitrospirae_ANG_535	Nitrospirae	1659272	60.58	75.37	2.73	Medium	Sagehorn	2016	Hilly grassland	Sage1_R_100_16	100	4	0	0	0	0	deep	grassland
14_1009_13_30cm_Nitrospirae_9136_62_9	Nitrospirae	1923205	62.33	75.85	4.08	Medium	Angelo	2014	Meadow grassland	14_1009_13_30cm	30	6	0	0	0	0	deep	tree	Diamond et al., 2019
14_0903_09_40cm_Nitrospirae_799_56_7	Nitrospirae	2527780	56.32	77.42	3.02	Medium	Angelo	2014	Meadow grassland	14_0903_09_40cm	40	4	0	0	0	0	neither	neither	Diamond et al., 2019
Nitrospirae_ANG_533	Nitrospirae	2209893	61.8	78.11	7.17	Medium	Angelo	2014	Meadow grassland	14_1009_09_30cm	30	4	0	0	0	0	deep	neither
Nitrospirae_ANG_534	Nitrospirae	2068023	62.62	88.09	8.64	Medium	Angelo	2014	Meadow grassland	14_1009_13_40cm	40	4	0	0	0	0	deep	tree
Parcubacteria_ANG_935	Parcubacteria	817514	50	44.31	0	CPR (reduced genome)	Rivendell	2016	Madrone	Mad1_115_16	115	0	0	0	0	0	neither	neither
Parcubacteria_ANG_934	Parcubacteria	733651	49.87	56.24	0.09	CPR (reduced genome)	Rivendell	2013	Douglas fir	2013_100cm	100	0	0	0	0	0	neither	neither
Yanofskybacteria_ANG_936	Parcubacteria	534095	41.76	67.58	0	CPR (reduced genome)	Sagehorn	2016	Hilly grassland	Sage1_L_80_16	80	0	0	0	0	0	neither	grassland
14_1009_16_40cm_Bacteria_10154_62_6	Planctomycetes	6101182	62.17	73.99	2.91	Medium	Angelo	2014	Meadow grassland	14_1009_16_40cm	40	4	0	0	0	0	neither	neither	Diamond et al., 2019
Saccharibacteria_ANG_943	Saccharibacteria	931757	55	55.46	0.1	CPR (reduced genome)	Sagehorn	2016	Hilly grassland	Sage1_L_60_16	60	0	0	0	0	0	neither	grassland
Saccharibacteria_ANG_945	Saccharibacteria	818288	53.33	64.69	0	CPR (reduced genome)	Sagehorn	2016	Garry oak	Sage2_R_80_16	80	0	0	0	0	0	neither	neither
Saccharibacteria_ANG_944	Saccharibacteria	1030730	52.6	69.31	0.99	CPR (reduced genome)	Sagehorn	2016	Garry oak	Sage2_L_80_16	80	0	0	0	0	0	neither	tree
14_1009_05_40cm_Archaea_4406_58_8	Thaumarchaeota	1146196	58.2	70.71	0.97	Medium	Angelo	2014	Meadow grassland	14_1009_05_40cm	40	0	0	0	0	0	deep	tree	Diamond et al., 2019
Thaumarchaeota_ANG_949	Thaumarchaeota	964892	39.04	70.71	0.32	Medium	Angelo	2014	Meadow grassland	14_0903_16_40cm	40	0	0	0	0	0	deep	tree
14_0903_13_40cm_Thaumarchaeota_1398_38_5	Thaumarchaeota	1223134	38.49	73.6	0.97	Medium	Angelo	2014	Meadow grassland	14_0903_13_40cm	40	0	0	0	0	0	deep	neither	Diamond et al., 2019
Thaumarchaeota_ANG_948	Thaumarchaeota	1370337	56.79	75.19	5.5	Medium	Angelo	2014	Meadow grassland	14_0903_13_40cm	40	0	0	0	0	0	deep	tree
14_1009_12_30cm_Thaumarchaeota_8534_36_6	Thaumarchaeota	1188961	35.51	75.34	5.86	Medium	Angelo	2014	Meadow grassland	14_1009_12_30cm	30	0	0	0	0	0	neither	neither	Diamond et al., 2019
14_0929_02_40cm_Archaea_2856_56_7	Thaumarchaeota	1840632	56.45	77.61	2.91	Medium	Angelo	2014	Meadow grassland	14_0929_02_40cm	40	0	0	0	0	0	deep	tree	Diamond et al., 2019
Candidatus_Nitrososphaera_gargensis_ANG_951	Thaumarchaeota	1625031	47.35	78.74	0	Medium	Angelo	2014	Meadow grassland	14_1009_09_30cm	30	0	0	0	0	0	shallow	neither
13_1_40CM_3_Thaumarchaeota_50_5	Thaumarchaeota	1626692	49.56	79.78	7.71	Medium	Angelo	2013	Meadow grassland	13_1_40CM_3	40	0	0	0	0	0	deep	neither	Butterfield et al., 2016
Candidatus_Nitrososphaera_gargensis_ANG_947	Thaumarchaeota	1830242	47.15	80.67	3.4	Medium	Angelo	2014	Meadow grassland	14_0903_13_30cm	30	0	0	0	0	0	shallow	neither
Thaumarchaeota_ANG_807	Thaumarchaeota	1196467	39.15	82.61	1.46	Medium	Angelo	2014	Meadow grassland	14_0929_12_30cm	30	1	0	0	0	0	deep	tree
14_1009_12_40cm_unknown_8796_56_10	Thaumarchaeota	2306580	56.81	84.39	5.02	Medium	Angelo	2014	Meadow grassland	14_1009_12_40cm	40	0	0	0	0	0	deep	tree	Diamond et al., 2019
14_1009_05_40cm_Thaumarchaeota_4373_35_8	Thaumarchaeota	2316112	34.99	84.95	3.88	Medium	Angelo	2014	Meadow grassland	14_1009_05_40cm	40	0	0	0	0	0	neither	grassland	Diamond et al., 2019
Candidatus_Nitrososphaera_gargensis_ANG_950	Thaumarchaeota	1828970	47.67	87.14	1.05	Medium	Angelo	2014	Meadow grassland	14_0929_02_40cm	40	0	0	0	0	0	neither	grassland
Thaumarchaeota_ANG_957	Thaumarchaeota	3320955	38.16	88.35	4.37	Medium	Sagehorn	2016	Hilly grassland	Sage1_R_100_16	100	0	0	0	0	0	neither	grassland
Thaumarchaeota_ANG_954	Thaumarchaeota	1961901	57.24	88.83	4.77	Medium	Rivendell	2015	Douglas fir	15con2h1_8	200	0	0	0	0	0	deep	tree
Thaumarchaeota_ANG_952	Thaumarchaeota	2046909	56.95	90.79	6.47	Medium	Angelo	2014	Meadow grassland	14_1009_09_40cm	40	0	0	0	0	0	deep	tree
14_0927_09_40cm_Candidatus_Nitrososphaera_gargensis_6162_48_8	Thaumarchaeota	1985148	47.73	92.23	4.29	High	Angelo	2014	Meadow grassland	14_0927_09_40cm	40	0	0	0	0	0	neither	neither	Diamond et al., 2019
Nitrososphaera_ANG_959	Thaumarchaeota	2232248	39.37	93.04	2.91	High	Sagehorn	2016	Garry oak	Sage2_L_80_16	80	0	0	0	0	0	neither	neither
Nitrososphaera_ANG_955	Thaumarchaeota	3038139	37.19	93.2	0.97	High	Sagehorn	2016	Hilly grassland	Sage1_L_40_16	40	0	0	0	0	0	neither	grassland
14_0927_12_40cm_Thaumarchaeota_6519_36_7	Thaumarchaeota	1358608	35.68	94.59	2.91	High	Angelo	2014	Meadow grassland	14_0927_12_40cm	40	0	0	0	0	0	deep	grassland	Diamond et al., 2019
14_1009_05_40cm_Candidatus_Nitrososphaera_gargensis_4356_47_8	Thaumarchaeota	2020773	47.49	95.15	0.97	High	Angelo	2014	Meadow grassland	14_1009_05_40cm	40	0	0	0	0	0	neither	neither	Diamond et al., 2019
14_1009_16_40cm_Thaumarchaeota_10057_39_11	Thaumarchaeota	1587888	38.68	97.57	0.49	High	Angelo	2014	Meadow grassland	14_1009_16_40cm	40	0	0	0	0	0	deep	tree	Diamond et al., 2019
14_0903_16_40cm_Thaumarchaeota_5674_38_9	Thaumarchaeota	1528086	38.17	97.66	0	High	Angelo	2014	Meadow grassland	14_0903_16_40cm	40	1	0	0	0	0	deep	tree	Diamond et al., 2019
Thaumarchaeota_ANG_953	Thaumarchaeota	1846237	57.38	98.54	1.94	High	Angelo	2015	Meadow grassland	15_D_Rain_20_5_09182015	20	0	0	0	0	0	deep	tree
Thaumarchaeota_ANG_958	Thaumarchaeota	2801720	35.17	98.95	6.8	Medium	Sagehorn	2016	Hilly grassland	Sage1_R_100_16	100	0	0	0	0	0	neither	grassland
Nitrososphaera_ANG_956	Thaumarchaeota	2052291	34.25	99.03	1.94	High	Sagehorn	2016	Hilly grassland	Sage1_L_40_16	40	0	0	0	0	0	neither	grassland
Verrucomicrobia_ANG_808	Verrucomicrobia	2044889	55.84	78.12	0.2	Medium	Angelo	2014	Meadow grassland	14_0903_09_30cm	30	1	0	0	0	0	shallow	neither
Verrucomicrobia_ANG_540	Verrucomicrobia	2021985	54.39	82.66	5.11	Medium	Sagehorn	2016	Hilly grassland	Sage1_R_60_16	60	4	0	0	0	0	shallow	grassland
