# Supplementary material for: Bacterial Secondary Metabolite Biosynthetic Potential in Soil Varies with Phylum, Depth, and Vegetation Type
Source: mBio. 2020 Jun 16;11(3):e00416-20. doi: 10.1128/mBio.00416-20 (PMC7298704; doi:10.1128/mBio.00416-20)
Supplement: TABLE S3 [file mBio.00416-20-st003.xlsx]

## Sheet: BGCs (on >10 kb contigs)
Genome name	Taxonomy	Scaffold	Scaffold length	Type	antiSMASH designation
Acidobacteria_ANG_101	Acidobacteria	14_1009_16_40cm_scaffold_20200	16823	NRPS/PKS	nrps
Acidobacteria_ANG_101	Acidobacteria	14_1009_16_40cm_scaffold_67086	10459	Lantipeptide	lantipeptide
Acidobacteria_ANG_101	Acidobacteria	14_1009_16_40cm_scaffold_8790	48050	Bacteriocin	bacteriocin
Acidobacteria_ANG_106	Acidobacteria	13_1_40cm_4_scaffold_1469	13911	NRPS/PKS	t1pks-nrps
Acidobacteria_ANG_106	Acidobacteria	13_1_40cm_4_scaffold_1864	10020	Other	other
Acidobacteria_ANG_106	Acidobacteria	13_1_40cm_4_scaffold_699	13921	Bacteriocin	bacteriocin
Acidobacteria_ANG_106	Acidobacteria	13_1_40cm_4_scaffold_7711	10834	Terpene	terpene
Acidobacteria_ANG_106	Acidobacteria	13_1_40cm_4_scaffold_915	14084	NRPS/PKS	t1pks
Acidobacteria_ANG_111	Acidobacteria	15con2h2.4A_scaffold_277	51118	NRPS/PKS	nrps
Acidobacteria_ANG_111	Acidobacteria	15con2h2.4A_scaffold_8001	12131	Other	other
Acidobacteria_ANG_111	Acidobacteria	15con2h2.4A_scaffold_9242	10914	NRPS/PKS	nrps
Acidobacteria_ANG_112	Acidobacteria	2013_100cm_scaffold_352	59904	Arylpolyene	arylpolyene-ladderane
Acidobacteria_ANG_132	Acidobacteria	14_0929_12_40cm_scaffold_1074	20251	NRPS/PKS	t3pks
Acidobacteria_ANG_132	Acidobacteria	14_0929_12_40cm_scaffold_4278	12244	Other	other
Acidobacteria_ANG_132	Acidobacteria	14_0929_12_40cm_scaffold_5493	16868	Other	other
Acidobacteria_ANG_132	Acidobacteria	14_0929_12_40cm_scaffold_7062	11658	Terpene	terpene
Acidobacteria_ANG_132	Acidobacteria	14_0929_12_40cm_scaffold_7473	10065	Other	other
Acidobacteria_ANG_134	Acidobacteria	Mad1_100_16_scaffold_187	42795	Lassopeptide	lassopeptide
Acidobacteria_ANG_134	Acidobacteria	Mad1_100_16_scaffold_191	42581	Bacteriocin	bacteriocin
Acidobacteria_ANG_134	Acidobacteria	Mad1_100_16_scaffold_2365	40192	Terpene	terpene
Acidobacteria_ANG_134	Acidobacteria	Mad1_100_16_scaffold_5109	11422	NRPS/PKS	nrps
Acidobacteria_ANG_134	Acidobacteria	Mad1_100_16_scaffold_5243	11296	NRPS/PKS	nrps
Acidobacteria_ANG_134	Acidobacteria	Mad1_100_16_scaffold_6213	12782	Other	other
Acidobacteria_ANG_134	Acidobacteria	Mad1_100_16_scaffold_6414	14061	NRPS/PKS	t3pks
Acidobacteria_ANG_135	Acidobacteria	Sage2_L_80_16_scaffold_1947	26423	NRPS/PKS	t3pks
Acidobacteria_ANG_135	Acidobacteria	Sage2_L_80_16_scaffold_4019	17702	Other	other
Acidobacteria_ANG_135	Acidobacteria	Sage2_L_80_16_scaffold_441	55346	Terpene	terpene
Acidobacteria_ANG_135	Acidobacteria	Sage2_L_80_16_scaffold_4827	16109	NRPS/PKS	nrps
Acidobacteria_ANG_136	Acidobacteria	14_0927_12_20cm_scaffold_14949	18165	Other	other
Acidobacteria_ANG_136	Acidobacteria	14_0927_12_20cm_scaffold_2950	20120	NRPS/PKS	t3pks
Acidobacteria_ANG_136	Acidobacteria	14_0927_12_20cm_scaffold_4240	10666	Ladderane	ladderane
Acidobacteria_ANG_139	Acidobacteria	Sage2_R_60_16_scaffold_9230	23272	Other	other
Acidobacteria_ANG_152	Acidobacteria	2013_40cm_scaffold_189	30139	Terpene	terpene
Acidobacteria_ANG_152	Acidobacteria	2013_40cm_scaffold_35	110949	NRPS/PKS	t1pks-nrps
Acidobacteria_ANG_153	Acidobacteria	Mad1_80_16_scaffold_6515	10285	NRPS/PKS	nrps
Acidobacteria_ANG_161	Acidobacteria	Mad1_80_16_scaffold_1771	18285	NRPS/PKS	nrps
Acidobacteria_ANG_161	Acidobacteria	Mad1_80_16_scaffold_207	45388	Bacteriocin	bacteriocin
Acidobacteria_ANG_161	Acidobacteria	Mad1_80_16_scaffold_3788	13208	NRPS/PKS	nrps
Acidobacteria_ANG_161	Acidobacteria	Mad1_80_16_scaffold_555	30875	Other	other
Acidobacteria_ANG_161	Acidobacteria	Mad1_80_16_scaffold_6069	11953	Other	thiopeptide
Acidobacteria_ANG_162	Acidobacteria	Sage1_R_40_16_scaffold_37	118319	Other	other
Acidobacteria_ANG_162	Acidobacteria	Sage1_R_40_16_scaffold_3967	14750	Other	other
Acidobacteria_ANG_162	Acidobacteria	Sage1_R_40_16_scaffold_4741	13340	Other	other
Acidobacteria_ANG_162	Acidobacteria	Sage1_R_40_16_scaffold_9	197861	Lantipeptide	lantipeptide
Acidobacteria_ANG_162	Acidobacteria	Sage1_R_40_16_scaffold_942	51975	NRPS/PKS	nrps
Acidobacteria_ANG_163	Acidobacteria	14_0903_09_40cm_scaffold_1247	18966	NRPS/PKS	nrps
Acidobacteria_ANG_163	Acidobacteria	14_0903_09_40cm_scaffold_4357	11321	Other	other
Acidobacteria_ANG_163	Acidobacteria	14_0903_09_40cm_scaffold_7018	13246	Bacteriocin	bacteriocin
Acidobacteria_ANG_171	Acidobacteria	14_0903_09_40cm_scaffold_4052	17210	Terpene	terpene
Acidobacteria_ANG_171	Acidobacteria	14_0903_09_40cm_scaffold_5561	12156	NRPS/PKS	t2pks
Acidobacteria_ANG_171	Acidobacteria	14_0903_09_40cm_scaffold_6232	13596	NRPS/PKS	t3pks
Acidobacteria_ANG_172	Acidobacteria	Sage2_L_40_16_scaffold_1444	23368	Arylpolyene	arylpolyene
Acidobacteria_ANG_172	Acidobacteria	Sage2_L_40_16_scaffold_2862	26123	NRPS/PKS	nrps
Acidobacteria_ANG_172	Acidobacteria	Sage2_L_40_16_scaffold_4212	14945	Other	other
Acidobacteria_ANG_181	Acidobacteria	Sage2_L_80_16_scaffold_5495	25374	NRPS/PKS	nrps
Acidobacteria_ANG_181	Acidobacteria	Sage2_L_80_16_scaffold_5616	16528	Other	other
Acidobacteria_ANG_181	Acidobacteria	Sage2_L_80_16_scaffold_5683	14780	Other	other
Acidobacteria_ANG_199	Acidobacteria	14_1009_16_40cm_scaffold_18197	11424	Bacteriocin	bacteriocin
Acidobacteria_ANG_199	Acidobacteria	14_1009_16_40cm_scaffold_4144	27910	Other	thiopeptide
Acidobacteria_ANG_199	Acidobacteria	14_1009_16_40cm_scaffold_6505	31061	Other	other
Acidobacteria_ANG_199	Acidobacteria	14_1009_16_40cm_scaffold_8253	55828	Lassopeptide	lassopeptide
Acidobacteria_ANG_204	Acidobacteria	13_1_20cm_3_scaffold_133	32918	Arylpolyene	arylpolyene-ladderane
Acidobacteria_ANG_204	Acidobacteria	13_1_20cm_3_scaffold_14	62320	Bacteriocin	bacteriocin
Acidobacteria_ANG_204	Acidobacteria	13_1_20cm_3_scaffold_18	79152	Lassopeptide	lassopeptide
Acidobacteria_ANG_204	Acidobacteria	13_1_20cm_3_scaffold_23	124913	Other	other
Acidobacteria_ANG_204	Acidobacteria	13_1_20cm_3_scaffold_25	180193	Bacteriocin	bacteriocin
Acidobacteria_ANG_204	Acidobacteria	13_1_20cm_3_scaffold_35	97046	Other	other
Acidobacteria_ANG_204	Acidobacteria	13_1_20cm_3_scaffold_40	38475	Bacteriocin	bacteriocin
Acidobacteria_ANG_205	Acidobacteria	14_1009_02_40cm_scaffold_12	143658	Other	other
Acidobacteria_ANG_205	Acidobacteria	14_1009_02_40cm_scaffold_2267	14865	NRPS/PKS	nrps
Acidobacteria_ANG_205	Acidobacteria	14_1009_02_40cm_scaffold_278	47748	Terpene	terpene
Acidobacteria_ANG_205	Acidobacteria	14_1009_02_40cm_scaffold_3	180768	Other	other
Acidobacteria_ANG_205	Acidobacteria	14_1009_02_40cm_scaffold_452	39161	Bacteriocin	bacteriocin
Acidobacteria_ANG_205	Acidobacteria	14_1009_02_40cm_scaffold_496	79638	Lassopeptide	lassopeptide
Acidobacteria_ANG_205	Acidobacteria	14_1009_02_40cm_scaffold_598	73582	NRPS/PKS	t3pks
Acidobacteria_ANG_206	Acidobacteria	Mad1_115_16_scaffold_116	91083	Bacteriocin	bacteriocin
Acidobacteria_ANG_206	Acidobacteria	Mad1_115_16_scaffold_120	82217	NRPS/PKS	nrps
Acidobacteria_ANG_206	Acidobacteria	Mad1_115_16_scaffold_169	55239	Terpene	terpene
Acidobacteria_ANG_206	Acidobacteria	Mad1_115_16_scaffold_192	90007	Indole	indole
Acidobacteria_ANG_206	Acidobacteria	Mad1_115_16_scaffold_431	31628	Terpene	terpene
Acidobacteria_ANG_206	Acidobacteria	Mad1_115_16_scaffold_64	99991	NRPS/PKS	nrps
Acidobacteria_ANG_206	Acidobacteria	Mad1_115_16_scaffold_94	59176	Bacteriocin	bacteriocin
Acidobacteria_ANG_207	Acidobacteria	2013_60cm_scaffold_1004	50179	Other	other
Acidobacteria_ANG_207	Acidobacteria	2013_60cm_scaffold_1155	95722	NRPS/PKS	t3pks
Acidobacteria_ANG_207	Acidobacteria	2013_60cm_scaffold_1888	42253	Bacteriocin	bacteriocin
Acidobacteria_ANG_207	Acidobacteria	2013_60cm_scaffold_276	160095	NRPS/PKS	t1pks
Acidobacteria_ANG_207	Acidobacteria	2013_60cm_scaffold_276	160095	Terpene	terpene
Acidobacteria_ANG_207	Acidobacteria	2013_60cm_scaffold_312	114316	Other	other
Acidobacteria_ANG_217	Acidobacteria	13_1_40cm_scaffold_4091	48158	Other	other
Acidobacteria_ANG_217	Acidobacteria	13_1_40cm_scaffold_5541	15958	NRPS/PKS	nrps
Acidobacteria_ANG_217	Acidobacteria	13_1_40cm_scaffold_643	31439	Bacteriocin	bacteriocin
Acidobacteria_ANG_217	Acidobacteria	13_1_40cm_scaffold_686	34186	Other	other
Acidobacteria_ANG_217	Acidobacteria	13_1_40cm_scaffold_780	35757	Phosphonate	phosphonate
Acidobacteria_ANG_218	Acidobacteria	Sage1_R_80_16_scaffold_13329	24093	Lassopeptide	lassopeptide
Acidobacteria_ANG_218	Acidobacteria	Sage1_R_80_16_scaffold_1733	31601	Other	other
Acidobacteria_ANG_218	Acidobacteria	Sage1_R_80_16_scaffold_4203	24245	Ladderane	ladderane
Acidobacteria_ANG_218	Acidobacteria	Sage1_R_80_16_scaffold_4455	36190	Other	other
Acidobacteria_ANG_219	Acidobacteria	Sage2_L_60_16_scaffold_21792	14078	Terpene	terpene
Acidobacteria_ANG_235	Acidobacteria	14_0919_02_20cm_scaffold_119	101708	Terpene	terpene
Acidobacteria_ANG_235	Acidobacteria	14_0919_02_20cm_scaffold_38	88256	NRPS/PKS	t3pks
Acidobacteria_ANG_235	Acidobacteria	14_0919_02_20cm_scaffold_624	32622	NRPS/PKS	nrps
Acidobacteria_ANG_235	Acidobacteria	14_0919_02_20cm_scaffold_70	59938	Lassopeptide	lassopeptide
Acidobacteria_ANG_235	Acidobacteria	14_0919_02_20cm_scaffold_739	61004	Other	other
Acidobacteria_ANG_236	Acidobacteria	Sage2_R_80_16_scaffold_1048	31025	Terpene	terpene
Acidobacteria_ANG_236	Acidobacteria	Sage2_R_80_16_scaffold_3656	18812	NRPS/PKS	t3pks
Acidobacteria_ANG_236	Acidobacteria	Sage2_R_80_16_scaffold_8792	17894	NRPS/PKS	nrps
Acidobacteria_ANG_25	Acidobacteria	Sage1_R_113_16_scaffold_1	354965	NRPS/PKS	nrps
Acidobacteria_ANG_25	Acidobacteria	Sage1_R_113_16_scaffold_38	346049	Other	other
Acidobacteria_ANG_25	Acidobacteria	Sage1_R_113_16_scaffold_5	454672	Other	other
Acidobacteria_ANG_25	Acidobacteria	Sage1_R_113_16_scaffold_50	135813	Other	sactipeptide
Acidobacteria_ANG_25	Acidobacteria	Sage1_R_113_16_scaffold_71	120959	Lassopeptide	lassopeptide
Acidobacteria_ANG_254	Acidobacteria	Sage2_R_20_16_scaffold_1484	23602	NRPS/PKS	t1pks
Acidobacteria_ANG_254	Acidobacteria	Sage2_R_20_16_scaffold_1811	41562	Terpene	terpene
Acidobacteria_ANG_254	Acidobacteria	Sage2_R_20_16_scaffold_2147	12640	NRPS/PKS	t3pks
Acidobacteria_ANG_26	Acidobacteria	2013_100cm_scaffold_12224	22069	Terpene	terpene
Acidobacteria_ANG_26	Acidobacteria	2013_100cm_scaffold_14138	13237	Bacteriocin	bacteriocin
Acidobacteria_ANG_26	Acidobacteria	2013_100cm_scaffold_19667	11978	Ladderane	ladderane
Acidobacteria_ANG_26	Acidobacteria	2013_100cm_scaffold_5916	13096	NRPS/PKS	t1pks-nrps
Acidobacteria_ANG_26	Acidobacteria	2013_100cm_scaffold_64623	10208	NRPS/PKS	nrps
Acidobacteria_ANG_27	Acidobacteria	15con2h1.4B_scaffold_6676	11226	NRPS/PKS	nrps
Acidobacteria_ANG_27	Acidobacteria	15con2h1.4B_scaffold_6948	12853	NRPS/PKS	nrps
Acidobacteria_ANG_286	Acidobacteria	2013_115cm_scaffold_1918	21364	Terpene	terpene
Acidobacteria_ANG_286	Acidobacteria	2013_115cm_scaffold_3710	11736	Ladderane	ladderane
Acidobacteria_ANG_286	Acidobacteria	2013_115cm_scaffold_961	23420	Terpene	terpene
Acidobacteria_ANG_287	Acidobacteria	Sage1_R_60_16_scaffold_21810	10463	Terpene	terpene
Acidobacteria_ANG_287	Acidobacteria	Sage1_R_60_16_scaffold_5599	15288	Ladderane	ladderane
Acidobacteria_ANG_29	Acidobacteria	14_1009_12_40cm_scaffold_1681	69590	Other	other
Acidobacteria_ANG_29	Acidobacteria	14_1009_12_40cm_scaffold_2054	23013	NRPS/PKS	nrps
Acidobacteria_ANG_29	Acidobacteria	14_1009_12_40cm_scaffold_321	46402	Bacteriocin	bacteriocin
Acidobacteria_ANG_29	Acidobacteria	14_1009_12_40cm_scaffold_4449	65471	NRPS/PKS	nrps
Acidobacteria_ANG_29	Acidobacteria	14_1009_12_40cm_scaffold_672	47907	Terpene	terpene
Acidobacteria_ANG_29	Acidobacteria	14_1009_12_40cm_scaffold_845	157578	Other	other
Acidobacteria_ANG_303	Acidobacteria	14_0903_13_30cm_scaffold_185601	15583	Terpene	terpene
Acidobacteria_ANG_31	Acidobacteria	14_1009_16_30cm_scaffold_1304	34568	Terpene	terpene
Acidobacteria_ANG_31	Acidobacteria	14_1009_16_30cm_scaffold_260	63697	NRPS/PKS	t3pks
Acidobacteria_ANG_31	Acidobacteria	14_1009_16_30cm_scaffold_285	62076	Other	other
Acidobacteria_ANG_31	Acidobacteria	14_1009_16_30cm_scaffold_2852	23912	NRPS/PKS	nrps
Acidobacteria_ANG_31	Acidobacteria	14_1009_16_30cm_scaffold_3454	60624	NRPS/PKS	nrps
Acidobacteria_ANG_31	Acidobacteria	14_1009_16_30cm_scaffold_448	66657	NRPS/PKS	nrps
Acidobacteria_ANG_31	Acidobacteria	14_1009_16_30cm_scaffold_7179	15355	Terpene	terpene
Acidobacteria_ANG_317	Acidobacteria	Sage1_R_113_16_scaffold_1063	60337	Bacteriocin	bacteriocin
Acidobacteria_ANG_317	Acidobacteria	Sage1_R_113_16_scaffold_1564	37560	Other	other
Acidobacteria_ANG_317	Acidobacteria	Sage1_R_113_16_scaffold_180	89605	Other	other
Acidobacteria_ANG_317	Acidobacteria	Sage1_R_113_16_scaffold_31	230510	Terpene	terpene
Acidobacteria_ANG_317	Acidobacteria	Sage1_R_113_16_scaffold_3567	35288	NRPS/PKS	t3pks
Acidobacteria_ANG_317	Acidobacteria	Sage1_R_113_16_scaffold_4312	21786	Other	ectoine
Acidobacteria_ANG_317	Acidobacteria	Sage1_R_113_16_scaffold_4515	31592	Lantipeptide	lantipeptide-terpene
Acidobacteria_ANG_317	Acidobacteria	Sage1_R_113_16_scaffold_5928	19715	NRPS/PKS	t1pks
Acidobacteria_ANG_317	Acidobacteria	Sage1_R_113_16_scaffold_81	156303	Other	other
Acidobacteria_ANG_323	Acidobacteria	14_0929_12_40cm_scaffold_1012	33586	Other	other
Acidobacteria_ANG_323	Acidobacteria	14_0929_12_40cm_scaffold_3623	24084	Terpene	terpene
Acidobacteria_ANG_323	Acidobacteria	14_0929_12_40cm_scaffold_3637	27706	Lassopeptide	lassopeptide
Acidobacteria_ANG_323	Acidobacteria	14_0929_12_40cm_scaffold_4936	12972	NRPS/PKS	t3pks
Acidobacteria_ANG_332	Acidobacteria	Sage1_R_80_16_scaffold_13	224859	Other	other
Acidobacteria_ANG_332	Acidobacteria	Sage1_R_80_16_scaffold_1355	35925	NRPS/PKS	nrps
Acidobacteria_ANG_332	Acidobacteria	Sage1_R_80_16_scaffold_361	64878	Other	other
Acidobacteria_ANG_332	Acidobacteria	Sage1_R_80_16_scaffold_3617	20822	Other	other
Acidobacteria_ANG_332	Acidobacteria	Sage1_R_80_16_scaffold_602	57093	Terpene	terpene
Acidobacteria_ANG_332	Acidobacteria	Sage1_R_80_16_scaffold_668	50610	NRPS/PKS	t3pks
Acidobacteria_ANG_333	Acidobacteria	15con2h1.4B_scaffold_5664	10439	Phosphonate	phosphonate
Acidobacteria_ANG_333	Acidobacteria	15con2h1.4B_scaffold_5936	10229	Terpene	terpene
Acidobacteria_ANG_333	Acidobacteria	15con2h1.4B_scaffold_9246	10541	NRPS/PKS	t3pks
Acidobacteria_ANG_342	Acidobacteria	2013_40cm_scaffold_10	883378	Other	other
Acidobacteria_ANG_342	Acidobacteria	2013_40cm_scaffold_16	258346	Bacteriocin	bacteriocin
Acidobacteria_ANG_342	Acidobacteria	2013_40cm_scaffold_5	528886	Lassopeptide	lassopeptide
Acidobacteria_ANG_342	Acidobacteria	2013_40cm_scaffold_5	528886	NRPS/PKS	nrps
Acidobacteria_ANG_342	Acidobacteria	2013_40cm_scaffold_646	41654	Bacteriocin	bacteriocin
Acidobacteria_ANG_35	Acidobacteria	14_0903_13_30cm_scaffold_1274766	12848	Other	other
Acidobacteria_ANG_35	Acidobacteria	14_0903_13_30cm_scaffold_143316	22024	NRPS/PKS	nrps
Acidobacteria_ANG_35	Acidobacteria	14_0903_13_30cm_scaffold_9535145	13710	Terpene	terpene
Acidobacteria_ANG_354	Acidobacteria	14_0903_13_30cm_scaffold_1630561	24193	Other	other
Acidobacteria_ANG_354	Acidobacteria	14_0903_13_30cm_scaffold_2182972	216258	Terpene	terpene
Acidobacteria_ANG_354	Acidobacteria	14_0903_13_30cm_scaffold_2232212	75917	NRPS/PKS	nrps
Acidobacteria_ANG_354	Acidobacteria	14_0903_13_30cm_scaffold_529346	128148	Other	other
Acidobacteria_ANG_355	Acidobacteria	Sage1_L_60_16_scaffold_1	197802	Terpene	terpene
Acidobacteria_ANG_355	Acidobacteria	Sage1_L_60_16_scaffold_154	51083	Other	other
Acidobacteria_ANG_355	Acidobacteria	Sage1_L_60_16_scaffold_169	117129	Other	other
Acidobacteria_ANG_355	Acidobacteria	Sage1_L_60_16_scaffold_6321	10563	NRPS/PKS	nrps
Acidobacteria_ANG_356	Acidobacteria	Sage1_L_60_16_scaffold_10706	13463	Other	other
Acidobacteria_ANG_356	Acidobacteria	Sage1_L_60_16_scaffold_4759	26535	NRPS/PKS	t2pks
Acidobacteria_ANG_356	Acidobacteria	Sage1_L_60_16_scaffold_8554	16361	Other	other
Acidobacteria_ANG_357	Acidobacteria	14_0929_02_20cm_scaffold_1771	15127	NRPS/PKS	nrps
Acidobacteria_ANG_357	Acidobacteria	14_0929_02_20cm_scaffold_1921	14573	Terpene	terpene
Acidobacteria_ANG_358	Acidobacteria	14_0929_02_40cm_scaffold_10015	11575	NRPS/PKS	t3pks
Acidobacteria_ANG_37	Acidobacteria	Mad1_40_16_scaffold_145	67179	NRPS/PKS	nrps
Acidobacteria_ANG_375	Acidobacteria	14_0927_12_20cm_scaffold_17	131780	Other	other
Acidobacteria_ANG_375	Acidobacteria	14_0927_12_20cm_scaffold_36	161882	Terpene	terpene
Acidobacteria_ANG_375	Acidobacteria	14_0927_12_20cm_scaffold_57	94614	NRPS/PKS	nrps
Acidobacteria_ANG_376	Acidobacteria	14_1009_09_40cm_scaffold_3892	10055	Other	other
Acidobacteria_ANG_376	Acidobacteria	14_1009_09_40cm_scaffold_5334	15754	Terpene	terpene
Acidobacteria_ANG_38	Acidobacteria	Sage2_L_60_16_scaffold_1149	33037	Other	other
Acidobacteria_ANG_38	Acidobacteria	Sage2_L_60_16_scaffold_1260	36533	NRPS/PKS	nrps
Acidobacteria_ANG_38	Acidobacteria	Sage2_L_60_16_scaffold_14615	13870	Other	other
Acidobacteria_ANG_38	Acidobacteria	Sage2_L_60_16_scaffold_526	72739	NRPS/PKS	nrps
Acidobacteria_ANG_38	Acidobacteria	Sage2_L_60_16_scaffold_8965	10333	Other	other
Acidobacteria_ANG_39	Acidobacteria	14_0903_13_40cm_scaffold_15114	12160	Other	other
Acidobacteria_ANG_39	Acidobacteria	14_0903_13_40cm_scaffold_66186	10061	NRPS/PKS	t1pks-nrps
Acidobacteria_ANG_39	Acidobacteria	14_0903_13_40cm_scaffold_9284	28538	Bacteriocin	bacteriocin
Acidobacteria_ANG_40	Acidobacteria	15con2h3.4B_scaffold_1120	22550	Other	other
Acidobacteria_ANG_40	Acidobacteria	15con2h3.4B_scaffold_128	98877	NRPS/PKS	nrps
Acidobacteria_ANG_40	Acidobacteria	15con2h3.4B_scaffold_263	44212	Other	other
Acidobacteria_ANG_40	Acidobacteria	15con2h3.4B_scaffold_301	60605	NRPS/PKS	t3pks
Acidobacteria_ANG_40	Acidobacteria	15con2h3.4B_scaffold_469	46820	Terpene	terpene
Acidobacteria_ANG_40	Acidobacteria	15con2h3.4B_scaffold_710	32254	Terpene	terpene
Acidobacteria_ANG_40	Acidobacteria	15con2h3.4B_scaffold_739	27332	Other	other
Acidobacteria_ANG_40	Acidobacteria	15con2h3.4B_scaffold_746	26948	NRPS/PKS	nrps
Acidobacteria_ANG_41	Acidobacteria	14_1009_16_40cm_scaffold_12091	21025	Bacteriocin	bacteriocin
Acidobacteria_ANG_41	Acidobacteria	14_1009_16_40cm_scaffold_13772	19496	Other	other
Acidobacteria_ANG_41	Acidobacteria	14_1009_16_40cm_scaffold_2684	31256	Terpene	terpene
Acidobacteria_ANG_41	Acidobacteria	14_1009_16_40cm_scaffold_35155	11438	Other	resorcinol
Acidobacteria_ANG_41	Acidobacteria	14_1009_16_40cm_scaffold_3972	22000	NRPS/PKS	nrps
Acidobacteria_ANG_41	Acidobacteria	14_1009_16_40cm_scaffold_5341	21821	NRPS/PKS	nrps
Acidobacteria_ANG_418	Acidobacteria	Mad1_115_16_scaffold_1069	51688	Bacteriocin	bacteriocin
Acidobacteria_ANG_418	Acidobacteria	Mad1_115_16_scaffold_200	67191	Bacteriocin	bacteriocin
Acidobacteria_ANG_418	Acidobacteria	Mad1_115_16_scaffold_2216	15476	Bacteriocin	bacteriocin
Acidobacteria_ANG_418	Acidobacteria	Mad1_115_16_scaffold_2465	14739	Other	other
Acidobacteria_ANG_418	Acidobacteria	Mad1_115_16_scaffold_5202	11649	Terpene	terpene
Acidobacteria_ANG_418	Acidobacteria	Mad1_115_16_scaffold_5952	14272	Bacteriocin	bacteriocin
Acidobacteria_ANG_418	Acidobacteria	Mad1_115_16_scaffold_6091	10040	NRPS/PKS	t3pks
Acidobacteria_ANG_418	Acidobacteria	Mad1_115_16_scaffold_6209	16469	Lassopeptide	lassopeptide
Acidobacteria_ANG_42	Acidobacteria	14_1009_13_20cm_scaffold_1185	32227	Other	other
Acidobacteria_ANG_42	Acidobacteria	14_1009_13_20cm_scaffold_3853	10115	Terpene	terpene
Acidobacteria_ANG_42	Acidobacteria	14_1009_13_20cm_scaffold_3871	24114	NRPS/PKS	nrps
Acidobacteria_ANG_42	Acidobacteria	14_1009_13_20cm_scaffold_5586	11412	NRPS/PKS	nrps
Acidobacteria_ANG_42	Acidobacteria	14_1009_13_20cm_scaffold_8942	13213	Other	other
Acidobacteria_ANG_421	Acidobacteria	Sage1_R_60_16_scaffold_110	243307	Other	other
Acidobacteria_ANG_421	Acidobacteria	Sage1_R_60_16_scaffold_112	90843	Other	thiopeptide
Acidobacteria_ANG_421	Acidobacteria	Sage1_R_60_16_scaffold_2416	22867	Bacteriocin	bacteriocin
Acidobacteria_ANG_421	Acidobacteria	Sage1_R_60_16_scaffold_3330	19001	Other	other
Acidobacteria_ANG_421	Acidobacteria	Sage1_R_60_16_scaffold_3458	18631	Bacteriocin	bacteriocin
Acidobacteria_ANG_421	Acidobacteria	Sage1_R_60_16_scaffold_3670	29874	Other	other
Acidobacteria_ANG_421	Acidobacteria	Sage1_R_60_16_scaffold_4305	16406	Bacteriocin	bacteriocin
Acidobacteria_ANG_421	Acidobacteria	Sage1_R_60_16_scaffold_49	118916	Other	other
Acidobacteria_ANG_421	Acidobacteria	Sage1_R_60_16_scaffold_6215	26374	Lantipeptide	lantipeptide
Acidobacteria_ANG_421	Acidobacteria	Sage1_R_60_16_scaffold_80	191959	Other	other
Acidobacteria_ANG_422	Acidobacteria	15con2h1.4A_scaffold_3584	13384	NRPS/PKS	t3pks
Acidobacteria_ANG_422	Acidobacteria	15con2h1.4A_scaffold_5483	23315	Other	other
Acidobacteria_ANG_422	Acidobacteria	15con2h1.4A_scaffold_740	26530	Lassopeptide	lassopeptide
Acidobacteria_ANG_422	Acidobacteria	15con2h1.4A_scaffold_8003	17990	Other	other
Acidobacteria_ANG_425	Acidobacteria	14_1009_16_30cm_scaffold_1605	44373	Terpene	terpene
Acidobacteria_ANG_425	Acidobacteria	14_1009_16_30cm_scaffold_24900	13152	Other	other
Acidobacteria_ANG_425	Acidobacteria	14_1009_16_30cm_scaffold_2642	36908	Other	other
Acidobacteria_ANG_425	Acidobacteria	14_1009_16_30cm_scaffold_32259	15435	Other	other
Acidobacteria_ANG_425	Acidobacteria	14_1009_16_30cm_scaffold_4325	63995	Other	other
Acidobacteria_ANG_425	Acidobacteria	14_1009_16_30cm_scaffold_6523	23117	Other	phenazine
Acidobacteria_ANG_425	Acidobacteria	14_1009_16_30cm_scaffold_6603	16024	Other	other
Acidobacteria_ANG_425	Acidobacteria	14_1009_16_30cm_scaffold_6959	15586	NRPS/PKS	t3pks
Acidobacteria_ANG_426	Acidobacteria	Sage2_L_115_16_scaffold_24621	10007	Lassopeptide	lassopeptide
Acidobacteria_ANG_426	Acidobacteria	Sage2_L_115_16_scaffold_8039	15476	Other	other
Acidobacteria_ANG_43	Acidobacteria	14_1009_16_30cm_scaffold_15377	10498	Terpene	terpene
Acidobacteria_ANG_43	Acidobacteria	14_1009_16_30cm_scaffold_17525	16250	Bacteriocin	bacteriocin
Acidobacteria_ANG_43	Acidobacteria	14_1009_16_30cm_scaffold_98021	11351	NRPS/PKS	nrps
Acidobacteria_ANG_431	Acidobacteria	14_0903_13_30cm_scaffold_101313	26941	Terpene	terpene
Acidobacteria_ANG_431	Acidobacteria	14_0903_13_30cm_scaffold_1534222	13564	Other	other
Acidobacteria_ANG_431	Acidobacteria	14_0903_13_30cm_scaffold_1747922	17450	Bacteriocin	bacteriocin
Acidobacteria_ANG_431	Acidobacteria	14_0903_13_30cm_scaffold_7746977	16114	Other	other
Acidobacteria_ANG_431	Acidobacteria	14_0903_13_30cm_scaffold_949319	40094	Terpene	terpene
Acidobacteria_ANG_432	Acidobacteria	14_0903_12_20cm_scaffold_12343	24118	Lassopeptide	lassopeptide
Acidobacteria_ANG_432	Acidobacteria	14_0903_12_20cm_scaffold_3100	26160	Lassopeptide	lassopeptide
Acidobacteria_ANG_432	Acidobacteria	14_0903_12_20cm_scaffold_5623	19959	NRPS/PKS	t3pks
Acidobacteria_ANG_433	Acidobacteria	Mad1_80_16_scaffold_10	100408	Bacteriocin	bacteriocin
Acidobacteria_ANG_433	Acidobacteria	Mad1_80_16_scaffold_1330	20910	Other	other
Acidobacteria_ANG_433	Acidobacteria	Mad1_80_16_scaffold_293	39867	NRPS/PKS	t3pks
Acidobacteria_ANG_436	Acidobacteria	14_0903_13_20cm_scaffold_13	118408	Other	other
Acidobacteria_ANG_436	Acidobacteria	14_0903_13_20cm_scaffold_16	110546	Other	other
Acidobacteria_ANG_436	Acidobacteria	14_0903_13_20cm_scaffold_2	168632	Bacteriocin	bacteriocin
Acidobacteria_ANG_436	Acidobacteria	14_0903_13_20cm_scaffold_20	109371	Terpene	terpene
Acidobacteria_ANG_436	Acidobacteria	14_0903_13_20cm_scaffold_24	116769	NRPS/PKS	t3pks
Acidobacteria_ANG_436	Acidobacteria	14_0903_13_20cm_scaffold_41	77285	Other	phenazine
Acidobacteria_ANG_437	Acidobacteria	15con2h3.4A_scaffold_0	232105	Terpene	terpene
Acidobacteria_ANG_437	Acidobacteria	15con2h3.4A_scaffold_10	155920	Other	other
Acidobacteria_ANG_437	Acidobacteria	15con2h3.4A_scaffold_19	117941	Other	other
Acidobacteria_ANG_437	Acidobacteria	15con2h3.4A_scaffold_2914	14006	NRPS/PKS	t3pks
Acidobacteria_ANG_437	Acidobacteria	15con2h3.4A_scaffold_312	34900	NRPS/PKS	t3pks
Acidobacteria_ANG_437	Acidobacteria	15con2h3.4A_scaffold_45	76585	Lassopeptide	lassopeptide
Acidobacteria_ANG_438	Acidobacteria	15con2h1.8.AGTTCC_scaffold_1045	44844	Bacteriocin	bacteriocin
Acidobacteria_ANG_438	Acidobacteria	15con2h1.8.AGTTCC_scaffold_13455	14591	Other	other
Acidobacteria_ANG_438	Acidobacteria	15con2h1.8.AGTTCC_scaffold_2891	15080	Other	other
Acidobacteria_ANG_438	Acidobacteria	15con2h1.8.AGTTCC_scaffold_5671	11171	Terpene	terpene
Acidobacteria_ANG_438	Acidobacteria	15con2h1.8.AGTTCC_scaffold_623	29058	NRPS/PKS	t3pks
Acidobacteria_ANG_439	Acidobacteria	15con2h3.4B_scaffold_2429	36635	Terpene	terpene
Acidobacteria_ANG_439	Acidobacteria	15con2h3.4B_scaffold_41	87446	Lassopeptide	lassopeptide
Acidobacteria_ANG_439	Acidobacteria	15con2h3.4B_scaffold_652	29018	Lassopeptide	lassopeptide
Acidobacteria_ANG_439	Acidobacteria	15con2h3.4B_scaffold_69	78692	NRPS/PKS	t3pks
Acidobacteria_ANG_439	Acidobacteria	15con2h3.4B_scaffold_842	30823	Other	other
Acidobacteria_ANG_44	Acidobacteria	Sage1_R_100_16_scaffold_1192	40039	NRPS/PKS	transatpks
Acidobacteria_ANG_44	Acidobacteria	Sage1_R_100_16_scaffold_2902	25960	NRPS/PKS	t1pks-nrps
Acidobacteria_ANG_44	Acidobacteria	Sage1_R_100_16_scaffold_3149	41081	Other	other
Acidobacteria_ANG_44	Acidobacteria	Sage1_R_100_16_scaffold_4933	19456	Bacteriocin	bacteriocin
Acidobacteria_ANG_44	Acidobacteria	Sage1_R_100_16_scaffold_5185	18903	Terpene	terpene
Acidobacteria_ANG_44	Acidobacteria	Sage1_R_100_16_scaffold_5813	21635	Bacteriocin	bacteriocin
Acidobacteria_ANG_440	Acidobacteria	Mad1_115_16_scaffold_209	43374	Other	other
Acidobacteria_ANG_440	Acidobacteria	Mad1_115_16_scaffold_392	38954	Lassopeptide	lassopeptide
Acidobacteria_ANG_440	Acidobacteria	Mad1_115_16_scaffold_5109	10544	Terpene	terpene
Acidobacteria_ANG_440	Acidobacteria	Mad1_115_16_scaffold_535	28678	Terpene	terpene
Acidobacteria_ANG_440	Acidobacteria	Mad1_115_16_scaffold_746	48772	NRPS/PKS	t3pks
Acidobacteria_ANG_441	Acidobacteria	Sage1_R_80_16_scaffold_1797	41485	Other	other
Acidobacteria_ANG_441	Acidobacteria	Sage1_R_80_16_scaffold_1903	29918	NRPS/PKS	t3pks
Acidobacteria_ANG_441	Acidobacteria	Sage1_R_80_16_scaffold_2364	27996	Other	other
Acidobacteria_ANG_441	Acidobacteria	Sage1_R_80_16_scaffold_2448	25956	Terpene	terpene
Acidobacteria_ANG_441	Acidobacteria	Sage1_R_80_16_scaffold_4550	18148	Other	other
Acidobacteria_ANG_442	Acidobacteria	Sage2_L_60_16_scaffold_426	61203	Other	other
Acidobacteria_ANG_442	Acidobacteria	Sage2_L_60_16_scaffold_50	101841	Terpene	terpene
Acidobacteria_ANG_442	Acidobacteria	Sage2_L_60_16_scaffold_540	97835	Bacteriocin	bacteriocin
Acidobacteria_ANG_442	Acidobacteria	Sage2_L_60_16_scaffold_86	74368	Other	other
Acidobacteria_ANG_442	Acidobacteria	Sage2_L_60_16_scaffold_984	65294	Other	other
Acidobacteria_ANG_443	Acidobacteria	14_1009_16_40cm_scaffold_253	121679	Terpene	terpene
Acidobacteria_ANG_443	Acidobacteria	14_1009_16_40cm_scaffold_3115	72657	Other	other
Acidobacteria_ANG_443	Acidobacteria	14_1009_16_40cm_scaffold_561	119201	NRPS/PKS	t3pks
Acidobacteria_ANG_443	Acidobacteria	14_1009_16_40cm_scaffold_561	119201	Other	other
Acidobacteria_ANG_444	Acidobacteria	Mad1_20_16_scaffold_172	38367	Other	other
Acidobacteria_ANG_444	Acidobacteria	Mad1_20_16_scaffold_4299	23367	Bacteriocin	bacteriocin
Acidobacteria_ANG_444	Acidobacteria	Mad1_20_16_scaffold_438	27204	Terpene	terpene
Acidobacteria_ANG_444	Acidobacteria	Mad1_20_16_scaffold_9412	10283	NRPS/PKS	t3pks
Acidobacteria_ANG_445	Acidobacteria	14_1009_02_40cm_scaffold_4611	20300	Other	other
Acidobacteria_ANG_459	Acidobacteria	14_0903_09_40cm_scaffold_1370	18036	Other	other
Acidobacteria_ANG_459	Acidobacteria	14_0903_09_40cm_scaffold_19	113968	Terpene	terpene
Acidobacteria_ANG_459	Acidobacteria	14_0903_09_40cm_scaffold_224	69153	Other	other
Acidobacteria_ANG_459	Acidobacteria	14_0903_09_40cm_scaffold_44	151561	NRPS/PKS	t3pks
Acidobacteria_ANG_459	Acidobacteria	14_0903_09_40cm_scaffold_44	151561	Other	other
Acidobacteria_ANG_460	Acidobacteria	14_0903_16_20cm_scaffold_1276	18683	Lassopeptide	lassopeptide
Acidobacteria_ANG_460	Acidobacteria	14_0903_16_20cm_scaffold_15	89740	Other	other
Acidobacteria_ANG_460	Acidobacteria	14_0903_16_20cm_scaffold_2	175171	Other	other
Acidobacteria_ANG_460	Acidobacteria	14_0903_16_20cm_scaffold_39	88808	Terpene	terpene
Acidobacteria_ANG_460	Acidobacteria	14_0903_16_20cm_scaffold_5	185685	Other	other
Acidobacteria_ANG_461	Acidobacteria	14_0929_12_40cm_scaffold_1939	14985	Terpene	terpene
Acidobacteria_ANG_461	Acidobacteria	14_0929_12_40cm_scaffold_54	82742	NRPS/PKS	t3pks
Acidobacteria_ANG_461	Acidobacteria	14_0929_12_40cm_scaffold_5595	18734	Terpene	terpene
Acidobacteria_ANG_461	Acidobacteria	14_0929_12_40cm_scaffold_684	47940	Other	other
Acidobacteria_ANG_461	Acidobacteria	14_0929_12_40cm_scaffold_898	21840	Other	other
Acidobacteria_ANG_462	Acidobacteria	14_1009_16_30cm_scaffold_1242	35552	Terpene	terpene
Acidobacteria_ANG_462	Acidobacteria	14_1009_16_30cm_scaffold_1437	59884	Terpene	terpene
Acidobacteria_ANG_462	Acidobacteria	14_1009_16_30cm_scaffold_156	163936	Other	other
Acidobacteria_ANG_462	Acidobacteria	14_1009_16_30cm_scaffold_214	69183	Lassopeptide	lassopeptide
Acidobacteria_ANG_462	Acidobacteria	14_1009_16_30cm_scaffold_254	130348	Other	other
Acidobacteria_ANG_463	Acidobacteria	15con2h1.4A_scaffold_132	110376	Other	other
Acidobacteria_ANG_463	Acidobacteria	15con2h1.4A_scaffold_2030	40800	Bacteriocin	bacteriocin
Acidobacteria_ANG_463	Acidobacteria	15con2h1.4A_scaffold_396	35229	NRPS/PKS	t3pks
Acidobacteria_ANG_463	Acidobacteria	15con2h1.4A_scaffold_596	84420	Lassopeptide	lassopeptide
Acidobacteria_ANG_463	Acidobacteria	15con2h1.4A_scaffold_98	65678	Terpene	terpene
Acidobacteria_ANG_464	Acidobacteria	2013_115cm_scaffold_11607	19048	Bacteriocin	bacteriocin
Acidobacteria_ANG_464	Acidobacteria	2013_115cm_scaffold_15441	12172	Terpene	terpene
Acidobacteria_ANG_464	Acidobacteria	2013_115cm_scaffold_15937	11537	NRPS/PKS	t3pks
Acidobacteria_ANG_464	Acidobacteria	2013_115cm_scaffold_18099	29376	Bacteriocin	bacteriocin
Acidobacteria_ANG_464	Acidobacteria	2013_115cm_scaffold_74803	19024	Terpene	terpene
Acidobacteria_ANG_465	Acidobacteria	Mad1_40_16_scaffold_22692	11438	Terpene	terpene
Acidobacteria_ANG_465	Acidobacteria	Mad1_40_16_scaffold_2638	27122	Terpene	terpene
Acidobacteria_ANG_465	Acidobacteria	Mad1_40_16_scaffold_4090	28108	NRPS/PKS	t3pks
Acidobacteria_ANG_465	Acidobacteria	Mad1_40_16_scaffold_543	61330	Other	other
Acidobacteria_ANG_465	Acidobacteria	Mad1_40_16_scaffold_6667	19550	Other	other
Acidobacteria_ANG_466	Acidobacteria	Mad1_60_16_scaffold_14	261897	Bacteriocin	bacteriocin
Acidobacteria_ANG_466	Acidobacteria	Mad1_60_16_scaffold_14	261897	Terpene	terpene
Acidobacteria_ANG_466	Acidobacteria	Mad1_60_16_scaffold_20	107454	Other	other
Acidobacteria_ANG_466	Acidobacteria	Mad1_60_16_scaffold_2394	14180	NRPS/PKS	t3pks
Acidobacteria_ANG_466	Acidobacteria	Mad1_60_16_scaffold_269	37865	Other	other
Acidobacteria_ANG_467	Acidobacteria	Sage2_L_60_16_scaffold_215	104751	Other	other
Acidobacteria_ANG_467	Acidobacteria	Sage2_L_60_16_scaffold_2848	36335	Lassopeptide	lassopeptide
Acidobacteria_ANG_467	Acidobacteria	Sage2_L_60_16_scaffold_3106	18026	Other	other
Acidobacteria_ANG_467	Acidobacteria	Sage2_L_60_16_scaffold_3173	17855	Other	ectoine
Acidobacteria_ANG_467	Acidobacteria	Sage2_L_60_16_scaffold_845	67447	Bacteriocin	bacteriocin
Acidobacteria_ANG_468	Acidobacteria	Sage2_R_20_16_scaffold_148	45227	NRPS/PKS	t3pks
Acidobacteria_ANG_468	Acidobacteria	Sage2_R_20_16_scaffold_189	110444	Other	other
Acidobacteria_ANG_468	Acidobacteria	Sage2_R_20_16_scaffold_317	49465	Terpene	terpene
Acidobacteria_ANG_468	Acidobacteria	Sage2_R_20_16_scaffold_8	167662	Other	other
Acidobacteria_ANG_469	Acidobacteria	14_1009_16_40cm_scaffold_1559	58562	Bacteriocin	bacteriocin
Acidobacteria_ANG_469	Acidobacteria	14_1009_16_40cm_scaffold_873	43245	Terpene	terpene
Acidobacteria_ANG_469	Acidobacteria	14_1009_16_40cm_scaffold_992	67201	Other	other
Acidobacteria_ANG_470	Acidobacteria	2013_80cm_scaffold_1865	13050	Bacteriocin	bacteriocin
Acidobacteria_ANG_470	Acidobacteria	2013_80cm_scaffold_3160	17230	NRPS/PKS	t3pks
Acidobacteria_ANG_470	Acidobacteria	2013_80cm_scaffold_7073	17551	Other	other
Acidobacteria_ANG_471	Acidobacteria	14_1009_16_40cm_scaffold_3195	24282	NRPS/PKS	t3pks
Acidobacteria_ANG_471	Acidobacteria	14_1009_16_40cm_scaffold_67951	22020	Terpene	terpene
Acidobacteria_ANG_490	Acidobacteria	2013_60cm_scaffold_1102	41041	Bacteriocin	bacteriocin
Acidobacteria_ANG_490	Acidobacteria	2013_60cm_scaffold_1262	53128	Terpene	terpene
Acidobacteria_ANG_490	Acidobacteria	2013_60cm_scaffold_20570	13671	Other	other
Acidobacteria_ANG_490	Acidobacteria	2013_60cm_scaffold_5482	43015	Terpene	terpene
Acidobacteria_ANG_492	Acidobacteria	14_1009_05_20cm_scaffold_4688	10836	NRPS/PKS	t3pks
Acidobacteria_ANG_492	Acidobacteria	14_1009_05_20cm_scaffold_669	36854	Lassopeptide	lassopeptide
Acidobacteria_ANG_492	Acidobacteria	14_1009_05_20cm_scaffold_7732	39038	Terpene	terpene
Acidobacteria_ANG_493	Acidobacteria	14_1009_12_40cm_scaffold_21034	11394	Terpene	terpene
Acidobacteria_ANG_493	Acidobacteria	14_1009_12_40cm_scaffold_45896	19240	NRPS/PKS	t3pks
Acidobacteria_ANG_493	Acidobacteria	14_1009_12_40cm_scaffold_6694	11467	Other	other
Acidobacteria_ANG_494	Acidobacteria	14_1009_16_40cm_scaffold_10203	14047	Terpene	terpene
Acidobacteria_ANG_494	Acidobacteria	14_1009_16_40cm_scaffold_47842	11408	NRPS/PKS	t3pks
Acidobacteria_ANG_494	Acidobacteria	14_1009_16_40cm_scaffold_6359	17652	Other	other
Acidobacteria_ANG_495	Acidobacteria	Sage1_L_60_16_scaffold_1143	43319	Other	other
Acidobacteria_ANG_495	Acidobacteria	Sage1_L_60_16_scaffold_11449	13973	Terpene	terpene
Acidobacteria_ANG_495	Acidobacteria	Sage1_L_60_16_scaffold_1794	60198	Terpene	terpene
Acidobacteria_ANG_496	Acidobacteria	14_0903_13_40cm_scaffold_3826	11877	Other	other
Acidobacteria_ANG_496	Acidobacteria	14_0903_13_40cm_scaffold_5231	14383	Other	other
Acidobacteria_ANG_497	Acidobacteria	14_1009_05_20cm_scaffold_13577	12983	Other	other
Acidobacteria_ANG_497	Acidobacteria	14_1009_05_20cm_scaffold_885	79074	Other	other
Acidobacteria_ANG_498	Acidobacteria	Sage2_R_20_16_scaffold_2092	13399	Other	other
Acidobacteria_ANG_498	Acidobacteria	Sage2_R_20_16_scaffold_286	49885	Indole	indole-terpene
Acidobacteria_ANG_499	Acidobacteria	14_0903_02_40cm_scaffold_1922	11552	Terpene	terpene
Acidobacteria_ANG_50	Acidobacteria	2013_40cm_scaffold_13143	25529	Bacteriocin	bacteriocin
Acidobacteria_ANG_50	Acidobacteria	2013_40cm_scaffold_1729	60599	Bacteriocin	bacteriocin
Acidobacteria_ANG_50	Acidobacteria	2013_40cm_scaffold_1908	33137	NRPS/PKS	t1pks-nrps
Acidobacteria_ANG_50	Acidobacteria	2013_40cm_scaffold_2379	12572	NRPS/PKS	nrps
Acidobacteria_ANG_50	Acidobacteria	2013_40cm_scaffold_3058	19004	Terpene	terpene
Acidobacteria_ANG_50	Acidobacteria	2013_40cm_scaffold_5711	13447	Ladderane	ladderane
Acidobacteria_ANG_50	Acidobacteria	2013_40cm_scaffold_7597	51105	Bacteriocin	bacteriocin
Acidobacteria_ANG_50	Acidobacteria	2013_40cm_scaffold_8333	13534	Bacteriocin	bacteriocin
Acidobacteria_ANG_500	Acidobacteria	14_0903_13_30cm_scaffold_492268	24708	Terpene	terpene
Acidobacteria_ANG_501	Acidobacteria	Mad1_60_16_scaffold_4251	23425	Bacteriocin	bacteriocin
Acidobacteria_ANG_502	Acidobacteria	Sage1_R_113_16_scaffold_20904	16690	Bacteriocin	bacteriocin
Acidobacteria_ANG_54	Acidobacteria	Sage1_L_80_16_scaffold_4721	13320	Other	other
Acidobacteria_ANG_54	Acidobacteria	Sage1_L_80_16_scaffold_5034	19571	NRPS/PKS	nrps
Acidobacteria_ANG_54	Acidobacteria	Sage1_L_80_16_scaffold_7084	12197	Terpene	terpene
Acidobacteria_ANG_54	Acidobacteria	Sage1_L_80_16_scaffold_9177	11533	Terpene	terpene
Acidobacteria_ANG_541	Acidobacteria	14_0903_02_30cm_scaffold_333	45554	Bacteriocin	bacteriocin
Acidobacteria_ANG_541	Acidobacteria	14_0903_02_30cm_scaffold_446	83812	Other	other
Acidobacteria_ANG_541	Acidobacteria	14_0903_02_30cm_scaffold_55	149036	Terpene	terpene
Acidobacteria_ANG_542	Acidobacteria	14_0929_12_30cm_scaffold_155	92550	Other	other
Acidobacteria_ANG_542	Acidobacteria	14_0929_12_30cm_scaffold_156	95808	Terpene	terpene
Acidobacteria_ANG_542	Acidobacteria	14_0929_12_30cm_scaffold_824	23703	Other	other
Acidobacteria_ANG_543	Acidobacteria	15con2h1.4A_scaffold_16	453166	Terpene	terpene
Acidobacteria_ANG_543	Acidobacteria	15con2h1.4A_scaffold_47	99864	Bacteriocin	bacteriocin
Acidobacteria_ANG_543	Acidobacteria	15con2h1.4A_scaffold_72	95622	Terpene	terpene
Acidobacteria_ANG_544	Acidobacteria	Mad1_80_16_scaffold_1006	23965	Terpene	terpene
Acidobacteria_ANG_544	Acidobacteria	Mad1_80_16_scaffold_109	60882	Other	other
Acidobacteria_ANG_544	Acidobacteria	Mad1_80_16_scaffold_1589	19659	NRPS/PKS	t3pks
Acidobacteria_ANG_545	Acidobacteria	Sage1_R_80_16_scaffold_1189	72093	Bacteriocin	bacteriocin
Acidobacteria_ANG_545	Acidobacteria	Sage1_R_80_16_scaffold_1611	58084	Terpene	terpene
Acidobacteria_ANG_545	Acidobacteria	Sage1_R_80_16_scaffold_811	63974	Bacteriocin	bacteriocin
Acidobacteria_ANG_546	Acidobacteria	Sage2_L_100_16_scaffold_476	62657	Bacteriocin	bacteriocin
Acidobacteria_ANG_546	Acidobacteria	Sage2_L_100_16_scaffold_62	112767	Lassopeptide	lassopeptide
Acidobacteria_ANG_546	Acidobacteria	Sage2_L_100_16_scaffold_877	82688	Terpene	terpene
Acidobacteria_ANG_548	Acidobacteria	14_0927_09_40cm_scaffold_23209	10557	Terpene	terpene
Acidobacteria_ANG_548	Acidobacteria	14_0927_09_40cm_scaffold_3592	14838	Other	other
Acidobacteria_ANG_549	Acidobacteria	14_1009_09_30cm_scaffold_1915	21194	Other	other
Acidobacteria_ANG_56	Acidobacteria	Sage2_L_100_16_scaffold_2620	20315	Terpene	terpene
Acidobacteria_ANG_56	Acidobacteria	Sage2_L_100_16_scaffold_3089	31784	Bacteriocin	bacteriocin
Acidobacteria_ANG_59	Acidobacteria	Sage2_L_60_16_scaffold_1022	29866	Other	other
Acidobacteria_ANG_59	Acidobacteria	Sage2_L_60_16_scaffold_155	75941	Other	other
Acidobacteria_ANG_59	Acidobacteria	Sage2_L_60_16_scaffold_190	58332	Terpene	terpene
Acidobacteria_ANG_59	Acidobacteria	Sage2_L_60_16_scaffold_3298	17470	NRPS/PKS	nrps
Acidobacteria_ANG_59	Acidobacteria	Sage2_L_60_16_scaffold_5536	14597	NRPS/PKS	nrps
Acidobacteria_ANG_590	Acidobacteria	14_0903_09_40cm_scaffold_6676	15275	NRPS/PKS	t3pks
Acidobacteria_ANG_590	Acidobacteria	14_0903_09_40cm_scaffold_9336	10753	Terpene	terpene
Acidobacteria_ANG_591	Acidobacteria	14_0903_13_30cm_scaffold_1570630	12625	Lassopeptide	lassopeptide
Acidobacteria_ANG_591	Acidobacteria	14_0903_13_30cm_scaffold_4251667	31110	Other	other
Acidobacteria_ANG_592	Acidobacteria	14_1009_13_30cm_scaffold_3240	33800	Terpene	terpene
Acidobacteria_ANG_592	Acidobacteria	14_1009_13_30cm_scaffold_3712	24686	Terpene	terpene
Acidobacteria_ANG_593	Acidobacteria	Sage1_L_60_16_scaffold_1199	29990	Bacteriocin	bacteriocin
Acidobacteria_ANG_593	Acidobacteria	Sage1_L_60_16_scaffold_2571	27519	Other	other
Acidobacteria_ANG_594	Acidobacteria	14_0903_12_20cm_scaffold_14822	10129	Terpene	terpene
Acidobacteria_ANG_595	Acidobacteria	2013_60cm_scaffold_4088	30843	NRPS/PKS	t3pks
Acidobacteria_ANG_60	Acidobacteria	14_0903_13_30cm_scaffold_683947	15498	NRPS/PKS	nrps
Acidobacteria_ANG_60	Acidobacteria	14_0903_13_30cm_scaffold_843786	11998	Bacteriocin	bacteriocin
Acidobacteria_ANG_65	Acidobacteria	15con2h2.4B_scaffold_16307	15055	Terpene	terpene
Acidobacteria_ANG_65	Acidobacteria	15con2h2.4B_scaffold_2404	19980	NRPS/PKS	t3pks
Acidobacteria_ANG_65	Acidobacteria	15con2h2.4B_scaffold_248	51858	NRPS/PKS	t3pks
Acidobacteria_ANG_65	Acidobacteria	15con2h2.4B_scaffold_2844	17385	Other	other
Acidobacteria_ANG_65	Acidobacteria	15con2h2.4B_scaffold_3024	17978	Lantipeptide	lantipeptide
Acidobacteria_ANG_65	Acidobacteria	15con2h2.4B_scaffold_380	43433	Terpene	terpene
Acidobacteria_ANG_65	Acidobacteria	15con2h2.4B_scaffold_878	38784	NRPS/PKS	nrps
Acidobacteria_ANG_72	Acidobacteria	Sage1_R_60_16_scaffold_1450	32748	NRPS/PKS	t1pks-nrps
Acidobacteria_ANG_72	Acidobacteria	Sage1_R_60_16_scaffold_2194	24176	Bacteriocin	bacteriocin
Acidobacteria_ANG_72	Acidobacteria	Sage1_R_60_16_scaffold_3369	48603	Other	other
Acidobacteria_ANG_72	Acidobacteria	Sage1_R_60_16_scaffold_4146	19349	Other	other
Acidobacteria_ANG_72	Acidobacteria	Sage1_R_60_16_scaffold_4722	15629	Other	other
Acidobacteria_ANG_72	Acidobacteria	Sage1_R_60_16_scaffold_9119	10487	Bacteriocin	bacteriocin
Acidobacteria_ANG_73	Acidobacteria	14_0929_02_40cm_scaffold_10698	13765	Terpene	terpene
Acidobacteria_ANG_73	Acidobacteria	14_0929_02_40cm_scaffold_16384	16550	Other	other
Acidobacteria_ANG_74	Acidobacteria	Sage2_L_80_16_scaffold_24681	12563	Terpene	terpene
Acidobacteria_ANG_74	Acidobacteria	Sage2_L_80_16_scaffold_31545	11210	Other	otherks
Acidobacteria_ANG_77	Acidobacteria	Sage2_L_80_16_scaffold_103	91529	Other	other
Acidobacteria_ANG_77	Acidobacteria	Sage2_L_80_16_scaffold_105	91341	Lassopeptide	lassopeptide
Acidobacteria_ANG_77	Acidobacteria	Sage2_L_80_16_scaffold_115	170535	Terpene	terpene
Acidobacteria_ANG_77	Acidobacteria	Sage2_L_80_16_scaffold_229	246677	Lassopeptide	lassopeptide
Acidobacteria_ANG_77	Acidobacteria	Sage2_L_80_16_scaffold_32	210022	NRPS/PKS	t1pks-nrps
Acidobacteria_ANG_77	Acidobacteria	Sage2_L_80_16_scaffold_457	48906	NRPS/PKS	t3pks
Acidobacteria_ANG_77	Acidobacteria	Sage2_L_80_16_scaffold_768	50434	Bacteriocin	bacteriocin
Acidobacteria_ANG_78	Acidobacteria	15con2h1.4B_scaffold_1147	47123	NRPS/PKS	t3pks
Acidobacteria_ANG_78	Acidobacteria	15con2h1.4B_scaffold_1414	19800	Terpene	terpene
Acidobacteria_ANG_78	Acidobacteria	15con2h1.4B_scaffold_225	48691	Lantipeptide	lantipeptide
Acidobacteria_ANG_78	Acidobacteria	15con2h1.4B_scaffold_4419	11747	Terpene	terpene
Acidobacteria_ANG_78	Acidobacteria	15con2h1.4B_scaffold_467	38839	NRPS/PKS	t1pks-nrps
Acidobacteria_ANG_78	Acidobacteria	15con2h1.4B_scaffold_797	25402	Other	other
Acidobacteria_ANG_80	Acidobacteria	15con2h2.4A_scaffold_2316	27229	NRPS/PKS	nrps
Acidobacteria_ANG_80	Acidobacteria	15con2h2.4A_scaffold_2777	18868	Other	other
Acidobacteria_ANG_80	Acidobacteria	15con2h2.4A_scaffold_5733	18984	Terpene	terpene
Acidobacteria_ANG_87	Acidobacteria	2013_100cm_scaffold_1019	30746	Bacteriocin	bacteriocin
Acidobacteria_ANG_87	Acidobacteria	2013_100cm_scaffold_1101	43716	Other	other
Acidobacteria_ANG_87	Acidobacteria	2013_100cm_scaffold_145	190060	NRPS/PKS	t3pks
Acidobacteria_ANG_87	Acidobacteria	2013_100cm_scaffold_18545	15689	Other	other
Acidobacteria_ANG_87	Acidobacteria	2013_100cm_scaffold_2746	14318	Lassopeptide	lassopeptide
Acidobacteria_ANG_87	Acidobacteria	2013_100cm_scaffold_343	62868	NRPS/PKS	nrps
Acidobacteria_ANG_87	Acidobacteria	2013_100cm_scaffold_448	57739	Terpene	terpene
Acidobacteria_ANG_87	Acidobacteria	2013_100cm_scaffold_5246	12104	NRPS/PKS	nrps
Acidobacteria_ANG_87	Acidobacteria	2013_100cm_scaffold_5711	16909	Lassopeptide	lassopeptide
Acidobacteria_ANG_87	Acidobacteria	2013_100cm_scaffold_654	35884	Lassopeptide	lassopeptide
Acidobacteria_ANG_93	Acidobacteria	14_1009_12_20cm_scaffold_1124	29205	Other	other
Acidobacteria_ANG_93	Acidobacteria	14_1009_12_20cm_scaffold_1356	13865	Bacteriocin	bacteriocin
Acidobacteria_ANG_93	Acidobacteria	14_1009_12_20cm_scaffold_2395	20336	NRPS/PKS	nrps
Acidobacteria_ANG_93	Acidobacteria	14_1009_12_20cm_scaffold_292	45452	Terpene	terpene
Acidobacteria_ANG_93	Acidobacteria	14_1009_12_20cm_scaffold_3391	22981	NRPS/PKS	t3pks
Acidobacteria_ANG_93	Acidobacteria	14_1009_12_20cm_scaffold_444	23685	Other	otherks
Acidobacteria_ANG_96	Acidobacteria	Sage2_R_80_16_scaffold_11	219477	Other	other
Acidobacteria_ANG_96	Acidobacteria	Sage2_R_80_16_scaffold_1423	62090	Lassopeptide	lassopeptide
Acidobacteria_ANG_96	Acidobacteria	Sage2_R_80_16_scaffold_16	174978	NRPS/PKS	t3pks
Acidobacteria_ANG_96	Acidobacteria	Sage2_R_80_16_scaffold_18	204535	Terpene	terpene
Acidobacteria_ANG_96	Acidobacteria	Sage2_R_80_16_scaffold_19	223244	Other	otherks
Acidobacteria_ANG_96	Acidobacteria	Sage2_R_80_16_scaffold_39	226936	NRPS/PKS	t1pks
Acidobacteria_ANG_96	Acidobacteria	Sage2_R_80_16_scaffold_90	84680	Other	other
Acidobacteria_ANG_97	Acidobacteria	14_0903_13_30cm_scaffold_1589184	32481	Bacteriocin	bacteriocin
Acidobacteria_ANG_97	Acidobacteria	14_0903_13_30cm_scaffold_2119161	42473	NRPS/PKS	t1pks
Acidobacteria_ANG_97	Acidobacteria	14_0903_13_30cm_scaffold_4681252	33776	Other	other
Acidobacteria_ANG_97	Acidobacteria	14_0903_13_30cm_scaffold_542186	42417	NRPS/PKS	nrps
Acidobacteria_ANG_97	Acidobacteria	14_0903_13_30cm_scaffold_786055	33032	NRPS/PKS	t3pks
Acidobacteria_gp1_AA112	Acidobacteria	14_0929_09_20cm_scaffold_1395	15326	Terpene	terpene
Acidobacteria_gp1_AA112	Acidobacteria	14_0929_09_20cm_scaffold_1514	21786	Terpene	terpene
Acidobacteria_gp1_AA112	Acidobacteria	14_0929_09_20cm_scaffold_198	39327	NRPS/PKS	nrps
Acidobacteria_gp1_AA112	Acidobacteria	14_0929_09_20cm_scaffold_664	16811	Bacteriocin	bacteriocin
Acidobacteria_gp1_AA114	Acidobacteria	14_0929_05_20cm_scaffold_130	69200	Other	other
Acidobacteria_gp1_AA114	Acidobacteria	14_0929_05_20cm_scaffold_203	38152	Other	other
Acidobacteria_gp1_AA114	Acidobacteria	14_0929_05_20cm_scaffold_22	172041	Bacteriocin	bacteriocin
Acidobacteria_gp1_AA114	Acidobacteria	14_0929_05_20cm_scaffold_323	81689	Terpene	terpene
Acidobacteria_gp1_AA114	Acidobacteria	14_0929_05_20cm_scaffold_35	153444	NRPS/PKS	nrps
Acidobacteria_gp1_AA114	Acidobacteria	14_0929_05_20cm_scaffold_43	82426	Other	other
Acidobacteria_gp1_AA114	Acidobacteria	14_0929_05_20cm_scaffold_47	90956	Bacteriocin	bacteriocin
Acidobacteria_gp1_AA114	Acidobacteria	14_0929_05_20cm_scaffold_58	71400	Terpene	terpene
Acidobacteria_gp1_AA119	Acidobacteria	14_0903_13_30cm_scaffold_1125700	14367	Bacteriocin	bacteriocin
Acidobacteria_gp1_AA119	Acidobacteria	14_0903_13_30cm_scaffold_60838	20518	Terpene	terpene
Acidobacteria_gp1_AA119	Acidobacteria	14_0903_13_30cm_scaffold_9242571	10072	Ladderane	ladderane
Acidobacteria_gp1_AA121	Acidobacteria	14_0903_12_30cm_scaffold_1844	15412	Other	other
Acidobacteria_gp1_AA121	Acidobacteria	14_0903_12_30cm_scaffold_21	114394	Other	other
Acidobacteria_gp1_AA121	Acidobacteria	14_0903_12_30cm_scaffold_58	78637	Terpene	terpene
Acidobacteria_gp1_AA123	Acidobacteria	14_1009_12_20cm_scaffold_4346	12231	Phosphonate	phosphonate
Acidobacteria_gp1_AA123	Acidobacteria	14_1009_12_20cm_scaffold_7365	11536	Terpene	terpene
Acidobacteria_gp1_AA123	Acidobacteria	14_1009_12_20cm_scaffold_9555	12673	NRPS/PKS	t3pks
Acidobacteria_gp1_AA127	Acidobacteria	14_0903_13_30cm_scaffold_1655279	21296	Other	other
Acidobacteria_gp1_AA127	Acidobacteria	14_0903_13_30cm_scaffold_360319	24243	NRPS/PKS	nrps
Acidobacteria_gp1_AA128	Acidobacteria	14_0903_13_30cm_scaffold_1011632	17241	NRPS/PKS	nrps
Acidobacteria_gp1_AA128	Acidobacteria	14_0903_13_30cm_scaffold_1353992	52212	NRPS/PKS	nrps
Acidobacteria_gp1_AA128	Acidobacteria	14_0903_13_30cm_scaffold_310751	78273	Other	other
Acidobacteria_gp1_AA128	Acidobacteria	14_0903_13_30cm_scaffold_468721	139680	NRPS/PKS	t3pks
Acidobacteria_gp1_AA128	Acidobacteria	14_0903_13_30cm_scaffold_543954	68248	Terpene	terpene
Acidobacteria_gp1_AA128	Acidobacteria	14_0903_13_30cm_scaffold_685404	197826	NRPS/PKS	t1pks-nrps
Acidobacteria_gp1_AA128	Acidobacteria	14_0903_13_30cm_scaffold_760076	54742	Other	other
Acidobacteria_gp1_AA128	Acidobacteria	14_0903_13_30cm_scaffold_8989304	11665	Lassopeptide	lassopeptide
Acidobacteria_gp1_AA129	Acidobacteria	14_0903_13_30cm_scaffold_1057379	128633	Other	other
Acidobacteria_gp1_AA129	Acidobacteria	14_0903_13_30cm_scaffold_3756782	66929	NRPS/PKS	nrps
Acidobacteria_gp1_AA129	Acidobacteria	14_0903_13_30cm_scaffold_414216	41956	Terpene	terpene
Acidobacteria_gp1_AA129	Acidobacteria	14_0903_13_30cm_scaffold_4610485	154806	NRPS/PKS	nrps
Acidobacteria_gp1_AA129	Acidobacteria	14_0903_13_30cm_scaffold_5533487	20770	Other	other
Acidobacteria_gp1_AA129	Acidobacteria	14_0903_13_30cm_scaffold_82256	266631	NRPS/PKS	nrps
Acidobacteria_gp1_AA129	Acidobacteria	14_0903_13_30cm_scaffold_82256	266631	Phosphonate	phosphonate
Acidobacteria_gp1_AA131	Acidobacteria	14_1009_12_20cm_scaffold_2085	14146	Terpene	terpene
Acidobacteria_gp1_AA131	Acidobacteria	14_1009_12_20cm_scaffold_3695	23908	Other	other
Acidobacteria_gp1_AA131	Acidobacteria	14_1009_12_20cm_scaffold_6853	13167	Other	other
Acidobacteria_gp1_AA133	Acidobacteria	14_0903_13_20cm_scaffold_11014	25634	Terpene	terpene
Acidobacteria_gp1_AA133	Acidobacteria	14_0903_13_20cm_scaffold_35631	10239	NRPS/PKS	t3pks
Acidobacteria_gp1_AA141	Acidobacteria	14_1009_16_30cm_scaffold_117	85668	Terpene	terpene
Acidobacteria_gp1_AA141	Acidobacteria	14_1009_16_30cm_scaffold_1523	86867	Other	other
Acidobacteria_gp1_AA141	Acidobacteria	14_1009_16_30cm_scaffold_32525	11440	NRPS/PKS	nrps
Acidobacteria_gp1_AA141	Acidobacteria	14_1009_16_30cm_scaffold_3782	28865	NRPS/PKS	t3pks
Acidobacteria_gp1_AA141	Acidobacteria	14_1009_16_30cm_scaffold_5499	17536	Other	other
Acidobacteria_gp1_AA143	Acidobacteria	14_0929_09_20cm_scaffold_2225	19238	Other	other
Acidobacteria_gp1_AA143	Acidobacteria	14_0929_09_20cm_scaffold_298	35713	Terpene	terpene
Acidobacteria_gp1_AA143	Acidobacteria	14_0929_09_20cm_scaffold_378	25617	Terpene	terpene
Acidobacteria_gp1_AA143	Acidobacteria	14_0929_09_20cm_scaffold_682	28466	Other	other
Acidobacteria_gp1_AA143	Acidobacteria	14_0929_09_20cm_scaffold_954	20455	NRPS/PKS	t2pks
Acidobacteria_gp1_AA144	Acidobacteria	14_1009_05_20cm_scaffold_2455	17481	Terpene	terpene
Acidobacteria_gp1_AA144	Acidobacteria	14_1009_05_20cm_scaffold_4720	16680	Other	other
Acidobacteria_gp1_AA145	Acidobacteria	14_0929_05_20cm_scaffold_2294	40664	NRPS/PKS	t2pks
Acidobacteria_gp1_AA145	Acidobacteria	14_0929_05_20cm_scaffold_3237	14429	Terpene	terpene
Acidobacteria_gp1_AA145	Acidobacteria	14_0929_05_20cm_scaffold_4599	14704	Other	other
Acidobacteria_gp1_AA146	Acidobacteria	14_0903_13_20cm_scaffold_7377	21479	Terpene	terpene
Acidobacteria_gp1_AA146	Acidobacteria	14_0903_13_20cm_scaffold_7760	12621	NRPS/PKS	nrps
Acidobacteria_gp1_ANG_7	Acidobacteria	Sage2_R_60_16_scaffold_1	527537	Lantipeptide	lantipeptide
Acidobacteria_gp1_ANG_7	Acidobacteria	Sage2_R_60_16_scaffold_12	167849	Other	other
Acidobacteria_gp1_ANG_7	Acidobacteria	Sage2_R_60_16_scaffold_137	67548	Bacteriocin	bacteriocin
Acidobacteria_gp1_ANG_7	Acidobacteria	Sage2_R_60_16_scaffold_2	357987	NRPS/PKS	lantipeptide-transatpks-otherks
Acidobacteria_gp1_ANG_7	Acidobacteria	Sage2_R_60_16_scaffold_2	357987	NRPS/PKS	t1pks-nrps
Acidobacteria_gp1_ANG_7	Acidobacteria	Sage2_R_60_16_scaffold_254	53796	Terpene	terpene
Acidobacteria_gp1_ANG_7	Acidobacteria	Sage2_R_60_16_scaffold_3	249849	Bacteriocin	bacteriocin
Acidobacteria_gp1_ANG_7	Acidobacteria	Sage2_R_60_16_scaffold_33	273721	Bacteriocin	bacteriocin
Acidobacteria_gp1_ANG_7	Acidobacteria	Sage2_R_60_16_scaffold_33	273721	NRPS/PKS	transatpks
Acidobacteria_gp1_ANG_7	Acidobacteria	Sage2_R_60_16_scaffold_33	273721	Other	other
Acidobacteria_gp1_ANG_7	Acidobacteria	Sage2_R_60_16_scaffold_4	219249	Lassopeptide	lassopeptide
Acidobacteria_gp1_ANG_7	Acidobacteria	Sage2_R_60_16_scaffold_4	219249	NRPS/PKS	t1pks-nrps
Acidobacteria_gp11_AA57	Acidobacteria	14_1009_16_40cm_scaffold_30537	14689	Terpene	terpene
Acidobacteria_gp11_AA57	Acidobacteria	14_1009_16_40cm_scaffold_3219	69132	NRPS/PKS	t3pks
Acidobacteria_gp11_AA57	Acidobacteria	14_1009_16_40cm_scaffold_35664	11620	Other	other
Acidobacteria_gp11_AA57	Acidobacteria	14_1009_16_40cm_scaffold_61226	11520	NRPS/PKS	nrps
Acidobacteria_gp11_AA57	Acidobacteria	14_1009_16_40cm_scaffold_6623	45582	NRPS/PKS	nrps
Acidobacteria_gp11_AA58	Acidobacteria	14_1009_16_40cm_scaffold_113142	13145	NRPS/PKS	t3pks
Acidobacteria_gp11_AA58	Acidobacteria	14_1009_16_40cm_scaffold_15374	11479	Other	microcin
Acidobacteria_gp11_AA58	Acidobacteria	14_1009_16_40cm_scaffold_15796	26749	Lantipeptide	lantipeptide
Acidobacteria_gp11_AA58	Acidobacteria	14_1009_16_40cm_scaffold_162495	12211	Terpene	terpene
Acidobacteria_gp11_AA58	Acidobacteria	14_1009_16_40cm_scaffold_20000	18083	NRPS/PKS	transatpks
Acidobacteria_gp11_AA58	Acidobacteria	14_1009_16_40cm_scaffold_23580	10633	NRPS/PKS	transatpks
Acidobacteria_gp11_AA58	Acidobacteria	14_1009_16_40cm_scaffold_36747	14225	NRPS/PKS	transatpks-otherks
Acidobacteria_gp11_AA58	Acidobacteria	14_1009_16_40cm_scaffold_40157	11052	NRPS/PKS	transatpks
Acidobacteria_gp11_AA58	Acidobacteria	14_1009_16_40cm_scaffold_48149	12290	Terpene	terpene
Acidobacteria_gp11_AA58	Acidobacteria	14_1009_16_40cm_scaffold_99056	12499	NRPS/PKS	transatpks
Acidobacteria_gp13_AA73	Acidobacteria	14_0903_13_30cm_scaffold_2655386	33153	Terpene	terpene
Acidobacteria_gp13_AA73	Acidobacteria	14_0903_13_30cm_scaffold_970421	16870	Other	other
Acidobacteria_gp13_AA74	Acidobacteria	14_0903_16_40cm_scaffold_1478	30173	Other	other
Acidobacteria_gp13_AA74	Acidobacteria	14_0903_16_40cm_scaffold_432	43043	Terpene	terpene
Acidobacteria_gp13_AA74	Acidobacteria	14_0903_16_40cm_scaffold_4337	32032	Other	other
Acidobacteria_gp13_AA76	Acidobacteria	14_1009_16_30cm_scaffold_66970	12234	NRPS/PKS	t3pks
Acidobacteria_gp13_AA76	Acidobacteria	14_1009_16_30cm_scaffold_9035	30202	Bacteriocin	bacteriocin
Acidobacteria_gp13_AA79	Acidobacteria	14_1009_16_30cm_scaffold_10296	12835	Terpene	terpene
Acidobacteria_gp13_AA79	Acidobacteria	14_1009_16_30cm_scaffold_12620	18589	Terpene	terpene
Acidobacteria_gp13_AA79	Acidobacteria	14_1009_16_30cm_scaffold_14519	10815	NRPS/PKS	t3pks
Acidobacteria_gp13_AA79	Acidobacteria	14_1009_16_30cm_scaffold_17161	11877	Other	other
Acidobacteria_gp13_AA79	Acidobacteria	14_1009_16_30cm_scaffold_8082	17658	Bacteriocin	bacteriocin
Acidobacteria_gp13_AA79	Acidobacteria	14_1009_16_30cm_scaffold_9714	13197	Other	other
Acidobacteria_gp18_AA59	Acidobacteria	14_1009_16_40cm_scaffold_14594	11781	NRPS/PKS	nrps
Acidobacteria_gp18_AA59	Acidobacteria	14_1009_16_40cm_scaffold_26754	10645	NRPS/PKS	t1pks
Acidobacteria_gp18_AA59	Acidobacteria	14_1009_16_40cm_scaffold_34500	15151	Other	other
Acidobacteria_gp18_AA59	Acidobacteria	14_1009_16_40cm_scaffold_44962	27158	Terpene	terpene
Acidobacteria_gp18_AA59	Acidobacteria	14_1009_16_40cm_scaffold_46679	13139	NRPS/PKS	t1pks-nrps
Acidobacteria_gp2_AA100	Acidobacteria	14_1009_05_40cm_scaffold_1420	35225	Lassopeptide	lassopeptide
Acidobacteria_gp2_AA100	Acidobacteria	14_1009_05_40cm_scaffold_15	396610	Lassopeptide	lassopeptide
Acidobacteria_gp2_AA100	Acidobacteria	14_1009_05_40cm_scaffold_165	90955	NRPS/PKS	nrps
Acidobacteria_gp2_AA100	Acidobacteria	14_1009_05_40cm_scaffold_22	179368	Terpene	terpene
Acidobacteria_gp2_AA100	Acidobacteria	14_1009_05_40cm_scaffold_26	169951	Other	other
Acidobacteria_gp2_AA100	Acidobacteria	14_1009_05_40cm_scaffold_60	97112	Other	other
Acidobacteria_gp2_AA100	Acidobacteria	14_1009_05_40cm_scaffold_651	62358	NRPS/PKS	t3pks
Acidobacteria_gp2_AA101	Acidobacteria	14_0903_13_30cm_scaffold_447128	17253	Terpene	terpene
Acidobacteria_gp2_AA101	Acidobacteria	14_0903_13_30cm_scaffold_505022	40944	Other	other
Acidobacteria_gp2_AA102	Acidobacteria	14_0903_13_20cm_scaffold_1733	13899	NRPS/PKS	t3pks
Acidobacteria_gp2_AA102	Acidobacteria	14_0903_13_20cm_scaffold_3451	14591	Other	other
Acidobacteria_gp2_AA102	Acidobacteria	14_0903_13_20cm_scaffold_665	37412	Terpene	terpene
Acidobacteria_gp2_AA80	Acidobacteria	14_0903_12_30cm_scaffold_1195	19248	Other	other
Acidobacteria_gp2_AA80	Acidobacteria	14_0903_12_30cm_scaffold_2462	13237	Terpene	terpene
Acidobacteria_gp2_AA80	Acidobacteria	14_0903_12_30cm_scaffold_4140	18168	Other	other
Acidobacteria_gp2_AA80	Acidobacteria	14_0903_12_30cm_scaffold_431	80787	Lassopeptide	lassopeptide
Acidobacteria_gp2_AA80	Acidobacteria	14_0903_12_30cm_scaffold_879	66997	NRPS/PKS	t3pks
Acidobacteria_gp2_AA81	Acidobacteria	14_1009_12_40cm_scaffold_14056	12680	NRPS/PKS	t3pks
Acidobacteria_gp2_AA81	Acidobacteria	14_1009_12_40cm_scaffold_3485	17827	Terpene	terpene
Acidobacteria_gp2_AA82	Acidobacteria	14_0903_13_30cm_scaffold_1118500	18892	Lassopeptide	lassopeptide
Acidobacteria_gp2_AA82	Acidobacteria	14_0903_13_30cm_scaffold_181860	86083	NRPS/PKS	t3pks
Acidobacteria_gp2_AA82	Acidobacteria	14_0903_13_30cm_scaffold_577674	41744	Terpene	terpene
Acidobacteria_gp2_AA83	Acidobacteria	14_0927_12_40cm_scaffold_3204	16970	Lassopeptide	lassopeptide
Acidobacteria_gp2_AA83	Acidobacteria	14_0927_12_40cm_scaffold_4729	11433	NRPS/PKS	nrps
Acidobacteria_gp2_AA83	Acidobacteria	14_0927_12_40cm_scaffold_5003	11084	Terpene	terpene
Acidobacteria_gp2_AA83	Acidobacteria	14_0927_12_40cm_scaffold_967	23651	NRPS/PKS	t3pks
Acidobacteria_gp2_AA84	Acidobacteria	14_0929_12_30cm_scaffold_4441	24551	NRPS/PKS	t3pks
Acidobacteria_gp2_AA84	Acidobacteria	14_0929_12_30cm_scaffold_787	80966	Terpene	terpene
Acidobacteria_gp2_AA84	Acidobacteria	14_0929_12_30cm_scaffold_927	22329	NRPS/PKS	nrps
Acidobacteria_gp2_AA88	Acidobacteria	14_0929_02_30cm_scaffold_11737	11160	Lassopeptide	lassopeptide
Acidobacteria_gp2_AA88	Acidobacteria	14_0929_02_30cm_scaffold_268	96139	Lassopeptide	lassopeptide
Acidobacteria_gp2_AA88	Acidobacteria	14_0929_02_30cm_scaffold_458	38820	Terpene	terpene
Acidobacteria_gp2_AA88	Acidobacteria	14_0929_02_30cm_scaffold_695	58714	Other	other
Acidobacteria_gp2_AA88	Acidobacteria	14_0929_02_30cm_scaffold_699	35745	Other	other
Acidobacteria_gp2_AA88	Acidobacteria	14_0929_02_30cm_scaffold_865	29604	NRPS/PKS	t3pks
Acidobacteria_gp2_AA90	Acidobacteria	14_0927_12_20cm_scaffold_114	201997	Lassopeptide	lassopeptide
Acidobacteria_gp2_AA90	Acidobacteria	14_0927_12_20cm_scaffold_1310	19167	Other	other
Acidobacteria_gp2_AA90	Acidobacteria	14_0927_12_20cm_scaffold_189	100749	Other	other
Acidobacteria_gp2_AA90	Acidobacteria	14_0927_12_20cm_scaffold_33	138339	NRPS/PKS	t3pks
Acidobacteria_gp2_AA90	Acidobacteria	14_0927_12_20cm_scaffold_51	180540	Lassopeptide	lassopeptide
Acidobacteria_gp2_AA90	Acidobacteria	14_0927_12_20cm_scaffold_73	176931	Terpene	terpene
Acidobacteria_gp2_AA90	Acidobacteria	14_0927_12_20cm_scaffold_753	67750	Other	other
Acidobacteria_gp2_AA92	Acidobacteria	14_0919_09_20cm_scaffold_188	113788	NRPS/PKS	t3pks
Acidobacteria_gp2_AA92	Acidobacteria	14_0919_09_20cm_scaffold_268	65352	Lassopeptide	lassopeptide
Acidobacteria_gp2_AA92	Acidobacteria	14_0919_09_20cm_scaffold_35	154243	Other	other
Acidobacteria_gp2_AA92	Acidobacteria	14_0919_09_20cm_scaffold_52	170675	Terpene	terpene
Acidobacteria_gp2_AA92	Acidobacteria	14_0919_09_20cm_scaffold_94	76149	Other	other
Acidobacteria_gp2_AA95	Acidobacteria	14_1009_16_40cm_scaffold_28626	10651	Terpene	terpene
Acidobacteria_gp2_AA96	Acidobacteria	14_0903_13_30cm_scaffold_2095892	69456	NRPS/PKS	t3pks
Acidobacteria_gp2_AA96	Acidobacteria	14_0903_13_30cm_scaffold_38596	122478	Terpene	terpene
Acidobacteria_gp2_AA96	Acidobacteria	14_0903_13_30cm_scaffold_992354	86659	Other	other
Acidobacteria_gp22_AA1	Acidobacteria	14_0929_05_40cm_scaffold_19100	11274	NRPS/PKS	t1pks-otherks
Acidobacteria_gp22_AA1	Acidobacteria	14_0929_05_40cm_scaffold_7820	18539	Other	other
Acidobacteria_gp22_AA2	Acidobacteria	14_1009_16_40cm_scaffold_12375	23629	NRPS/PKS	nrps
Acidobacteria_gp22_AA2	Acidobacteria	14_1009_16_40cm_scaffold_12467	14162	Terpene	terpene
Acidobacteria_gp22_AA2	Acidobacteria	14_1009_16_40cm_scaffold_31728	11189	NRPS/PKS	nrps
Acidobacteria_gp22_AA2	Acidobacteria	14_1009_16_40cm_scaffold_34252	13414	Lantipeptide	lantipeptide
Acidobacteria_gp22_AA3	Acidobacteria	14_0903_13_30cm_scaffold_1615762	29072	Terpene	terpene
Acidobacteria_gp22_AA3	Acidobacteria	14_0903_13_30cm_scaffold_6003546	31902	NRPS/PKS	nrps
Acidobacteria_gp22_AA3	Acidobacteria	14_0903_13_30cm_scaffold_6741449	19162	Other	other
Acidobacteria_gp22_AA3	Acidobacteria	14_0903_13_30cm_scaffold_7440644	19178	NRPS/PKS	nrps
Acidobacteria_gp22_AA3	Acidobacteria	14_0903_13_30cm_scaffold_772405	14387	Other	resorcinol
Acidobacteria_gp22_AA4	Acidobacteria	14_0903_16_40cm_scaffold_1343	55991	Bacteriocin	bacteriocin
Acidobacteria_gp22_AA4	Acidobacteria	14_0903_16_40cm_scaffold_2028	34175	NRPS/PKS	nrps
Acidobacteria_gp22_AA4	Acidobacteria	14_0903_16_40cm_scaffold_2099	36138	Terpene	terpene
Acidobacteria_gp22_AA4	Acidobacteria	14_0903_16_40cm_scaffold_5348	10634	Other	other
Acidobacteria_gp22_AA4	Acidobacteria	14_0903_16_40cm_scaffold_592	29798	Other	resorcinol
Acidobacteria_gp3_AA109	Acidobacteria	14_0903_13_30cm_scaffold_1578694	17902	Ladderane	ladderane
Acidobacteria_gp3_AA109	Acidobacteria	14_0903_13_30cm_scaffold_3216851	15601	Phosphonate	phosphonate
Acidobacteria_gp3_AA109	Acidobacteria	14_0903_13_30cm_scaffold_5565531	13033	Terpene	terpene
Acidobacteria_gp3_AA110	Acidobacteria	14_1009_16_40cm_scaffold_12203	17909	Lassopeptide	lassopeptide
Acidobacteria_gp3_AA110	Acidobacteria	14_1009_16_40cm_scaffold_14138	11962	NRPS/PKS	t1pks-nrps
Acidobacteria_gp3_AA111	Acidobacteria	14_1009_16_30cm_scaffold_11975	12445	Other	other
Acidobacteria_gp3_AA111	Acidobacteria	14_1009_16_30cm_scaffold_13877	11054	Other	other
Acidobacteria_gp3_AA111	Acidobacteria	14_1009_16_30cm_scaffold_14396	13039	Terpene	terpene
Acidobacteria_gp3_AA111	Acidobacteria	14_1009_16_30cm_scaffold_38788	19409	Other	other
Acidobacteria_gp4_AA15	Acidobacteria	14_0903_13_30cm_scaffold_246071	176402	Bacteriocin	bacteriocin
Acidobacteria_gp4_AA15	Acidobacteria	14_0903_13_30cm_scaffold_246071	176402	Other	other
Acidobacteria_gp4_AA15	Acidobacteria	14_0903_13_30cm_scaffold_290480	379299	Other	other
Acidobacteria_gp4_AA15	Acidobacteria	14_0903_13_30cm_scaffold_99960	354630	Other	other
Acidobacteria_gp4_AA16	Acidobacteria	14_0919_09_20cm_scaffold_101	91580	Other	thiopeptide
Acidobacteria_gp4_AA16	Acidobacteria	14_0919_09_20cm_scaffold_157	36017	NRPS/PKS	t1pks-nrps
Acidobacteria_gp4_AA16	Acidobacteria	14_0919_09_20cm_scaffold_234	28756	NRPS/PKS	t1pks
Acidobacteria_gp4_AA16	Acidobacteria	14_0919_09_20cm_scaffold_271	25900	NRPS/PKS	nrps
Acidobacteria_gp4_AA16	Acidobacteria	14_0919_09_20cm_scaffold_28	81722	Bacteriocin	bacteriocin-lantipeptide
Acidobacteria_gp4_AA16	Acidobacteria	14_0919_09_20cm_scaffold_32	61928	Lantipeptide	lantipeptide
Acidobacteria_gp4_AA16	Acidobacteria	14_0919_09_20cm_scaffold_432	20543	NRPS/PKS	nrps
Acidobacteria_gp4_AA16	Acidobacteria	14_0919_09_20cm_scaffold_47	105555	Other	other
Acidobacteria_gp4_AA16	Acidobacteria	14_0919_09_20cm_scaffold_81	120565	NRPS/PKS	nrps
Acidobacteria_gp4_AA16	Acidobacteria	14_0919_09_20cm_scaffold_823	14107	NRPS/PKS	nrps
Acidobacteria_gp4_AA19	Acidobacteria	14_0903_12_40cm_200_scaffold_117	92397	Other	other
Acidobacteria_gp4_AA19	Acidobacteria	14_0903_12_40cm_200_scaffold_146	107581	Bacteriocin	bacteriocin
Acidobacteria_gp4_AA19	Acidobacteria	14_0903_12_40cm_200_scaffold_168	33674	NRPS/PKS	nrps
Acidobacteria_gp4_AA19	Acidobacteria	14_0903_12_40cm_200_scaffold_281	26802	Other	other
Acidobacteria_gp4_AA20	Acidobacteria	14_0903_12_40cm_200_scaffold_227	45352	Other	other
Acidobacteria_gp4_AA20	Acidobacteria	14_0903_12_40cm_200_scaffold_952	38394	Other	other
Acidobacteria_gp4_AA21	Acidobacteria	14_0903_02_30cm_scaffold_4715	21714	Lassopeptide	lassopeptide
Acidobacteria_gp4_AA24	Acidobacteria	14_0927_12_20cm_scaffold_115	73257	NRPS/PKS	t1pks-nrps
Acidobacteria_gp4_AA24	Acidobacteria	14_0927_12_20cm_scaffold_1331	31034	NRPS/PKS	nrps
Acidobacteria_gp4_AA24	Acidobacteria	14_0927_12_20cm_scaffold_554	81712	Other	other
Acidobacteria_gp4_AA24	Acidobacteria	14_0927_12_20cm_scaffold_5983	17499	Other	other
Acidobacteria_gp4_AA24	Acidobacteria	14_0927_12_20cm_scaffold_633	87008	NRPS/PKS	nrps
Acidobacteria_gp4_AA25	Acidobacteria	14_1009_09_30cm_scaffold_14512	15610	NRPS/PKS	nrps
Acidobacteria_gp4_AA26	Acidobacteria	14_1009_16_30cm_scaffold_10844	16184	Other	other
Acidobacteria_gp4_AA26	Acidobacteria	14_1009_16_30cm_scaffold_21447	23824	NRPS/PKS	nrps
Acidobacteria_gp4_ANG_19	Acidobacteria	Mad1_40_16_scaffold_1300	32872	Lassopeptide	lassopeptide
Acidobacteria_gp4_ANG_19	Acidobacteria	Mad1_40_16_scaffold_2837	23318	NRPS/PKS	nrps
Acidobacteria_gp4_ANG_19	Acidobacteria	Mad1_40_16_scaffold_3153	21643	NRPS/PKS	t1pks-nrps
Acidobacteria_gp4_ANG_19	Acidobacteria	Mad1_40_16_scaffold_8234	10544	NRPS/PKS	nrps
Acidobacteria_gp4_ANG_19	Acidobacteria	Mad1_40_16_scaffold_9108	10437	NRPS/PKS	nrps
Acidobacteria_gp4_ANG_19	Acidobacteria	Mad1_40_16_scaffold_9559	12769	Other	other
Acidobacteria_gp5_AA63	Acidobacteria	14_1009_16_40cm_scaffold_116001	12026	Other	other
Acidobacteria_gp5_AA63	Acidobacteria	14_1009_16_40cm_scaffold_12564	30351	NRPS/PKS	transatpks-nrps
Acidobacteria_gp5_AA63	Acidobacteria	14_1009_16_40cm_scaffold_24305	14312	NRPS/PKS	transatpks
Acidobacteria_gp5_AA63	Acidobacteria	14_1009_16_40cm_scaffold_40242	11441	NRPS/PKS	transatpks
Acidobacteria_gp5_AA63	Acidobacteria	14_1009_16_40cm_scaffold_45251	15101	Bacteriocin	bacteriocin
Acidobacteria_gp5_AA63	Acidobacteria	14_1009_16_40cm_scaffold_54985	13313	Other	other
Acidobacteria_gp5_AA63	Acidobacteria	14_1009_16_40cm_scaffold_8097	37202	Terpene	terpene
Acidobacteria_gp5_AA65	Acidobacteria	14_1009_16_40cm_scaffold_10409	27568	Bacteriocin	bacteriocin
Acidobacteria_gp5_AA65	Acidobacteria	14_1009_16_40cm_scaffold_26471	15128	Terpene	terpene
Acidobacteria_gp5_AA65	Acidobacteria	14_1009_16_40cm_scaffold_32435	10167	Other	other
Acidobacteria_gp5_AA65	Acidobacteria	14_1009_16_40cm_scaffold_9155	14781	Terpene	terpene
Acidobacteria_gp5_AA66	Acidobacteria	14_1009_16_30cm_scaffold_11063	13505	NRPS/PKS	nrps
Acidobacteria_gp5_AA66	Acidobacteria	14_1009_16_30cm_scaffold_146325	13679	NRPS/PKS	t1pks
Acidobacteria_gp5_AA66	Acidobacteria	14_1009_16_30cm_scaffold_42007	10834	Other	thiopeptide
Acidobacteria_gp5_AA66	Acidobacteria	14_1009_16_30cm_scaffold_7910	24233	Other	other
Acidobacteria_gp5_AA66	Acidobacteria	14_1009_16_30cm_scaffold_79718	11621	Bacteriocin	bacteriocin
Acidobacteria_gp5_AA68	Acidobacteria	14_1009_16_30cm_scaffold_113	140052	Bacteriocin	bacteriocin
Acidobacteria_gp5_AA68	Acidobacteria	14_1009_16_30cm_scaffold_25851	10260	Lantipeptide	lantipeptide
Acidobacteria_gp5_AA68	Acidobacteria	14_1009_16_30cm_scaffold_3155	39687	Terpene	terpene
Acidobacteria_gp5_AA68	Acidobacteria	14_1009_16_30cm_scaffold_4393	19541	Other	other
Acidobacteria_gp5_AA68	Acidobacteria	14_1009_16_30cm_scaffold_521	50382	Other	other
Acidobacteria_gp5_AA68	Acidobacteria	14_1009_16_30cm_scaffold_8534	14123	Other	other
Acidobacteria_gp5_AA68	Acidobacteria	14_1009_16_30cm_scaffold_9061	13708	Bacteriocin	bacteriocin
Acidobacteria_gp5_AA70	Acidobacteria	14_1009_09_30cm_scaffold_26127	11894	Terpene	terpene
Acidobacteria_gp5_ANG_11	Acidobacteria	Mad1_100_16_scaffold_13660	13239	Bacteriocin	bacteriocin
Acidobacteria_gp5_ANG_11	Acidobacteria	Mad1_100_16_scaffold_1417	24851	NRPS/PKS	transatpks-nrps
Acidobacteria_gp5_ANG_11	Acidobacteria	Mad1_100_16_scaffold_16195	11243	Other	other
Acidobacteria_gp5_ANG_11	Acidobacteria	Mad1_100_16_scaffold_2459	15265	Other	otherks
Acidobacteria_gp5_ANG_11	Acidobacteria	Mad1_100_16_scaffold_2592	14965	NRPS/PKS	transatpks
Acidobacteria_gp5_ANG_11	Acidobacteria	Mad1_100_16_scaffold_2765	14584	NRPS/PKS	transatpks
Acidobacteria_gp5_ANG_11	Acidobacteria	Mad1_100_16_scaffold_3385	13501	Bacteriocin	bacteriocin
Acidobacteria_gp5_ANG_11	Acidobacteria	Mad1_100_16_scaffold_4956	11566	NRPS/PKS	transatpks
Acidobacteria_gp5_ANG_11	Acidobacteria	Mad1_100_16_scaffold_6523	10305	Other	other
Acidobacteria_gp5_ANG_11	Acidobacteria	Mad1_100_16_scaffold_9296	13536	NRPS/PKS	nrps
Acidobacteria_gp5_ANG_18	Acidobacteria	14_0903_13_30cm_scaffold_1270219	25723	Other	otherks
Acidobacteria_gp5_ANG_18	Acidobacteria	14_0903_13_30cm_scaffold_1322782	26269	Ladderane	ladderane
Acidobacteria_gp5_ANG_18	Acidobacteria	14_0903_13_30cm_scaffold_1766169	18808	Other	other
Acidobacteria_gp5_ANG_18	Acidobacteria	14_0903_13_30cm_scaffold_2856649	14232	NRPS/PKS	t1pks-nrps
Acidobacteria_gp5_ANG_18	Acidobacteria	14_0903_13_30cm_scaffold_35577	16843	Bacteriocin	bacteriocin
Acidobacteria_gp5_ANG_18	Acidobacteria	14_0903_13_30cm_scaffold_4797904	31996	NRPS/PKS	t1pks
Acidobacteria_gp5_ANG_18	Acidobacteria	14_0903_13_30cm_scaffold_674110	16060	Terpene	terpene
Acidobacteria_gp5_ANG_18	Acidobacteria	14_0903_13_30cm_scaffold_801075	14020	NRPS/PKS	nrps
Acidobacteria_gp5_ANG_22	Acidobacteria	Sage1_R_100_16_scaffold_0	798076	NRPS/PKS	nrps-arylpolyene-ladderane
Acidobacteria_gp5_ANG_22	Acidobacteria	Sage1_R_100_16_scaffold_0	798076	Other	other
Acidobacteria_gp5_ANG_22	Acidobacteria	Sage1_R_100_16_scaffold_10	183363	Bacteriocin	bacteriocin
Acidobacteria_gp5_ANG_22	Acidobacteria	Sage1_R_100_16_scaffold_15	163363	Terpene	terpene
Acidobacteria_gp5_ANG_22	Acidobacteria	Sage1_R_100_16_scaffold_20	155967	Bacteriocin	bacteriocin
Acidobacteria_gp5_ANG_22	Acidobacteria	Sage1_R_100_16_scaffold_304	123023	Terpene	terpene
Acidobacteria_gp5_ANG_22	Acidobacteria	Sage1_R_100_16_scaffold_4	280876	Terpene	terpene
Acidobacteria_gp5_ANG_22	Acidobacteria	Sage1_R_100_16_scaffold_5	268253	Bacteriocin	bacteriocin
Acidobacteria_gp5_ANG_22	Acidobacteria	Sage1_R_100_16_scaffold_6	230697	NRPS/PKS	t3pks
Acidobacteria_gp5_ANG_22	Acidobacteria	Sage1_R_100_16_scaffold_68	118755	NRPS/PKS	t1pks-otherks
Acidobacteria_gp5_ANG_23	Acidobacteria	14_1009_16_30cm_scaffold_10335	12809	Terpene	terpene
Acidobacteria_gp5_ANG_23	Acidobacteria	14_1009_16_30cm_scaffold_2101	36264	NRPS/PKS	t1pks
Acidobacteria_gp5_ANG_23	Acidobacteria	14_1009_16_30cm_scaffold_238	116617	Other	other
Acidobacteria_gp5_ANG_23	Acidobacteria	14_1009_16_30cm_scaffold_2438	38429	Other	oligosaccharide
Acidobacteria_gp5_ANG_23	Acidobacteria	14_1009_16_30cm_scaffold_4625	22231	Bacteriocin	bacteriocin
Acidobacteria_gp5_ANG_23	Acidobacteria	14_1009_16_30cm_scaffold_4733	18885	Ladderane	ladderane
Acidobacteria_gp5_ANG_23	Acidobacteria	14_1009_16_30cm_scaffold_8225	14398	Ladderane	ladderane
Acidobacteria_gp6_AA36	Acidobacteria	14_0927_09_20cm_scaffold_135	320664	Other	other
Acidobacteria_gp6_AA36	Acidobacteria	14_0927_09_20cm_scaffold_140	109899	Other	other
Acidobacteria_gp6_AA36	Acidobacteria	14_0927_09_20cm_scaffold_79	93827	Terpene	terpene
Acidobacteria_gp6_AA38	Acidobacteria	14_1009_16_40cm_scaffold_1382	46973	Terpene	terpene
Acidobacteria_gp6_AA38	Acidobacteria	14_1009_16_40cm_scaffold_17527	33175	Other	thiopeptide
Acidobacteria_gp6_AA38	Acidobacteria	14_1009_16_40cm_scaffold_8020	35996	Other	other
Acidobacteria_gp6_AA39	Acidobacteria	14_1009_09_20cm_scaffold_1194	66045	Bacteriocin	bacteriocin-proteusin
Acidobacteria_gp6_AA39	Acidobacteria	14_1009_09_20cm_scaffold_2710	36258	Lantipeptide	lantipeptide
Acidobacteria_gp6_AA39	Acidobacteria	14_1009_09_20cm_scaffold_4987	16569	Bacteriocin	bacteriocin
Acidobacteria_gp6_AA39	Acidobacteria	14_1009_09_20cm_scaffold_6044	21791	NRPS/PKS	t1pks
Acidobacteria_gp6_AA39	Acidobacteria	14_1009_09_20cm_scaffold_623	28416	Terpene	terpene
Acidobacteria_gp6_AA39	Acidobacteria	14_1009_09_20cm_scaffold_9132	22666	Other	other
Acidobacteria_gp6_AA41	Acidobacteria	14_0903_13_30cm_scaffold_1507580	25481	NRPS/PKS	nrps
Acidobacteria_gp6_AA41	Acidobacteria	14_0903_13_30cm_scaffold_153804	102005	NRPS/PKS	lantipeptide-nrps
Acidobacteria_gp6_AA41	Acidobacteria	14_0903_13_30cm_scaffold_373776	52956	Lassopeptide	lassopeptide
Acidobacteria_gp6_AA41	Acidobacteria	14_0903_13_30cm_scaffold_3770842	67071	Terpene	terpene
Acidobacteria_gp6_AA41	Acidobacteria	14_0903_13_30cm_scaffold_3867396	53257	Terpene	terpene
Acidobacteria_gp6_AA41	Acidobacteria	14_0903_13_30cm_scaffold_418609	56789	Other	other
Acidobacteria_gp6_AA44	Acidobacteria	14_1009_16_30cm_scaffold_43234	13875	Other	thiopeptide
Acidobacteria_gp6_AA44	Acidobacteria	14_1009_16_30cm_scaffold_47399	10899	Other	other
Acidobacteria_gp6_AA50	Acidobacteria	14_1009_16_40cm_scaffold_12616	20181	Terpene	terpene
Acidobacteria_gp6_AA50	Acidobacteria	14_1009_16_40cm_scaffold_62401	17326	Other	other
Acidobacteria_gp6_AA52	Acidobacteria	14_0903_12_20cm_scaffold_1513	30967	Bacteriocin	bacteriocin
Acidobacteria_gp6_AA52	Acidobacteria	14_0903_12_20cm_scaffold_9897	18225	Other	other
Acidobacteria_gp6_AA54	Acidobacteria	14_1009_05_20cm_scaffold_11	654830	Bacteriocin	bacteriocin
Acidobacteria_gp6_AA54	Acidobacteria	14_1009_05_20cm_scaffold_113	177380	Other	other
Acidobacteria_gp6_AA54	Acidobacteria	14_1009_05_20cm_scaffold_16	264471	Terpene	terpene
Acidobacteria_gp6_AA54	Acidobacteria	14_1009_05_20cm_scaffold_198	74301	Other	other
Acidobacteria_gp6_AA54	Acidobacteria	14_1009_05_20cm_scaffold_7	189652	Lassopeptide	lassopeptide
Acidobacteria_gp6_AA54	Acidobacteria	14_1009_05_20cm_scaffold_7	189652	NRPS/PKS	nrps
Acidobacteria_gp7_AA11	Acidobacteria	14_1009_16_40cm_scaffold_21967	13455	Terpene	terpene
Acidobacteria_gp7_AA11	Acidobacteria	14_1009_16_40cm_scaffold_9453	39740	Terpene	terpene
Acidobacteria_gp7_AA8	Acidobacteria	14_0903_02_30cm_scaffold_108	68983	Bacteriocin	bacteriocin
Acidobacteria_gp7_AA8	Acidobacteria	14_0903_02_30cm_scaffold_12	237809	Lantipeptide	lantipeptide
Acidobacteria_gp7_AA8	Acidobacteria	14_0903_02_30cm_scaffold_356	41199	Bacteriocin	bacteriocin
Acidobacteria_gp7_AA8	Acidobacteria	14_0903_02_30cm_scaffold_40	122489	NRPS/PKS	t1pks-nrps
Acidobacteria_gp7_AA8	Acidobacteria	14_0903_02_30cm_scaffold_42	122007	Lassopeptide	lassopeptide
Acidobacteria_gp7_AA8	Acidobacteria	14_0903_02_30cm_scaffold_6	469065	Lantipeptide	lantipeptide
Acidobacteria_gp7_AA8	Acidobacteria	14_0903_02_30cm_scaffold_6	469065	Terpene	terpene
Acidobacteria_gp7_AA9	Acidobacteria	14_1009_16_30cm_scaffold_4563	41040	Terpene	terpene
Acidobacteria_unk_AA152	Acidobacteria	14_1009_16_40cm_scaffold_8729	21721	Arylpolyene	arylpolyene
Acidobacteria_unk_AA29	Acidobacteria	14_0903_13_30cm_scaffold_1075088	16127	Other	other
Acidobacteria_unk_AA29	Acidobacteria	14_0903_13_30cm_scaffold_1137608	18807	NRPS/PKS	t1pks-nrps
Acidobacteria_unk_AA29	Acidobacteria	14_0903_13_30cm_scaffold_1785337	16411	Terpene	terpene
Acidobacteria_unk_AA29	Acidobacteria	14_0903_13_30cm_scaffold_1924099	19587	Other	other
Acidobacteria_unk_AA29	Acidobacteria	14_0903_13_30cm_scaffold_2321172	21793	NRPS/PKS	t1pks
Acidobacteria_unk_AA29	Acidobacteria	14_0903_13_30cm_scaffold_408622	18285	Bacteriocin	bacteriocin
Acidobacteria_unk_AA29	Acidobacteria	14_0903_13_30cm_scaffold_5486729	10326	NRPS/PKS	t1pks
Acidobacteria_unk_AA29	Acidobacteria	14_0903_13_30cm_scaffold_940905	13046	Bacteriocin	bacteriocin
Acidobacteria_unk_AA30	Acidobacteria	14_0927_12_40cm_scaffold_12036	13260	Ladderane	ladderane
Acidobacteria_unk_AA30	Acidobacteria	14_0927_12_40cm_scaffold_5323	18295	Ladderane	ladderane
Acidobacteria_unk_AA30	Acidobacteria	14_0927_12_40cm_scaffold_5893	10815	Other	other
Acidobacteria_unk_AA30	Acidobacteria	14_0927_12_40cm_scaffold_7969	14315	Terpene	terpene
Acidobacteria_unk_AA32	Acidobacteria	14_1009_16_40cm_scaffold_1715	41781	Terpene	terpene
Acidobacteria_unk_AA32	Acidobacteria	14_1009_16_40cm_scaffold_21751	20859	Other	otherks
Acidobacteria_unk_AA32	Acidobacteria	14_1009_16_40cm_scaffold_2424	71866	Other	other
Acidobacteria_unk_AA32	Acidobacteria	14_1009_16_40cm_scaffold_7185	42815	Bacteriocin	bacteriocin
Acidobacteria_unk_AA32	Acidobacteria	14_1009_16_40cm_scaffold_9076	48312	Ladderane	ladderane
Acidobacteria_unk_AA32	Acidobacteria	14_1009_16_40cm_scaffold_938	107677	NRPS/PKS	t1pks-nrps
Acidobacteria_unk_AA34	Acidobacteria	14_1009_05_40cm_scaffold_8250	27110	NRPS/PKS	t1pks
Acidobacteria_unk_AA34	Acidobacteria	14_1009_05_40cm_scaffold_8725	11555	Bacteriocin	bacteriocin
Acidobacteria_unk_AA34	Acidobacteria	14_1009_05_40cm_scaffold_8793	16380	Terpene	terpene
Acidobacteriales_ANG_49	Acidobacteria	14_0919_05_20cm_scaffold_16615	11186	NRPS/PKS	nrps
Acidobacteriales_ANG_49	Acidobacteria	14_0919_05_20cm_scaffold_4650	10843	Terpene	terpene
Acidobacteriales_ANG_491	Acidobacteria	Sage2_L_40_16_scaffold_108	61729	Other	other
Acidobacteriales_ANG_491	Acidobacteria	Sage2_L_40_16_scaffold_176	52218	Other	other
Acidobacteriales_ANG_491	Acidobacteria	Sage2_L_40_16_scaffold_192	76610	Bacteriocin	bacteriocin
Acidobacteriales_ANG_491	Acidobacteria	Sage2_L_40_16_scaffold_307	50500	Terpene	terpene
Acidobacteriales_ANG_547	Acidobacteria	Sage2_L_60_16_scaffold_39	90905	Terpene	terpene
Acidobacteriales_ANG_547	Acidobacteria	Sage2_L_60_16_scaffold_5209	17330	Indole	indole
Acidobacteriales_ANG_547	Acidobacteria	Sage2_L_60_16_scaffold_84	136170	Other	other
Acidobacteriales_ANG_58	Acidobacteria	14_0929_05_20cm_scaffold_1173	17170	NRPS/PKS	nrps
Angelobacter_gp1_AA117	Acidobacteria	14_0903_12_40cm_200_scaffold_1	95890	NRPS/PKS	nrps
Angelobacter_gp1_AA117	Acidobacteria	14_0903_12_40cm_200_scaffold_106	57622	NRPS/PKS	t1pks
Angelobacter_gp1_AA117	Acidobacteria	14_0903_12_40cm_200_scaffold_121	111598	Ladderane	ladderane
Angelobacter_gp1_AA117	Acidobacteria	14_0903_12_40cm_200_scaffold_1313	33210	NRPS/PKS	nrps
Angelobacter_gp1_AA117	Acidobacteria	14_0903_12_40cm_200_scaffold_147	59460	NRPS/PKS	nrps
Angelobacter_gp1_AA117	Acidobacteria	14_0903_12_40cm_200_scaffold_155	34438	Other	other
Angelobacter_gp1_AA117	Acidobacteria	14_0903_12_40cm_200_scaffold_175	33219	NRPS/PKS	nrps
Angelobacter_gp1_AA117	Acidobacteria	14_0903_12_40cm_200_scaffold_178	44887	NRPS/PKS	nrps
Angelobacter_gp1_AA117	Acidobacteria	14_0903_12_40cm_200_scaffold_184	32253	NRPS/PKS	nrps
Angelobacter_gp1_AA117	Acidobacteria	14_0903_12_40cm_200_scaffold_2	116673	NRPS/PKS	lantipeptide-transatpks-otherks
Angelobacter_gp1_AA117	Acidobacteria	14_0903_12_40cm_200_scaffold_228	45475	Other	other
Angelobacter_gp1_AA117	Acidobacteria	14_0903_12_40cm_200_scaffold_267	27234	NRPS/PKS	transatpks-nrps
Angelobacter_gp1_AA117	Acidobacteria	14_0903_12_40cm_200_scaffold_3165	15575	NRPS/PKS	nrps
Angelobacter_gp1_AA117	Acidobacteria	14_0903_12_40cm_200_scaffold_33	58693	NRPS/PKS	nrps
Angelobacter_gp1_AA117	Acidobacteria	14_0903_12_40cm_200_scaffold_335	27326	NRPS/PKS	t1pks-nrps
Angelobacter_gp1_AA117	Acidobacteria	14_0903_12_40cm_200_scaffold_41	83110	Lantipeptide	lantipeptide
Angelobacter_gp1_AA117	Acidobacteria	14_0903_12_40cm_200_scaffold_435	42386	Bacteriocin	bacteriocin
Angelobacter_gp1_AA117	Acidobacteria	14_0903_12_40cm_200_scaffold_49	66135	Bacteriocin	bacteriocin
Angelobacter_gp1_AA117	Acidobacteria	14_0903_12_40cm_200_scaffold_49	66135	Bacteriocin	bacteriocin
Angelobacter_gp1_AA117	Acidobacteria	14_0903_12_40cm_200_scaffold_54	126948	Terpene	terpene
Angelobacter_gp1_AA117	Acidobacteria	14_0903_12_40cm_200_scaffold_588	25420	NRPS/PKS	nrps
Angelobacter_gp1_AA117	Acidobacteria	14_0903_12_40cm_200_scaffold_6	76556	NRPS/PKS	t1pks-nrps
Angelobacter_gp1_AA117	Acidobacteria	14_0903_12_40cm_200_scaffold_699	43253	NRPS/PKS	nrps
Angelobacter_gp1_AA117	Acidobacteria	14_0903_12_40cm_200_scaffold_7	150611	NRPS/PKS	bacteriocin-t1pks-nrps
Angelobacter_gp1_AA117	Acidobacteria	14_0903_12_40cm_200_scaffold_726	33504	NRPS/PKS	nrps
Angelobacter_gp1_AA117	Acidobacteria	14_0903_12_40cm_200_scaffold_91	42619	Other	other
Eelbacter_gp4_AA13	Acidobacteria	14_0929_09_20cm_scaffold_0	323482	NRPS/PKS	nrps
Eelbacter_gp4_AA13	Acidobacteria	14_0929_09_20cm_scaffold_0	323482	NRPS/PKS	t1pks-nrps
Eelbacter_gp4_AA13	Acidobacteria	14_0929_09_20cm_scaffold_1	232762	Lantipeptide	lantipeptide
Eelbacter_gp4_AA13	Acidobacteria	14_0929_09_20cm_scaffold_1077	16163	NRPS/PKS	nrps
Eelbacter_gp4_AA13	Acidobacteria	14_0929_09_20cm_scaffold_11	186990	NRPS/PKS	t1pks-nrps
Eelbacter_gp4_AA13	Acidobacteria	14_0929_09_20cm_scaffold_1200	12741	NRPS/PKS	nrps
Eelbacter_gp4_AA13	Acidobacteria	14_0929_09_20cm_scaffold_1248	12542	Terpene	terpene
Eelbacter_gp4_AA13	Acidobacteria	14_0929_09_20cm_scaffold_13	192088	NRPS/PKS	thiopeptide-bacteriocin-nrps
Eelbacter_gp4_AA13	Acidobacteria	14_0929_09_20cm_scaffold_18	82619	NRPS/PKS	microviridin-nrps
Eelbacter_gp4_AA13	Acidobacteria	14_0929_09_20cm_scaffold_31	85704	NRPS/PKS	t1pks-nrps
Eelbacter_gp4_AA13	Acidobacteria	14_0929_09_20cm_scaffold_4	153332	NRPS/PKS	t1pks-nrps
Eelbacter_gp4_AA13	Acidobacteria	14_0929_09_20cm_scaffold_434	22133	NRPS/PKS	nrps
Eelbacter_gp4_AA13	Acidobacteria	14_0929_09_20cm_scaffold_44	71387	NRPS/PKS	nrps
Eelbacter_gp4_AA13	Acidobacteria	14_0929_09_20cm_scaffold_4591	12062	NRPS/PKS	nrps
Eelbacter_gp4_AA13	Acidobacteria	14_0929_09_20cm_scaffold_555	17502	NRPS/PKS	nrps
Eelbacter_gp4_AA13	Acidobacteria	14_0929_09_20cm_scaffold_624	16695	NRPS/PKS	nrps
Eelbacter_gp4_AA13	Acidobacteria	14_0929_09_20cm_scaffold_64	101914	Terpene	terpene
Eelbacter_gp4_AA13	Acidobacteria	14_0929_09_20cm_scaffold_7	289764	NRPS/PKS	t1pks-nrps
Eelbacter_gp4_AA13	Acidobacteria	14_0929_09_20cm_scaffold_7	289764	Other	other
Eelbacter_gp4_AA13	Acidobacteria	14_0929_09_20cm_scaffold_79	39087	NRPS/PKS	nrps
Eelbacter_gp4_AA13	Acidobacteria	14_0929_09_20cm_scaffold_8	348280	NRPS/PKS	nrps
Eelbacter_gp4_AA13	Acidobacteria	14_0929_09_20cm_scaffold_8	348280	NRPS/PKS	t1pks-nrps
Pseudonocardiales_ANG_9	Acidobacteria	Mad1_60_16_scaffold_1025	21155	NRPS/PKS	nrps
Pseudonocardiales_ANG_9	Acidobacteria	Mad1_60_16_scaffold_106	186432	Lassopeptide	lassopeptide
Pseudonocardiales_ANG_9	Acidobacteria	Mad1_60_16_scaffold_155	48579	Terpene	terpene
Pseudonocardiales_ANG_9	Acidobacteria	Mad1_60_16_scaffold_18	114355	NRPS/PKS	t1pks-nrps
Pseudonocardiales_ANG_9	Acidobacteria	Mad1_60_16_scaffold_215	42382	NRPS/PKS	nrps
Pseudonocardiales_ANG_9	Acidobacteria	Mad1_60_16_scaffold_226	40962	NRPS/PKS	nrps
Pseudonocardiales_ANG_9	Acidobacteria	Mad1_60_16_scaffold_23	288592	Lassopeptide	lassopeptide
Pseudonocardiales_ANG_9	Acidobacteria	Mad1_60_16_scaffold_273	106279	NRPS/PKS	nrps
Pseudonocardiales_ANG_9	Acidobacteria	Mad1_60_16_scaffold_5	322136	Other	other
Pseudonocardiales_ANG_9	Acidobacteria	Mad1_60_16_scaffold_526	74013	NRPS/PKS	t1pks-nrps
Pseudonocardiales_ANG_9	Acidobacteria	Mad1_60_16_scaffold_877	32834	Other	other
Pseudonocardiales_ANG_9	Acidobacteria	Mad1_60_16_scaffold_98	78701	Bacteriocin	bacteriocin
14_0903_02_20cm_Actinobacteria_63_68_5	Actinobacteria	14_0903_02_20cm_scaffold_11527	18341	Bacteriocin	bacteriocin
14_0903_02_30cm_Actinobacteria_190_71_7	Actinobacteria	14_0903_02_30cm_scaffold_17630	10946	Terpene	terpene
14_0903_02_30cm_Actinobacteria_190_71_7	Actinobacteria	14_0903_02_30cm_scaffold_24761	14410	Terpene	terpene
14_0903_05_20cm_Actinobacteria_379_69_8	Actinobacteria	14_0903_05_20cm_scaffold_198	28250	Terpene	terpene
14_0903_05_20cm_Micromonosporales_397_71_6	Actinobacteria	14_0903_05_20cm_scaffold_1244	16990	NRPS/PKS	t1pks-otherks
14_0903_05_20cm_Micromonosporales_397_71_6	Actinobacteria	14_0903_05_20cm_scaffold_7354	14291	Other	siderophore
14_0903_05_20cm_Micromonosporales_397_71_6	Actinobacteria	14_0903_05_20cm_scaffold_931	43400	NRPS/PKS	nrps
14_0903_12_40cm_Solirubrobacterales_4660_72_9	Actinobacteria	14_0903_12_40cm_200_scaffold_196	31345	Terpene	terpene
14_0903_12_40cm_Solirubrobacterales_4660_72_9	Actinobacteria	14_0903_12_40cm_200_scaffold_94	145216	Terpene	terpene
14_0903_13_30cm_Actinobacteria_4882_65_7	Actinobacteria	14_0903_13_30cm_scaffold_3332915	10793	Terpene	terpene
14_0903_16_20cm_Actinobacteria_5406_68_7	Actinobacteria	14_0903_16_20cm_scaffold_1770	12036	Bacteriocin	bacteriocin
14_0903_16_20cm_Conexibacter_woesei_5407_74_7	Actinobacteria	14_0903_16_20cm_scaffold_379	24815	Terpene	terpene
14_0919_09_20cm_Actinobacteria_1656_69_7	Actinobacteria	14_0919_09_20cm_scaffold_1449	20955	NRPS/PKS	t2pks
14_0919_09_20cm_Actinobacteria_1656_69_7	Actinobacteria	14_0919_09_20cm_scaffold_469	37046	Terpene	terpene
14_0927_12_40cm_Actinobacteria_6555_68_7	Actinobacteria	14_0927_12_40cm_scaffold_8607	14442	Terpene	terpene
14_1009_09_40cm_Actinobacteria_8186_69_16	Actinobacteria	14_1009_09_40cm_scaffold_1	536066	Terpene	terpene
14_1009_12_20cm_Actinobacteria_8341_71_11	Actinobacteria	14_1009_12_20cm_scaffold_576	19978	NRPS/PKS	nrps
14_1009_12_20cm_Actinobacteria_8341_71_11	Actinobacteria	14_1009_12_20cm_scaffold_99	39906	Phosphonate	phosphonate
14_1009_12_20cm_Actinobacteria_8412_69_6	Actinobacteria	14_1009_12_20cm_scaffold_2811	20526	Bacteriocin	bacteriocin
14_1009_12_20cm_Actinobacteria_8412_69_6	Actinobacteria	14_1009_12_20cm_scaffold_466	21955	Terpene	terpene
14_1009_16_30cm_Actinobacteria_9618_67_15	Actinobacteria	14_1009_16_30cm_scaffold_1217	36110	Terpene	terpene
14_1009_16_30cm_Actinobacteria_9636_71_10	Actinobacteria	14_1009_16_30cm_scaffold_10092	23467	Other	other
14_1009_16_30cm_Actinobacteria_9660_70_8	Actinobacteria	14_1009_16_30cm_scaffold_1048	78520	Other	other
14_1009_16_30cm_Actinobacteria_9660_70_8	Actinobacteria	14_1009_16_30cm_scaffold_3798	47783	Other	other
14_1009_16_30cm_Actinobacteria_9660_70_8	Actinobacteria	14_1009_16_30cm_scaffold_481	191822	Other	nucleoside
14_1009_16_30cm_Actinobacteria_9660_70_8	Actinobacteria	14_1009_16_30cm_scaffold_929	140498	Other	other
14_1009_16_30cm_Actinobacteria_9706_69_7	Actinobacteria	14_1009_16_30cm_scaffold_36287	20804	Terpene	terpene
14_1009_16_30cm_Solirubrobacterales_9656_70_9	Actinobacteria	14_1009_16_30cm_scaffold_2583	49449	Terpene	terpene
14_1009_16_40cm_Actinobacteria_10064_69_6	Actinobacteria	14_1009_16_40cm_scaffold_9785	34254	Terpene	terpene
14_1009_16_40cm_Actinobacteria_10239_70_8	Actinobacteria	14_1009_16_40cm_scaffold_14997	30129	Terpene	terpene
14_1009_16_40cm_Actinobacteria_10239_70_8	Actinobacteria	14_1009_16_40cm_scaffold_304	111310	Lantipeptide	lantipeptide
14_1009_16_40cm_Actinobacteria_10239_70_8	Actinobacteria	14_1009_16_40cm_scaffold_4728	49466	NRPS/PKS	nrps
14_1009_16_40cm_Actinobacteria_10239_70_8	Actinobacteria	14_1009_16_40cm_scaffold_7591	47023	Other	thiopeptide
Actinobacteria_ANG_127	Actinobacteria	13_1_20cm_3_scaffold_367	25679	NRPS/PKS	nrps
Actinobacteria_ANG_164	Actinobacteria	Sage2_L_20_16_scaffold_11679	16790	Terpene	terpene
Actinobacteria_ANG_164	Actinobacteria	Sage2_L_20_16_scaffold_319	33823	Terpene	terpene
Actinobacteria_ANG_164	Actinobacteria	Sage2_L_20_16_scaffold_5386	15941	NRPS/PKS	nrps
Actinobacteria_ANG_164	Actinobacteria	Sage2_L_20_16_scaffold_5421	23180	NRPS/PKS	nrps
Actinobacteria_ANG_182	Actinobacteria	Sage2_L_100_16_scaffold_1115	30034	Other	otherks
Actinobacteria_ANG_182	Actinobacteria	Sage2_L_100_16_scaffold_397	46098	Terpene	terpene
Actinobacteria_ANG_182	Actinobacteria	Sage2_L_100_16_scaffold_625	38348	Terpene	terpene
Actinobacteria_ANG_183	Actinobacteria	Sage1_R_113_16_scaffold_61	128766	Terpene	terpene
Actinobacteria_ANG_183	Actinobacteria	Sage1_R_113_16_scaffold_723	89941	NRPS/PKS	t1pks
Actinobacteria_ANG_187	Actinobacteria	Sage1_R_80_16_scaffold_2124	53434	Other	other
Actinobacteria_ANG_187	Actinobacteria	Sage1_R_80_16_scaffold_67	180866	NRPS/PKS	t1pks
Actinobacteria_ANG_188	Actinobacteria	15con2h2.4A_scaffold_24838	10275	NRPS/PKS	t1pks
Actinobacteria_ANG_191	Actinobacteria	Sage1_L_100_16_scaffold_5320	16027	Other	otherks
Actinobacteria_ANG_192	Actinobacteria	Sage1_R_100_16_scaffold_1270	38927	Other	otherks
Actinobacteria_ANG_208	Actinobacteria	Sage2_L_60_16_scaffold_124	66433	Terpene	terpene
Actinobacteria_ANG_208	Actinobacteria	Sage2_L_60_16_scaffold_1337	26567	NRPS/PKS	t3pks
Actinobacteria_ANG_208	Actinobacteria	Sage2_L_60_16_scaffold_305	56678	Bacteriocin	bacteriocin
Actinobacteria_ANG_208	Actinobacteria	Sage2_L_60_16_scaffold_5491	13424	Indole	indole
Actinobacteria_ANG_237	Actinobacteria	Sage1_R_80_16_scaffold_1024	41081	Other	other
Actinobacteria_ANG_237	Actinobacteria	Sage1_R_80_16_scaffold_1609	39190	Bacteriocin	bacteriocin
Actinobacteria_ANG_237	Actinobacteria	Sage1_R_80_16_scaffold_7055	13732	Terpene	terpene
Actinobacteria_ANG_237	Actinobacteria	Sage1_R_80_16_scaffold_918	43646	NRPS/PKS	t2pks
Actinobacteria_ANG_24	Actinobacteria	Sage1_R_60_16_scaffold_1287	80293	Lassopeptide	lassopeptide
Actinobacteria_ANG_24	Actinobacteria	Sage1_R_60_16_scaffold_13738	13839	NRPS/PKS	nrps
Actinobacteria_ANG_24	Actinobacteria	Sage1_R_60_16_scaffold_1807	46537	Lantipeptide	lantipeptide
Actinobacteria_ANG_24	Actinobacteria	Sage1_R_60_16_scaffold_270	116231	Lantipeptide	lantipeptide
Actinobacteria_ANG_24	Actinobacteria	Sage1_R_60_16_scaffold_294	64366	Other	otherks
Actinobacteria_ANG_24	Actinobacteria	Sage1_R_60_16_scaffold_3113	34178	Indole	indole
Actinobacteria_ANG_24	Actinobacteria	Sage1_R_60_16_scaffold_4483	16047	Indole	indole
Actinobacteria_ANG_24	Actinobacteria	Sage1_R_60_16_scaffold_4723	15629	NRPS/PKS	t3pks
Actinobacteria_ANG_24	Actinobacteria	Sage1_R_60_16_scaffold_706	104941	Terpene	terpene
Actinobacteria_ANG_24	Actinobacteria	Sage1_R_60_16_scaffold_8139	16524	Bacteriocin	bacteriocin
Actinobacteria_ANG_304	Actinobacteria	Sage1_R_80_16_scaffold_10064	14888	Terpene	terpene
Actinobacteria_ANG_304	Actinobacteria	Sage1_R_80_16_scaffold_1418	36877	NRPS/PKS	t2pks
Actinobacteria_ANG_359	Actinobacteria	Sage1_R_60_16_scaffold_2	210184	Terpene	terpene
Actinobacteria_ANG_359	Actinobacteria	Sage1_R_60_16_scaffold_237	70638	Terpene	terpene
Actinobacteria_ANG_359	Actinobacteria	Sage1_R_60_16_scaffold_324	61812	NRPS/PKS	t1pks
Actinobacteria_ANG_359	Actinobacteria	Sage1_R_60_16_scaffold_96	112125	Other	butyrolactone
Actinobacteria_ANG_378	Actinobacteria	Sage1_R_100_16_scaffold_128	97315	Arylpolyene	arylpolyene
Actinobacteria_ANG_378	Actinobacteria	Sage1_R_100_16_scaffold_170	126687	Terpene	terpene
Actinobacteria_ANG_378	Actinobacteria	Sage1_R_100_16_scaffold_182	85942	Bacteriocin	bacteriocin
Actinobacteria_ANG_394	Actinobacteria	2013_60cm_scaffold_166	131850	Bacteriocin	bacteriocin
Actinobacteria_ANG_394	Actinobacteria	2013_60cm_scaffold_477	35645	NRPS/PKS	nrps
Actinobacteria_ANG_419	Actinobacteria	Sage1_R_80_16_scaffold_1007	42512	NRPS/PKS	nrps
Actinobacteria_ANG_419	Actinobacteria	Sage1_R_80_16_scaffold_138	96521	Terpene	terpene
Actinobacteria_ANG_419	Actinobacteria	Sage1_R_80_16_scaffold_1412	35211	Indole	indole
Actinobacteria_ANG_419	Actinobacteria	Sage1_R_80_16_scaffold_239	76213	Lassopeptide	lassopeptide
Actinobacteria_ANG_419	Actinobacteria	Sage1_R_80_16_scaffold_3032	45633	Indole	indole
Actinobacteria_ANG_419	Actinobacteria	Sage1_R_80_16_scaffold_320	67648	Indole	indole
Actinobacteria_ANG_419	Actinobacteria	Sage1_R_80_16_scaffold_470	81253	Other	siderophore
Actinobacteria_ANG_419	Actinobacteria	Sage1_R_80_16_scaffold_4833	17468	Bacteriocin	bacteriocin
Actinobacteria_ANG_419	Actinobacteria	Sage1_R_80_16_scaffold_5539	16044	Lantipeptide	lantipeptide
Actinobacteria_ANG_419	Actinobacteria	Sage1_R_80_16_scaffold_862	71156	NRPS/PKS	t3pks
Actinobacteria_ANG_419	Actinobacteria	Sage1_R_80_16_scaffold_9538	11134	NRPS/PKS	t3pks
Actinobacteria_ANG_419	Actinobacteria	Sage1_R_80_16_scaffold_967	42483	Terpene	terpene
Actinobacteria_ANG_420	Actinobacteria	Sage1_L_80_16_scaffold_1085	28323	Lantipeptide	lantipeptide
Actinobacteria_ANG_420	Actinobacteria	Sage1_L_80_16_scaffold_11457	10765	Lantipeptide	lantipeptide
Actinobacteria_ANG_420	Actinobacteria	Sage1_L_80_16_scaffold_1225	44992	Terpene	terpene
Actinobacteria_ANG_420	Actinobacteria	Sage1_L_80_16_scaffold_1630	21543	Indole	indole
Actinobacteria_ANG_420	Actinobacteria	Sage1_L_80_16_scaffold_266	110354	Other	siderophore
Actinobacteria_ANG_420	Actinobacteria	Sage1_L_80_16_scaffold_3101	25503	Bacteriocin	bacteriocin
Actinobacteria_ANG_420	Actinobacteria	Sage1_L_80_16_scaffold_450	45177	Terpene	terpene
Actinobacteria_ANG_420	Actinobacteria	Sage1_L_80_16_scaffold_594	35351	NRPS/PKS	t3pks
Actinobacteria_ANG_420	Actinobacteria	Sage1_L_80_16_scaffold_6891	10233	Other	other
Actinobacteria_ANG_420	Actinobacteria	Sage1_L_80_16_scaffold_827	36379	NRPS/PKS	t3pks
Actinobacteria_ANG_420	Actinobacteria	Sage1_L_80_16_scaffold_8275	13297	Indole	indole
Actinobacteria_ANG_427	Actinobacteria	Sage2_L_100_16_scaffold_1297	55351	Lantipeptide	lantipeptide
Actinobacteria_ANG_427	Actinobacteria	Sage2_L_100_16_scaffold_13247	11920	Indole	indole
Actinobacteria_ANG_427	Actinobacteria	Sage2_L_100_16_scaffold_198	103797	NRPS/PKS	t3pks
Actinobacteria_ANG_427	Actinobacteria	Sage2_L_100_16_scaffold_198	103797	Terpene	terpene
Actinobacteria_ANG_427	Actinobacteria	Sage2_L_100_16_scaffold_219	73591	Bacteriocin	bacteriocin
Actinobacteria_ANG_427	Actinobacteria	Sage2_L_100_16_scaffold_468	70186	Terpene	terpene
Actinobacteria_ANG_427	Actinobacteria	Sage2_L_100_16_scaffold_49	112430	Other	siderophore
Actinobacteria_ANG_427	Actinobacteria	Sage2_L_100_16_scaffold_803	34607	NRPS/PKS	t3pks
Actinobacteria_ANG_46	Actinobacteria	15con2h2.4A_scaffold_179	60820	Lantipeptide	lantipeptide
Actinobacteria_ANG_46	Actinobacteria	15con2h2.4A_scaffold_19488	13683	Terpene	terpene
Actinobacteria_ANG_46	Actinobacteria	15con2h2.4A_scaffold_4178	15683	Other	other
Actinobacteria_ANG_46	Actinobacteria	15con2h2.4A_scaffold_4461	15232	NRPS/PKS	nrps
Actinobacteria_ANG_46	Actinobacteria	15con2h2.4A_scaffold_6244	31184	Other	thiopeptide
Actinobacteria_ANG_46	Actinobacteria	15con2h2.4A_scaffold_8431	11364	Other	otherks
Actinobacteria_ANG_46	Actinobacteria	15con2h2.4A_scaffold_982	29023	Terpene	terpene
Actinobacteria_ANG_47	Actinobacteria	Sage2_L_20_16_scaffold_3249	14276	Terpene	terpene
Actinobacteria_ANG_47	Actinobacteria	Sage2_L_20_16_scaffold_3738	25985	Other	otherks
Actinobacteria_ANG_47	Actinobacteria	Sage2_L_20_16_scaffold_4166	22591	Terpene	terpene
Actinobacteria_ANG_47	Actinobacteria	Sage2_L_20_16_scaffold_5961	11034	Indole	indole
Actinobacteria_ANG_474	Actinobacteria	Sage1_R_113_16_scaffold_12	231069	Lantipeptide	lantipeptide
Actinobacteria_ANG_474	Actinobacteria	Sage1_R_113_16_scaffold_12	231069	Terpene	terpene
Actinobacteria_ANG_474	Actinobacteria	Sage1_R_113_16_scaffold_12	231069	Terpene	terpene
Actinobacteria_ANG_474	Actinobacteria	Sage1_R_113_16_scaffold_23	159212	Other	other
Actinobacteria_ANG_475	Actinobacteria	Sage2_L_80_16_scaffold_141	79453	Terpene	terpene
Actinobacteria_ANG_475	Actinobacteria	Sage2_L_80_16_scaffold_2048	24609	Terpene	terpene
Actinobacteria_ANG_475	Actinobacteria	Sage2_L_80_16_scaffold_2185	40603	Lantipeptide	lantipeptide
Actinobacteria_ANG_475	Actinobacteria	Sage2_L_80_16_scaffold_26791	10307	Indole	indole
Actinobacteria_ANG_48	Actinobacteria	Sage2_R_60_16_scaffold_1072	28469	Indole	indole
Actinobacteria_ANG_48	Actinobacteria	Sage2_R_60_16_scaffold_209	66453	Terpene	terpene
Actinobacteria_ANG_48	Actinobacteria	Sage2_R_60_16_scaffold_2190	20015	Lantipeptide	lantipeptide
Actinobacteria_ANG_48	Actinobacteria	Sage2_R_60_16_scaffold_2582	33809	NRPS/PKS	thiopeptide-t1pks
Actinobacteria_ANG_48	Actinobacteria	Sage2_R_60_16_scaffold_3167	19970	NRPS/PKS	nrps
Actinobacteria_ANG_48	Actinobacteria	Sage2_R_60_16_scaffold_3575	15631	Indole	indole
Actinobacteria_ANG_48	Actinobacteria	Sage2_R_60_16_scaffold_3878	14990	NRPS/PKS	t1pks
Actinobacteria_ANG_48	Actinobacteria	Sage2_R_60_16_scaffold_4351	21750	NRPS/PKS	t3pks
Actinobacteria_ANG_48	Actinobacteria	Sage2_R_60_16_scaffold_650	42134	Terpene	terpene
Actinobacteria_ANG_504	Actinobacteria	Sage1_R_113_16_scaffold_1026	84473	Lassopeptide	lassopeptide
Actinobacteria_ANG_504	Actinobacteria	Sage1_R_113_16_scaffold_13977	12294	Bacteriocin	bacteriocin
Actinobacteria_ANG_504	Actinobacteria	Sage1_R_113_16_scaffold_152	100639	Lassopeptide	lassopeptide
Actinobacteria_ANG_504	Actinobacteria	Sage1_R_113_16_scaffold_579	57866	Other	oligosaccharide
Actinobacteria_ANG_505	Actinobacteria	14_1009_16_30cm_scaffold_10898	19477	Bacteriocin	bacteriocin
Actinobacteria_ANG_505	Actinobacteria	14_1009_16_30cm_scaffold_22870	21508	Other	other
Actinobacteria_ANG_506	Actinobacteria	Sage1_L_113_16_scaffold_1733	39217	Terpene	terpene
Actinobacteria_ANG_506	Actinobacteria	Sage1_L_113_16_scaffold_9330	11647	Other	other
Actinobacteria_ANG_507	Actinobacteria	Sage1_L_80_16_scaffold_1667	38792	Lantipeptide	lantipeptide
Actinobacteria_ANG_507	Actinobacteria	Sage1_L_80_16_scaffold_403	42199	Terpene	terpene
Actinobacteria_ANG_554	Actinobacteria	2013_100cm_scaffold_1136	60507	Bacteriocin	bacteriocin
Actinobacteria_ANG_554	Actinobacteria	2013_100cm_scaffold_2071	35378	Terpene	terpene
Actinobacteria_ANG_554	Actinobacteria	2013_100cm_scaffold_533	120079	Terpene	terpene
Actinobacteria_ANG_556	Actinobacteria	Sage1_R_100_16_scaffold_113	114132	Other	other
Actinobacteria_ANG_556	Actinobacteria	Sage1_R_100_16_scaffold_1520	35558	Terpene	terpene
Actinobacteria_ANG_556	Actinobacteria	Sage1_R_100_16_scaffold_6147	17194	NRPS/PKS	t3pks
Actinobacteria_ANG_557	Actinobacteria	Sage1_R_100_16_scaffold_5457	18364	Terpene	terpene
Actinobacteria_ANG_557	Actinobacteria	Sage1_R_100_16_scaffold_6049	26811	Bacteriocin	bacteriocin
Actinobacteria_ANG_557	Actinobacteria	Sage1_R_100_16_scaffold_8691	26705	Other	other
Actinobacteria_ANG_558	Actinobacteria	Sage1_R_113_16_scaffold_110	105833	Terpene	terpene
Actinobacteria_ANG_558	Actinobacteria	Sage1_R_113_16_scaffold_2026	33297	Lantipeptide	lantipeptide
Actinobacteria_ANG_558	Actinobacteria	Sage1_R_113_16_scaffold_3729	38512	Bacteriocin	bacteriocin
Actinobacteria_ANG_559	Actinobacteria	Sage1_R_60_16_scaffold_1159	33677	Terpene	terpene
Actinobacteria_ANG_559	Actinobacteria	Sage1_R_60_16_scaffold_1362	30926	Lantipeptide	lantipeptide
Actinobacteria_ANG_559	Actinobacteria	Sage1_R_60_16_scaffold_4078	21074	Terpene	terpene
Actinobacteria_ANG_560	Actinobacteria	Sage2_R_80_16_scaffold_115	75362	Terpene	terpene
Actinobacteria_ANG_560	Actinobacteria	Sage2_R_80_16_scaffold_23	427531	Terpene	terpene
Actinobacteria_ANG_560	Actinobacteria	Sage2_R_80_16_scaffold_5968	13050	Other	other
Actinobacteria_ANG_598	Actinobacteria	14_1009_12_20cm_scaffold_5294	24278	Bacteriocin	bacteriocin
Actinobacteria_ANG_598	Actinobacteria	14_1009_12_20cm_scaffold_9972	15611	Terpene	terpene
Actinobacteria_ANG_599	Actinobacteria	Mad1_40_16_scaffold_1965	22746	Terpene	terpene
Actinobacteria_ANG_599	Actinobacteria	Mad1_40_16_scaffold_4000	15215	Bacteriocin	bacteriocin
Actinobacteria_ANG_600	Actinobacteria	Sage1_L_100_16_scaffold_2134	27289	Bacteriocin	bacteriocin
Actinobacteria_ANG_600	Actinobacteria	Sage1_L_100_16_scaffold_8059	12251	Other	other
Actinobacteria_ANG_601	Actinobacteria	Sage1_R_113_16_scaffold_1433	39095	Other	nucleoside
Actinobacteria_ANG_601	Actinobacteria	Sage1_R_113_16_scaffold_6199	17659	Terpene	terpene
Actinobacteria_ANG_602	Actinobacteria	Sage1_R_60_16_scaffold_15809	16963	Terpene	terpene
Actinobacteria_ANG_602	Actinobacteria	Sage1_R_60_16_scaffold_9727	12393	Terpene	terpene
Actinobacteria_ANG_603	Actinobacteria	Sage1_R_60_16_scaffold_4721	33170	Bacteriocin	bacteriocin
Actinobacteria_ANG_603	Actinobacteria	Sage1_R_60_16_scaffold_53	301680	Terpene	terpene
Actinobacteria_ANG_604	Actinobacteria	Sage1_R_80_16_scaffold_1652	32622	Phosphonate	phosphonate
Actinobacteria_ANG_604	Actinobacteria	Sage1_R_80_16_scaffold_348	82543	Terpene	terpene
Actinobacteria_ANG_605	Actinobacteria	Sage1_R_80_16_scaffold_1295	41557	Terpene	terpene
Actinobacteria_ANG_605	Actinobacteria	Sage1_R_80_16_scaffold_8534	12027	Terpene	terpene
Actinobacteria_ANG_606	Actinobacteria	Sage1_R_80_16_scaffold_3324	21947	Lantipeptide	lantipeptide
Actinobacteria_ANG_606	Actinobacteria	Sage1_R_80_16_scaffold_850	69115	Terpene	terpene
Actinobacteria_ANG_607	Actinobacteria	Sage2_R_40_16_scaffold_1063	22178	Terpene	terpene
Actinobacteria_ANG_607	Actinobacteria	Sage2_R_40_16_scaffold_4003	12300	Terpene	terpene
Actinobacteria_ANG_608	Actinobacteria	14_1009_05_30cm_scaffold_23733	12116	Terpene	terpene
Actinobacteria_ANG_609	Actinobacteria	Sage1_L_113_16_scaffold_1692	31264	Terpene	terpene
Actinobacteria_ANG_610	Actinobacteria	Sage1_L_40_16_scaffold_6972	12370	Terpene	terpene
Actinobacteria_ANG_611	Actinobacteria	Sage1_R_113_16_scaffold_4420	21448	Terpene	terpene
Actinobacteria_ANG_612	Actinobacteria	Sage1_R_80_16_scaffold_11194	11591	Terpene	terpene
Actinobacteria_ANG_613	Actinobacteria	Sage2_L_60_16_scaffold_584	43622	Other	amglyccycl
Actinobacteria_ANG_62	Actinobacteria	Sage1_R_80_16_scaffold_10	219155	NRPS/PKS	t3pks
Actinobacteria_ANG_62	Actinobacteria	Sage1_R_80_16_scaffold_11644	15491	Bacteriocin	bacteriocin
Actinobacteria_ANG_62	Actinobacteria	Sage1_R_80_16_scaffold_1217	64141	Other	siderophore
Actinobacteria_ANG_62	Actinobacteria	Sage1_R_80_16_scaffold_209	113576	NRPS/PKS	t3pks
Actinobacteria_ANG_62	Actinobacteria	Sage1_R_80_16_scaffold_209	113576	Terpene	terpene
Actinobacteria_ANG_62	Actinobacteria	Sage1_R_80_16_scaffold_2282	46764	Lassopeptide	lassopeptide
Actinobacteria_ANG_62	Actinobacteria	Sage1_R_80_16_scaffold_2437	26008	Indole	indole
Actinobacteria_ANG_62	Actinobacteria	Sage1_R_80_16_scaffold_2498	25687	NRPS/PKS	nrps
Actinobacteria_ANG_62	Actinobacteria	Sage1_R_80_16_scaffold_447	73731	NRPS/PKS	t1pks
Actinobacteria_ANG_62	Actinobacteria	Sage1_R_80_16_scaffold_505	56144	NRPS/PKS	nrps
Actinobacteria_ANG_62	Actinobacteria	Sage1_R_80_16_scaffold_637	51513	Lantipeptide	lantipeptide
Actinobacteria_ANG_62	Actinobacteria	Sage1_R_80_16_scaffold_745	54164	NRPS/PKS	nrps
Actinobacteria_ANG_62	Actinobacteria	Sage1_R_80_16_scaffold_994	51356	Terpene	terpene
Actinobacteria_ANG_669	Actinobacteria	14_0903_13_30cm_scaffold_1732772	12792	Terpene	terpene
Actinobacteria_ANG_670	Actinobacteria	14_0903_13_30cm_scaffold_56473	32445	Terpene	terpene
Actinobacteria_ANG_671	Actinobacteria	14_0903_13_30cm_scaffold_281952	24983	Terpene	terpene
Actinobacteria_ANG_672	Actinobacteria	14_0903_16_20cm_scaffold_51	70204	Terpene	terpene
Actinobacteria_ANG_673	Actinobacteria	14_0903_16_30cm_scaffold_1428	32389	Terpene	terpene
Actinobacteria_ANG_674	Actinobacteria	14_0919_05_20cm_scaffold_392	29484	Terpene	terpene
Actinobacteria_ANG_675	Actinobacteria	14_0927_12_20cm_scaffold_4036	27470	Lantipeptide	lantipeptide
Actinobacteria_ANG_676	Actinobacteria	14_0929_09_20cm_scaffold_809	15002	Terpene	terpene
Actinobacteria_ANG_677	Actinobacteria	14_1009_13_20cm_scaffold_7287	23263	Terpene	terpene
Actinobacteria_ANG_678	Actinobacteria	14_1009_16_40cm_scaffold_45795	13471	Terpene	terpene
Actinobacteria_ANG_680	Actinobacteria	Sage1_L_100_16_scaffold_5257	16166	Bacteriocin	bacteriocin
Actinobacteria_ANG_681	Actinobacteria	Sage1_L_113_16_scaffold_997	61324	Terpene	terpene
Actinobacteria_ANG_682	Actinobacteria	Sage1_L_113_16_scaffold_3975	18591	Terpene	terpene
Actinobacteria_ANG_683	Actinobacteria	Sage1_L_40_16_scaffold_1633	35833	Terpene	terpene
Actinobacteria_ANG_684	Actinobacteria	Sage1_R_100_16_scaffold_954	47972	Other	other
Actinobacteria_ANG_685	Actinobacteria	Sage1_R_100_16_scaffold_7273	15445	Terpene	terpene
Actinobacteria_ANG_686	Actinobacteria	Sage1_R_113_16_scaffold_1015	76204	Terpene	terpene
Actinobacteria_ANG_687	Actinobacteria	Sage1_R_113_16_scaffold_11513	12105	Terpene	terpene
Actinobacteria_ANG_688	Actinobacteria	Sage1_R_40_16_scaffold_2860	34530	Terpene	terpene
Actinobacteria_ANG_689	Actinobacteria	Sage1_R_80_16_scaffold_3709	27839	Terpene	terpene
Actinobacteria_ANG_75	Actinobacteria	Sage1_R_113_16_scaffold_1141	43484	Terpene	terpene
Actinobacteria_ANG_75	Actinobacteria	Sage1_R_113_16_scaffold_14810	20286	NRPS/PKS	t1pks
Actinobacteria_ANG_75	Actinobacteria	Sage1_R_113_16_scaffold_2810	27827	NRPS/PKS	t3pks
Actinobacteria_ANG_75	Actinobacteria	Sage1_R_113_16_scaffold_380	68181	NRPS/PKS	t3pks
Actinobacteria_ANG_86	Actinobacteria	Sage1_R_100_16_scaffold_10407	14672	NRPS/PKS	t3pks
Actinobacteria_ANG_86	Actinobacteria	Sage1_R_100_16_scaffold_134	97661	Terpene	terpene
Actinobacteria_ANG_86	Actinobacteria	Sage1_R_100_16_scaffold_1396	38078	Indole	indole
Actinobacteria_ANG_86	Actinobacteria	Sage1_R_100_16_scaffold_2645	27151	NRPS/PKS	t3pks
Actinobacteria_ANG_86	Actinobacteria	Sage1_R_100_16_scaffold_5068	19162	Lantipeptide	lantipeptide
Actinobacteria_ANG_86	Actinobacteria	Sage1_R_100_16_scaffold_5883	20372	Indole	indole
Actinobacteria_ANG_86	Actinobacteria	Sage1_R_100_16_scaffold_82	112816	Lantipeptide	lantipeptide-siderophore
Actinobacteria_ANG_86	Actinobacteria	Sage1_R_100_16_scaffold_869	46163	Terpene	terpene
Geodermatophilales_ANG_10	Actinobacteria	Sage1_R_113_16_scaffold_10963	12798	NRPS/PKS	t2pks
Geodermatophilales_ANG_10	Actinobacteria	Sage1_R_113_16_scaffold_1457	84869	Terpene	terpene
Geodermatophilales_ANG_10	Actinobacteria	Sage1_R_113_16_scaffold_14755	10399	Other	otherks
Geodermatophilales_ANG_10	Actinobacteria	Sage1_R_113_16_scaffold_1493	68660	Other	other
Geodermatophilales_ANG_10	Actinobacteria	Sage1_R_113_16_scaffold_1925	63370	Lassopeptide	lassopeptide
Geodermatophilales_ANG_10	Actinobacteria	Sage1_R_113_16_scaffold_2166	31981	Terpene	terpene
Geodermatophilales_ANG_10	Actinobacteria	Sage1_R_113_16_scaffold_3017	26737	NRPS/PKS	t1pks-nrps
Geodermatophilales_ANG_10	Actinobacteria	Sage1_R_113_16_scaffold_3174	26053	NRPS/PKS	t3pks
Geodermatophilales_ANG_10	Actinobacteria	Sage1_R_113_16_scaffold_336	72221	NRPS/PKS	t2pks-oligosaccharide-t1pks-otherks
Geodermatophilales_ANG_10	Actinobacteria	Sage1_R_113_16_scaffold_4150	24011	Terpene	terpene
Geodermatophilales_ANG_10	Actinobacteria	Sage1_R_113_16_scaffold_4405	21503	Terpene	terpene
Geodermatophilales_ANG_10	Actinobacteria	Sage1_R_113_16_scaffold_4722	20601	NRPS/PKS	t1pks
Geodermatophilales_ANG_10	Actinobacteria	Sage1_R_113_16_scaffold_506	76808	NRPS/PKS	t1pks-nrps
Geodermatophilales_ANG_10	Actinobacteria	Sage1_R_113_16_scaffold_5191	45205	NRPS/PKS	t2pks
Geodermatophilales_ANG_10	Actinobacteria	Sage1_R_113_16_scaffold_5443	27210	Terpene	terpene
Geodermatophilales_ANG_10	Actinobacteria	Sage1_R_113_16_scaffold_5489	18933	Terpene	terpene
Geodermatophilales_ANG_10	Actinobacteria	Sage1_R_113_16_scaffold_5692	18566	NRPS/PKS	t3pks
Geodermatophilales_ANG_10	Actinobacteria	Sage1_R_113_16_scaffold_581	67611	NRPS/PKS	t1pks
Geodermatophilales_ANG_10	Actinobacteria	Sage1_R_113_16_scaffold_584	142257	Other	nucleoside
Geodermatophilales_ANG_10	Actinobacteria	Sage1_R_113_16_scaffold_852	49034	Other	other
Geodermatophilales_ANG_10	Actinobacteria	Sage1_R_113_16_scaffold_944	47189	Other	siderophore
Geodermatophilales_ANG_16	Actinobacteria	Sage1_R_60_16_scaffold_1365	48619	NRPS/PKS	nrps
Geodermatophilales_ANG_16	Actinobacteria	Sage1_R_60_16_scaffold_13725	12557	NRPS/PKS	nrps
Geodermatophilales_ANG_16	Actinobacteria	Sage1_R_60_16_scaffold_1653	28044	Indole	indole
Geodermatophilales_ANG_16	Actinobacteria	Sage1_R_60_16_scaffold_18	155356	Other	nucleoside
Geodermatophilales_ANG_16	Actinobacteria	Sage1_R_60_16_scaffold_209	136747	Indole	indole
Geodermatophilales_ANG_16	Actinobacteria	Sage1_R_60_16_scaffold_236	70115	NRPS/PKS	t3pks
Geodermatophilales_ANG_16	Actinobacteria	Sage1_R_60_16_scaffold_30	135004	Terpene	terpene
Geodermatophilales_ANG_16	Actinobacteria	Sage1_R_60_16_scaffold_4	237292	Terpene	terpene
Geodermatophilales_ANG_16	Actinobacteria	Sage1_R_60_16_scaffold_5	275014	NRPS/PKS	t2pks-t1pks
Geodermatophilales_ANG_16	Actinobacteria	Sage1_R_60_16_scaffold_55	119186	Other	melanin
Geodermatophilales_ANG_16	Actinobacteria	Sage1_R_60_16_scaffold_741	42750	Other	otherks
Geodermatophilales_ANG_16	Actinobacteria	Sage1_R_60_16_scaffold_91	96319	NRPS/PKS	t1pks-nrps
Micromonosporales_ANG_14	Actinobacteria	Sage1_L_113_16_scaffold_1974	34395	NRPS/PKS	nrps
Micromonosporales_ANG_14	Actinobacteria	Sage1_L_113_16_scaffold_2039	51617	NRPS/PKS	t3pks
Micromonosporales_ANG_14	Actinobacteria	Sage1_L_113_16_scaffold_242	69249	Other	otherks
Micromonosporales_ANG_14	Actinobacteria	Sage1_L_113_16_scaffold_253	83808	Other	siderophore
Micromonosporales_ANG_14	Actinobacteria	Sage1_L_113_16_scaffold_286	66296	NRPS/PKS	t1pks-arylpolyene
Micromonosporales_ANG_14	Actinobacteria	Sage1_L_113_16_scaffold_3258	21694	Other	other
Micromonosporales_ANG_14	Actinobacteria	Sage1_L_113_16_scaffold_557	97956	NRPS/PKS	otherks-nrps
Micromonosporales_ANG_14	Actinobacteria	Sage1_L_113_16_scaffold_719	52905	NRPS/PKS	nrps
Micromonosporales_ANG_14	Actinobacteria	Sage1_L_113_16_scaffold_828	42058	Phosphonate	phosphonate
Micromonosporales_ANG_5	Actinobacteria	Sage1_R_60_16_scaffold_1075	69588	NRPS/PKS	nrps
Micromonosporales_ANG_5	Actinobacteria	Sage1_R_60_16_scaffold_1395	47801	Other	otherks
Micromonosporales_ANG_5	Actinobacteria	Sage1_R_60_16_scaffold_1402	33317	Terpene	terpene
Micromonosporales_ANG_5	Actinobacteria	Sage1_R_60_16_scaffold_1630	67479	Other	butyrolactone-otherks
Micromonosporales_ANG_5	Actinobacteria	Sage1_R_60_16_scaffold_177	93884	NRPS/PKS	nrps
Micromonosporales_ANG_5	Actinobacteria	Sage1_R_60_16_scaffold_215	118643	Terpene	terpene
Micromonosporales_ANG_5	Actinobacteria	Sage1_R_60_16_scaffold_315	62651	NRPS/PKS	t1pks-nrps
Micromonosporales_ANG_5	Actinobacteria	Sage1_R_60_16_scaffold_333	196080	Lantipeptide	lantipeptide
Micromonosporales_ANG_5	Actinobacteria	Sage1_R_60_16_scaffold_34	173273	NRPS/PKS	t2pks-nrps
Micromonosporales_ANG_5	Actinobacteria	Sage1_R_60_16_scaffold_349	81019	NRPS/PKS	t1pks
Micromonosporales_ANG_5	Actinobacteria	Sage1_R_60_16_scaffold_38	133568	NRPS/PKS	otherks-t1pks-nrps
Micromonosporales_ANG_5	Actinobacteria	Sage1_R_60_16_scaffold_4675	16097	NRPS/PKS	t3pks
Micromonosporales_ANG_5	Actinobacteria	Sage1_R_60_16_scaffold_533	100774	NRPS/PKS	t1pks-nrps
Micromonosporales_ANG_5	Actinobacteria	Sage1_R_60_16_scaffold_6	285365	Bacteriocin	bacteriocin
Micromonosporales_ANG_5	Actinobacteria	Sage1_R_60_16_scaffold_6	285365	NRPS/PKS	t3pks
Micromonosporales_ANG_5	Actinobacteria	Sage1_R_60_16_scaffold_6382	13126	Other	otherks
Micromonosporales_ANG_5	Actinobacteria	Sage1_R_60_16_scaffold_640	55056	Other	siderophore
Micromonosporales_ANG_5	Actinobacteria	Sage1_R_60_16_scaffold_816	40360	NRPS/PKS	t2pks
Micromonosporales_ANG_51	Actinobacteria	Sage1_R_100_16_scaffold_1175	40300	Other	siderophore
Micromonosporales_ANG_51	Actinobacteria	Sage1_R_100_16_scaffold_166	95645	Terpene	terpene
Micromonosporales_ANG_51	Actinobacteria	Sage1_R_100_16_scaffold_2119	30348	NRPS/PKS	nrps
Micromonosporales_ANG_51	Actinobacteria	Sage1_R_100_16_scaffold_380	75751	NRPS/PKS	t3pks
Micromonosporales_ANG_51	Actinobacteria	Sage1_R_100_16_scaffold_402	64164	Other	ectoine
Micromonosporales_ANG_51	Actinobacteria	Sage1_R_100_16_scaffold_5649	18017	Other	otherks
Micromonosporales_ANG_51	Actinobacteria	Sage1_R_100_16_scaffold_7558	15104	Other	other
Micromonosporales_ANG_51	Actinobacteria	Sage1_R_100_16_scaffold_837	47088	NRPS/PKS	nrps
Micromonosporales_ANG_94	Actinobacteria	Sage2_R_100_16_scaffold_1815	17141	Other	siderophore
Micromonosporales_ANG_94	Actinobacteria	Sage2_R_100_16_scaffold_1947	16983	Terpene	terpene
Micromonosporales_ANG_94	Actinobacteria	Sage2_R_100_16_scaffold_2048	16231	NRPS/PKS	t2pks
Micromonosporales_ANG_94	Actinobacteria	Sage2_R_100_16_scaffold_2321	17689	NRPS/PKS	t2pks
Micromonosporales_ANG_94	Actinobacteria	Sage2_R_100_16_scaffold_5364	14706	NRPS/PKS	t3pks
Micromonosporales_ANG_94	Actinobacteria	Sage2_R_100_16_scaffold_539	30636	Arylpolyene	arylpolyene
Micromonosporales_ANG_94	Actinobacteria	Sage2_R_100_16_scaffold_549	43737	NRPS/PKS	t3pks
Micromonosporales_ANG_94	Actinobacteria	Sage2_R_100_16_scaffold_937	31362	Terpene	terpene
Micromonosporales_ANG_9682	Actinobacteria	14_1009_16_30cm_scaffold_11313	22942	Terpene	terpene
Micromonosporales_ANG_9682	Actinobacteria	14_1009_16_30cm_scaffold_1220	67168	NRPS/PKS	t2pks-t1pks-nrps
Micromonosporales_ANG_9682	Actinobacteria	14_1009_16_30cm_scaffold_1475	108137	NRPS/PKS	t3pks
Micromonosporales_ANG_9682	Actinobacteria	14_1009_16_30cm_scaffold_1538	161445	Other	siderophore
Micromonosporales_ANG_9682	Actinobacteria	14_1009_16_30cm_scaffold_1538	161445	Terpene	terpene
Micromonosporales_ANG_9682	Actinobacteria	14_1009_16_30cm_scaffold_196	152700	NRPS/PKS	t2pks-t1pks-nrps
Micromonosporales_ANG_9682	Actinobacteria	14_1009_16_30cm_scaffold_2075	96873	Other	resorcinol
Micromonosporales_ANG_9682	Actinobacteria	14_1009_16_30cm_scaffold_26576	18790	NRPS/PKS	nrps
Micromonosporales_ANG_9682	Actinobacteria	14_1009_16_30cm_scaffold_30042	12814	NRPS/PKS	nrps
Micromonosporales_ANG_9682	Actinobacteria	14_1009_16_30cm_scaffold_316	104654	Terpene	terpene
Micromonosporales_ANG_9682	Actinobacteria	14_1009_16_30cm_scaffold_3242	48095	NRPS/PKS	nrps
Micromonosporales_ANG_9682	Actinobacteria	14_1009_16_30cm_scaffold_347	187184	Arylpolyene	arylpolyene
Micromonosporales_ANG_9682	Actinobacteria	14_1009_16_30cm_scaffold_359	121519	NRPS/PKS	transatpks-otherks
Micromonosporales_ANG_9682	Actinobacteria	14_1009_16_30cm_scaffold_4660	42351	NRPS/PKS	t1pks
Micromonosporales_ANG_9682	Actinobacteria	14_1009_16_30cm_scaffold_4911	62843	NRPS/PKS	otherks-t1pks-nrps
Micromonosporales_ANG_9682	Actinobacteria	14_1009_16_30cm_scaffold_505	71447	NRPS/PKS	t3pks
Micromonosporales_ANG_9682	Actinobacteria	14_1009_16_30cm_scaffold_5210	23022	Bacteriocin	bacteriocin
Micromonosporales_ANG_9682	Actinobacteria	14_1009_16_30cm_scaffold_565	115751	Phosphonate	phosphonate
Micromonosporales_ANG_9682	Actinobacteria	14_1009_16_30cm_scaffold_6771	17265	NRPS/PKS	nrps
Micromonosporales_ANG_9682	Actinobacteria	14_1009_16_30cm_scaffold_680	161993	NRPS/PKS	nrps
Micromonosporales_ANG_9682	Actinobacteria	14_1009_16_30cm_scaffold_7122	17745	Other	other
Micromonosporales_ANG_9682	Actinobacteria	14_1009_16_30cm_scaffold_7515	49344	Bacteriocin	bacteriocin
Micromonosporales_ANG_9682	Actinobacteria	14_1009_16_30cm_scaffold_90	414239	NRPS/PKS	t1pks-nrps
Micromonosporales_ANG_9682	Actinobacteria	14_1009_16_30cm_scaffold_90	414239	Terpene	terpene
Pseudonocardiales_ANG_3	Actinobacteria	Sage2_R_80_16_scaffold_25029	10341	NRPS/PKS	t1pks-nrps
Pseudonocardiales_ANG_3	Actinobacteria	Sage2_R_80_16_scaffold_2568	19874	Terpene	terpene
Pseudonocardiales_ANG_3	Actinobacteria	Sage2_R_80_16_scaffold_2574	29524	NRPS/PKS	t2pks
Pseudonocardiales_ANG_3	Actinobacteria	Sage2_R_80_16_scaffold_2892	18791	Terpene	terpene
Pseudonocardiales_ANG_3	Actinobacteria	Sage2_R_80_16_scaffold_3031	18375	Other	siderophore
Pseudonocardiales_ANG_3	Actinobacteria	Sage2_R_80_16_scaffold_3464	23783	Other	otherks
Pseudonocardiales_ANG_3	Actinobacteria	Sage2_R_80_16_scaffold_3967	16034	NRPS/PKS	nrps
Pseudonocardiales_ANG_3	Actinobacteria	Sage2_R_80_16_scaffold_4070	20052	Bacteriocin	bacteriocin
Pseudonocardiales_ANG_3	Actinobacteria	Sage2_R_80_16_scaffold_4370	15272	Other	butyrolactone
Pseudonocardiales_ANG_3	Actinobacteria	Sage2_R_80_16_scaffold_4913	14385	NRPS/PKS	arylpolyene-nrps
Pseudonocardiales_ANG_3	Actinobacteria	Sage2_R_80_16_scaffold_4965	20855	NRPS/PKS	t1pks-nrps
Pseudonocardiales_ANG_3	Actinobacteria	Sage2_R_80_16_scaffold_5091	14127	NRPS/PKS	nrps
Pseudonocardiales_ANG_3	Actinobacteria	Sage2_R_80_16_scaffold_5479	16818	NRPS/PKS	nrps
Pseudonocardiales_ANG_3	Actinobacteria	Sage2_R_80_16_scaffold_5487	21703	Lantipeptide	lantipeptide
Pseudonocardiales_ANG_3	Actinobacteria	Sage2_R_80_16_scaffold_6737	24212	Other	ectoine
Pseudonocardiales_ANG_3	Actinobacteria	Sage2_R_80_16_scaffold_7126	11875	NRPS/PKS	nrps
Pseudonocardiales_ANG_3	Actinobacteria	Sage2_R_80_16_scaffold_7422	20783	NRPS/PKS	t3pks
Pseudonocardiales_ANG_3	Actinobacteria	Sage2_R_80_16_scaffold_8334	10957	Terpene	terpene
Pseudonocardiales_ANG_3	Actinobacteria	Sage2_R_80_16_scaffold_8707	11351	NRPS/PKS	nrps
Pseudonocardiales_ANG_3	Actinobacteria	Sage2_R_80_16_scaffold_922	32919	NRPS/PKS	nrps
Pseudonocardiales_ANG_3	Actinobacteria	Sage2_R_80_16_scaffold_9480	10212	Other	other
Pseudonocardiales_ANG_3	Actinobacteria	Sage2_R_80_16_scaffold_949	32520	NRPS/PKS	t1pks
Pseudonocardiales_ANG_3	Actinobacteria	Sage2_R_80_16_scaffold_9841	10022	NRPS/PKS	t1pks
Pseudonocardiales_ANG_8	Actinobacteria	Sage2_L_80_16_scaffold_10285	10804	Other	siderophore
Pseudonocardiales_ANG_8	Actinobacteria	Sage2_L_80_16_scaffold_10423	10721	Lantipeptide	lantipeptide
Pseudonocardiales_ANG_8	Actinobacteria	Sage2_L_80_16_scaffold_11007	17845	NRPS/PKS	nrps
Pseudonocardiales_ANG_8	Actinobacteria	Sage2_L_80_16_scaffold_14730	14532	NRPS/PKS	nrps
Pseudonocardiales_ANG_8	Actinobacteria	Sage2_L_80_16_scaffold_22039	12012	Other	ectoine
Pseudonocardiales_ANG_8	Actinobacteria	Sage2_L_80_16_scaffold_34421	10452	NRPS/PKS	t2pks
Pseudonocardiales_ANG_8	Actinobacteria	Sage2_L_80_16_scaffold_9036	11583	Terpene	terpene
Solirubrobacterales_ANG_36	Actinobacteria	2013_60cm_scaffold_13045	13577	NRPS/PKS	t1pks
Solirubrobacterales_ANG_36	Actinobacteria	2013_60cm_scaffold_43	108873	NRPS/PKS	nrps
Solirubrobacterales_ANG_36	Actinobacteria	2013_60cm_scaffold_54	139214	Bacteriocin	bacteriocin
Solirubrobacterales_ANG_36	Actinobacteria	2013_60cm_scaffold_54	139214	NRPS/PKS	t1pks
Streptosporangiales_ANG_13	Actinobacteria	Sage1_R_60_16_scaffold_102	91467	Terpene	terpene
Streptosporangiales_ANG_13	Actinobacteria	Sage1_R_60_16_scaffold_19	148648	NRPS/PKS	nrps
Streptosporangiales_ANG_13	Actinobacteria	Sage1_R_60_16_scaffold_217	83329	Other	butyrolactone-nucleoside-otherks
Streptosporangiales_ANG_13	Actinobacteria	Sage1_R_60_16_scaffold_262	133605	Ladderane	ladderane
Streptosporangiales_ANG_13	Actinobacteria	Sage1_R_60_16_scaffold_285	65060	NRPS/PKS	t2pks
Streptosporangiales_ANG_13	Actinobacteria	Sage1_R_60_16_scaffold_2860	20707	NRPS/PKS	nrps
Streptosporangiales_ANG_13	Actinobacteria	Sage1_R_60_16_scaffold_2967	21757	Terpene	terpene
Streptosporangiales_ANG_13	Actinobacteria	Sage1_R_60_16_scaffold_355	63653	NRPS/PKS	t3pks-fused-nrps
Streptosporangiales_ANG_13	Actinobacteria	Sage1_R_60_16_scaffold_464	54371	Terpene	terpene
Streptosporangiales_ANG_13	Actinobacteria	Sage1_R_60_16_scaffold_515	49977	Other	otherks
Streptosporangiales_ANG_13	Actinobacteria	Sage1_R_60_16_scaffold_591	64314	NRPS/PKS	t3pks-ladderane-nrps
Streptosporangiales_ANG_13	Actinobacteria	Sage1_R_60_16_scaffold_69	107567	NRPS/PKS	nrps
Streptosporangiales_ANG_13	Actinobacteria	Sage1_R_60_16_scaffold_9271	10393	Bacteriocin	bacteriocin
Streptosporangiales_ANG_197	Actinobacteria	Sage2_L_80_16_scaffold_4647	16415	Other	other
Streptosporangiales_ANG_197	Actinobacteria	Sage2_L_80_16_scaffold_5947	14460	Bacteriocin	bacteriocin-proteusin
Streptosporangiales_ANG_2	Actinobacteria	Sage1_L_40_16_scaffold_1046	28206	NRPS/PKS	bacteriocin-t3pks-nrps
Streptosporangiales_ANG_2	Actinobacteria	Sage1_L_40_16_scaffold_113	129724	NRPS/PKS	t2pks-nrps
Streptosporangiales_ANG_2	Actinobacteria	Sage1_L_40_16_scaffold_11411	10144	NRPS/PKS	nrps
Streptosporangiales_ANG_2	Actinobacteria	Sage1_L_40_16_scaffold_1331	36634	Lantipeptide	lantipeptide
Streptosporangiales_ANG_2	Actinobacteria	Sage1_L_40_16_scaffold_1362	31227	NRPS/PKS	transatpks-nrps
Streptosporangiales_ANG_2	Actinobacteria	Sage1_L_40_16_scaffold_1392	26149	NRPS/PKS	t1pks-nrps
Streptosporangiales_ANG_2	Actinobacteria	Sage1_L_40_16_scaffold_1687	22560	NRPS/PKS	nrps
Streptosporangiales_ANG_2	Actinobacteria	Sage1_L_40_16_scaffold_17	107720	NRPS/PKS	t1pks
Streptosporangiales_ANG_2	Actinobacteria	Sage1_L_40_16_scaffold_1814	21696	Other	other
Streptosporangiales_ANG_2	Actinobacteria	Sage1_L_40_16_scaffold_183	81900	Ladderane	ladderane
Streptosporangiales_ANG_2	Actinobacteria	Sage1_L_40_16_scaffold_211	52122	NRPS/PKS	t1pks-nrps
Streptosporangiales_ANG_2	Actinobacteria	Sage1_L_40_16_scaffold_220	50938	Bacteriocin	bacteriocin
Streptosporangiales_ANG_2	Actinobacteria	Sage1_L_40_16_scaffold_2634	18091	NRPS/PKS	nrps
Streptosporangiales_ANG_2	Actinobacteria	Sage1_L_40_16_scaffold_28	96240	NRPS/PKS	nrps
Streptosporangiales_ANG_2	Actinobacteria	Sage1_L_40_16_scaffold_3295	24478	NRPS/PKS	t1pks-nrps
Streptosporangiales_ANG_2	Actinobacteria	Sage1_L_40_16_scaffold_35	89521	NRPS/PKS	nrps
Streptosporangiales_ANG_2	Actinobacteria	Sage1_L_40_16_scaffold_359	45307	NRPS/PKS	nrps
Streptosporangiales_ANG_2	Actinobacteria	Sage1_L_40_16_scaffold_369	44766	NRPS/PKS	t1pks-nrps
Streptosporangiales_ANG_2	Actinobacteria	Sage1_L_40_16_scaffold_412	41270	NRPS/PKS	nrps
Streptosporangiales_ANG_2	Actinobacteria	Sage1_L_40_16_scaffold_4507	21422	Lantipeptide	lantipeptide
Streptosporangiales_ANG_2	Actinobacteria	Sage1_L_40_16_scaffold_466	38955	Other	other
Streptosporangiales_ANG_2	Actinobacteria	Sage1_L_40_16_scaffold_500	95606	NRPS/PKS	nrps
Streptosporangiales_ANG_2	Actinobacteria	Sage1_L_40_16_scaffold_5333	21991	NRPS/PKS	transatpks-otherks
Streptosporangiales_ANG_2	Actinobacteria	Sage1_L_40_16_scaffold_621	35110	NRPS/PKS	oligosaccharide-t3pks
Streptosporangiales_ANG_2	Actinobacteria	Sage1_L_40_16_scaffold_623	35109	NRPS/PKS	nrps-otherks
Streptosporangiales_ANG_2	Actinobacteria	Sage1_L_40_16_scaffold_8684	10222	NRPS/PKS	nrps
Streptosporangiales_ANG_2	Actinobacteria	Sage1_L_40_16_scaffold_879	30252	NRPS/PKS	nrps
Streptosporangiales_ANG_2	Actinobacteria	Sage1_L_40_16_scaffold_89	127161	NRPS/PKS	terpene-t1pks-nrps
Streptosporangiales_ANG_2	Actinobacteria	Sage1_L_40_16_scaffold_892	35049	Lantipeptide	lantipeptide
Streptosporangiales_ANG_2	Actinobacteria	Sage1_L_40_16_scaffold_96	65289	Bacteriocin	bacteriocin-terpene
Streptosporangiales_ANG_30	Actinobacteria	15con2h3.4B_scaffold_1815	27450	NRPS/PKS	transatpks
Streptosporangiales_ANG_30	Actinobacteria	15con2h3.4B_scaffold_198	49826	Indole	indole
Streptosporangiales_ANG_30	Actinobacteria	15con2h3.4B_scaffold_331	64641	Indole	indole
Streptosporangiales_ANG_30	Actinobacteria	15con2h3.4B_scaffold_470	45301	Bacteriocin	bacteriocin
Streptosporangiales_ANG_30	Actinobacteria	15con2h3.4B_scaffold_489	33340	NRPS/PKS	t3pks
Streptosporangiales_ANG_30	Actinobacteria	15con2h3.4B_scaffold_5071	11367	Lantipeptide	lantipeptide
Streptosporangiales_ANG_30	Actinobacteria	15con2h3.4B_scaffold_6883	21278	Indole	indole
Streptosporangiales_ANG_30	Actinobacteria	15con2h3.4B_scaffold_716	27511	Terpene	terpene
Streptosporangiales_ANG_30	Actinobacteria	15con2h3.4B_scaffold_8360	17214	NRPS/PKS	transatpks-t1pks
Streptosporangiales_ANG_30	Actinobacteria	15con2h3.4B_scaffold_894	38895	Other	other
Streptosporangiales_ANG_34	Actinobacteria	Sage2_R_100_16_scaffold_1277	20294	NRPS/PKS	t1pks
Streptosporangiales_ANG_34	Actinobacteria	Sage2_R_100_16_scaffold_14	145351	Indole	indole
Streptosporangiales_ANG_34	Actinobacteria	Sage2_R_100_16_scaffold_17	113653	Terpene	terpene
Streptosporangiales_ANG_34	Actinobacteria	Sage2_R_100_16_scaffold_193	53762	Other	otherks
Streptosporangiales_ANG_34	Actinobacteria	Sage2_R_100_16_scaffold_230	43545	NRPS/PKS	nrps
Streptosporangiales_ANG_34	Actinobacteria	Sage2_R_100_16_scaffold_3815	13109	NRPS/PKS	nrps
Streptosporangiales_ANG_34	Actinobacteria	Sage2_R_100_16_scaffold_43	116177	Indole	indole
Streptosporangiales_ANG_34	Actinobacteria	Sage2_R_100_16_scaffold_719	26614	NRPS/PKS	nrps
Streptosporangiales_ANG_34	Actinobacteria	Sage2_R_100_16_scaffold_74	98283	Bacteriocin	bacteriocin
Streptosporangiales_ANG_34	Actinobacteria	Sage2_R_100_16_scaffold_93	107021	Other	other
Streptosporangiales_ANG_4	Actinobacteria	Sage2_L_40_16_scaffold_1146	25604	Terpene	terpene
Streptosporangiales_ANG_4	Actinobacteria	Sage2_L_40_16_scaffold_11461	11748	NRPS/PKS	otherks-nrps
Streptosporangiales_ANG_4	Actinobacteria	Sage2_L_40_16_scaffold_1716	21676	NRPS/PKS	nrps
Streptosporangiales_ANG_4	Actinobacteria	Sage2_L_40_16_scaffold_1736	48745	Bacteriocin	bacteriocin
Streptosporangiales_ANG_4	Actinobacteria	Sage2_L_40_16_scaffold_1754	38287	Terpene	terpene
Streptosporangiales_ANG_4	Actinobacteria	Sage2_L_40_16_scaffold_2008	20357	Other	other
Streptosporangiales_ANG_4	Actinobacteria	Sage2_L_40_16_scaffold_2044	20572	Other	butyrolactone
Streptosporangiales_ANG_4	Actinobacteria	Sage2_L_40_16_scaffold_2586	23133	NRPS/PKS	t1pks
Streptosporangiales_ANG_4	Actinobacteria	Sage2_L_40_16_scaffold_301	62419	NRPS/PKS	t1pks
Streptosporangiales_ANG_4	Actinobacteria	Sage2_L_40_16_scaffold_3188	29508	NRPS/PKS	t1pks
Streptosporangiales_ANG_4	Actinobacteria	Sage2_L_40_16_scaffold_3573	35687	NRPS/PKS	nrps
Streptosporangiales_ANG_4	Actinobacteria	Sage2_L_40_16_scaffold_3596	18542	Other	other
Streptosporangiales_ANG_4	Actinobacteria	Sage2_L_40_16_scaffold_3815	15609	NRPS/PKS	nrps
Streptosporangiales_ANG_4	Actinobacteria	Sage2_L_40_16_scaffold_458	37641	NRPS/PKS	t1pks
Streptosporangiales_ANG_4	Actinobacteria	Sage2_L_40_16_scaffold_5220	13639	NRPS/PKS	t1pks-nrps
Streptosporangiales_ANG_4	Actinobacteria	Sage2_L_40_16_scaffold_6959	14504	NRPS/PKS	t1pks
Streptosporangiales_ANG_4	Actinobacteria	Sage2_L_40_16_scaffold_7050	18285	Other	siderophore
Streptosporangiales_ANG_4	Actinobacteria	Sage2_L_40_16_scaffold_783	37676	NRPS/PKS	indole-nrps
Streptosporangiales_ANG_4	Actinobacteria	Sage2_L_40_16_scaffold_820	42925	NRPS/PKS	nrps
Streptosporangiales_ANG_4	Actinobacteria	Sage2_L_40_16_scaffold_85	82796	NRPS/PKS	nrps-otherks
Streptosporangiales_ANG_4	Actinobacteria	Sage2_L_40_16_scaffold_864	41542	Other	other
Streptosporangiales_ANG_4	Actinobacteria	Sage2_L_40_16_scaffold_965	28926	NRPS/PKS	t3pks
Streptosporangiales_ANG_4	Actinobacteria	Sage2_L_40_16_scaffold_9743	10532	NRPS/PKS	nrps
Streptosporangiales_ANG_472	Actinobacteria	Sage1_L_80_16_scaffold_187	118891	Terpene	terpene
Streptosporangiales_ANG_472	Actinobacteria	Sage1_L_80_16_scaffold_2192	18670	Lantipeptide	lantipeptide
Streptosporangiales_ANG_472	Actinobacteria	Sage1_L_80_16_scaffold_25	131664	Indole	indole
Streptosporangiales_ANG_472	Actinobacteria	Sage1_L_80_16_scaffold_2821	21788	Other	other
Streptosporangiales_ANG_472	Actinobacteria	Sage1_L_80_16_scaffold_9	159571	Bacteriocin	bacteriocin
Streptosporangiales_ANG_473	Actinobacteria	2013_100cm_scaffold_1519	20513	Terpene	terpene
Streptosporangiales_ANG_473	Actinobacteria	2013_100cm_scaffold_17510	19437	Lantipeptide	lantipeptide
Streptosporangiales_ANG_473	Actinobacteria	2013_100cm_scaffold_22600	15234	NRPS/PKS	t3pks
Streptosporangiales_ANG_473	Actinobacteria	2013_100cm_scaffold_2878	44095	Bacteriocin	bacteriocin
Streptosporangiales_ANG_555	Actinobacteria	2013_40cm_scaffold_10570	15706	NRPS/PKS	nrps
Streptosporangiales_ANG_555	Actinobacteria	2013_40cm_scaffold_1189	53831	Bacteriocin	bacteriocin
Streptosporangiales_ANG_555	Actinobacteria	2013_40cm_scaffold_2294	48050	Terpene	terpene
Streptosporangiales_ANG_6	Actinobacteria	Sage1_R_60_16_scaffold_127	86829	NRPS/PKS	t1pks-otherks
Streptosporangiales_ANG_6	Actinobacteria	Sage1_R_60_16_scaffold_150	130630	NRPS/PKS	t1pks
Streptosporangiales_ANG_6	Actinobacteria	Sage1_R_60_16_scaffold_1693	39457	NRPS/PKS	t2pks-t1pks-otherks
Streptosporangiales_ANG_6	Actinobacteria	Sage1_R_60_16_scaffold_1888	26509	NRPS/PKS	nrps
Streptosporangiales_ANG_6	Actinobacteria	Sage1_R_60_16_scaffold_2001	25389	NRPS/PKS	t3pks
Streptosporangiales_ANG_6	Actinobacteria	Sage1_R_60_16_scaffold_2234	23894	NRPS/PKS	t1pks
Streptosporangiales_ANG_6	Actinobacteria	Sage1_R_60_16_scaffold_2439	31740	NRPS/PKS	t1pks-nrps
Streptosporangiales_ANG_6	Actinobacteria	Sage1_R_60_16_scaffold_250	68951	NRPS/PKS	nrps
Streptosporangiales_ANG_6	Actinobacteria	Sage1_R_60_16_scaffold_259	93853	Terpene	terpene
Streptosporangiales_ANG_6	Actinobacteria	Sage1_R_60_16_scaffold_259	93853	Terpene	terpene
Streptosporangiales_ANG_6	Actinobacteria	Sage1_R_60_16_scaffold_2837	20846	Other	other
Streptosporangiales_ANG_6	Actinobacteria	Sage1_R_60_16_scaffold_385	73017	NRPS/PKS	t1pks-otherks
Streptosporangiales_ANG_6	Actinobacteria	Sage1_R_60_16_scaffold_4695	17577	NRPS/PKS	nrps
Streptosporangiales_ANG_6	Actinobacteria	Sage1_R_60_16_scaffold_490	51174	Other	other
Streptosporangiales_ANG_6	Actinobacteria	Sage1_R_60_16_scaffold_5666	18579	Other	other
Streptosporangiales_ANG_6	Actinobacteria	Sage1_R_60_16_scaffold_58	130791	NRPS/PKS	nrps
Streptosporangiales_ANG_6	Actinobacteria	Sage1_R_60_16_scaffold_614	46641	NRPS/PKS	t1pks
Streptosporangiales_ANG_6	Actinobacteria	Sage1_R_60_16_scaffold_6304	13224	Lantipeptide	lantipeptide
Streptosporangiales_ANG_6	Actinobacteria	Sage1_R_60_16_scaffold_7044	12353	Terpene	terpene
Streptosporangiales_ANG_6	Actinobacteria	Sage1_R_60_16_scaffold_76	101314	Bacteriocin	bacteriocin
Streptosporangiales_ANG_6	Actinobacteria	Sage1_R_60_16_scaffold_847	62028	Other	otherks
Streptosporangiales_ANG_6	Actinobacteria	Sage1_R_60_16_scaffold_855	59703	Indole	indole
Streptosporangiales_ANG_679	Actinobacteria	15con2h1.8.AGTTCC_scaffold_3379	14043	Terpene	terpene
14_0903_02_30cm_Sphingomonadales_156_68_15	Alphaproteobacteria	14_0903_02_30cm_scaffold_1	2650155	Terpene	terpene
14_0903_02_30cm_Sphingomonadales_156_68_15	Alphaproteobacteria	14_0903_02_30cm_scaffold_8	373807	NRPS/PKS	t3pks
14_0903_12_30cm_Alphaproteobacteria_1062_64_7	Alphaproteobacteria	14_0903_12_30cm_scaffold_12789	10579	Bacteriocin	bacteriocin
14_0903_12_30cm_Alphaproteobacteria_1062_64_7	Alphaproteobacteria	14_0903_12_30cm_scaffold_3356	12881	Terpene	terpene
14_0903_12_30cm_Alphaproteobacteria_1062_64_7	Alphaproteobacteria	14_0903_12_30cm_scaffold_3586	13914	NRPS/PKS	nrps
14_0903_13_30cm_Alphaproteobacteria_4799_66_28	Alphaproteobacteria	14_0903_13_30cm_scaffold_1009253	125529	Phosphonate	phosphonate
14_0903_13_30cm_Alphaproteobacteria_4799_66_28	Alphaproteobacteria	14_0903_13_30cm_scaffold_1066155	313925	Other	other
14_0903_13_30cm_Alphaproteobacteria_4799_66_28	Alphaproteobacteria	14_0903_13_30cm_scaffold_2239336	197647	Other	thiopeptide-bacteriocin
14_0903_13_30cm_Alphaproteobacteria_4799_66_28	Alphaproteobacteria	14_0903_13_30cm_scaffold_5284591	151953	Terpene	terpene
14_0903_13_30cm_Alphaproteobacteria_4799_66_28	Alphaproteobacteria	14_0903_13_30cm_scaffold_7023833	106885	Other	cyanobactin
14_0903_13_30cm_Alphaproteobacteria_4799_66_28	Alphaproteobacteria	14_0903_13_30cm_scaffold_799264	74424	Terpene	terpene
14_0903_13_30cm_Rhizobiales_4873_60_7	Alphaproteobacteria	14_0903_13_30cm_scaffold_69778	17841	Terpene	terpene
14_0903_13_40cm_Alphaproteobacteria_1359_63_7	Alphaproteobacteria	14_0903_13_40cm_scaffold_21616	14064	Bacteriocin	bacteriocin
14_0903_13_40cm_Alphaproteobacteria_1359_63_7	Alphaproteobacteria	14_0903_13_40cm_scaffold_4103	11475	Terpene	terpene
14_0919_09_20cm_Bradyrhizobium_1652_62_11	Alphaproteobacteria	14_0919_09_20cm_scaffold_122	68070	Terpene	terpene
14_0919_09_20cm_Bradyrhizobium_1652_62_11	Alphaproteobacteria	14_0919_09_20cm_scaffold_154	51403	Terpene	terpene
14_0919_09_20cm_Bradyrhizobium_1652_62_11	Alphaproteobacteria	14_0919_09_20cm_scaffold_162	52923	NRPS/PKS	t3pks
14_0919_09_20cm_Bradyrhizobium_1652_62_11	Alphaproteobacteria	14_0919_09_20cm_scaffold_22	71441	Other	other
14_0919_09_20cm_Bradyrhizobium_1652_62_11	Alphaproteobacteria	14_0919_09_20cm_scaffold_43	66861	NRPS/PKS	nrps
14_0919_09_20cm_Bradyrhizobium_1652_62_11	Alphaproteobacteria	14_0919_09_20cm_scaffold_875	44132	Bacteriocin	bacteriocin
14_0919_09_20cm_Sphingomonadales_1655_67_6	Alphaproteobacteria	14_0919_09_20cm_scaffold_1350	29937	Bacteriocin	bacteriocin
14_0919_09_20cm_Sphingomonadales_1655_67_6	Alphaproteobacteria	14_0919_09_20cm_scaffold_1408	10592	Terpene	terpene
14_0919_09_20cm_Sphingomonadales_1655_67_6	Alphaproteobacteria	14_0919_09_20cm_scaffold_3270	23206	NRPS/PKS	nrps
14_0919_09_20cm_Sphingomonadales_1655_67_6	Alphaproteobacteria	14_0919_09_20cm_scaffold_604	25880	Other	hserlactone-lassopeptide
14_1009_09_20cm_Alphaproteobacteria_7735_64_8	Alphaproteobacteria	14_1009_09_20cm_scaffold_2424	15667	Terpene	terpene
14_1009_09_20cm_Alphaproteobacteria_7735_64_8	Alphaproteobacteria	14_1009_09_20cm_scaffold_5528	14277	NRPS/PKS	t3pks
14_1009_09_20cm_Alphaproteobacteria_7735_64_8	Alphaproteobacteria	14_1009_09_20cm_scaffold_8470	13489	Bacteriocin	bacteriocin
14_1009_13_20cm_Bradyrhizobium_8951_60_7	Alphaproteobacteria	14_1009_13_20cm_scaffold_1045	24364	Terpene	terpene
14_1009_13_20cm_Bradyrhizobium_8951_60_7	Alphaproteobacteria	14_1009_13_20cm_scaffold_2130	13111	NRPS/PKS	t3pks
14_1009_13_20cm_Bradyrhizobium_8951_60_7	Alphaproteobacteria	14_1009_13_20cm_scaffold_4666	19661	Terpene	terpene
14_1009_13_20cm_Bradyrhizobium_8951_60_7	Alphaproteobacteria	14_1009_13_20cm_scaffold_5548	11388	Bacteriocin	bacteriocin
14_1009_13_30cm_Alphaproteobacteria_9118_65_10	Alphaproteobacteria	14_1009_13_30cm_scaffold_14204	11280	Bacteriocin	bacteriocin
14_1009_16_30cm_Alphaproteobacteria_9673_63_8	Alphaproteobacteria	14_1009_16_30cm_scaffold_19903	14749	Terpene	terpene
Alphaproteobacteria_ANG_140	Alphaproteobacteria	15con2h2.4A_scaffold_355	58517	Terpene	terpene
Alphaproteobacteria_ANG_140	Alphaproteobacteria	15con2h2.4A_scaffold_49	100839	Terpene	terpene
Alphaproteobacteria_ANG_140	Alphaproteobacteria	15con2h2.4A_scaffold_5378	14044	Bacteriocin	bacteriocin
Alphaproteobacteria_ANG_140	Alphaproteobacteria	15con2h2.4A_scaffold_62	159050	NRPS/PKS	t1pks-nrps
Alphaproteobacteria_ANG_140	Alphaproteobacteria	15con2h2.4A_scaffold_67	149204	Bacteriocin	bacteriocin
Alphaproteobacteria_ANG_140	Alphaproteobacteria	15con2h2.4A_scaffold_697	33925	NRPS/PKS	t1pks
Alphaproteobacteria_ANG_140	Alphaproteobacteria	15con2h2.4A_scaffold_769	86635	Bacteriocin	bacteriocin
Alphaproteobacteria_ANG_141	Alphaproteobacteria	2013_40cm_scaffold_10353	11991	NRPS/PKS	nrps
Alphaproteobacteria_ANG_141	Alphaproteobacteria	2013_40cm_scaffold_481	27676	Arylpolyene	arylpolyene
Alphaproteobacteria_ANG_141	Alphaproteobacteria	2013_40cm_scaffold_6092	12760	Terpene	terpene
Alphaproteobacteria_ANG_154	Alphaproteobacteria	Sage1_L_113_16_scaffold_3073	24608	Other	other
Alphaproteobacteria_ANG_154	Alphaproteobacteria	Sage1_L_113_16_scaffold_518	77934	Terpene	terpene
Alphaproteobacteria_ANG_154	Alphaproteobacteria	Sage1_L_113_16_scaffold_519	52875	NRPS/PKS	t1pks
Alphaproteobacteria_ANG_154	Alphaproteobacteria	Sage1_L_113_16_scaffold_80	129379	NRPS/PKS	t1pks
Alphaproteobacteria_ANG_154	Alphaproteobacteria	Sage1_L_113_16_scaffold_8168	13177	Terpene	terpene
Alphaproteobacteria_ANG_194	Alphaproteobacteria	Mad1_20_16_scaffold_3310	11732	Terpene	terpene
Alphaproteobacteria_ANG_194	Alphaproteobacteria	Mad1_20_16_scaffold_4790	14056	NRPS/PKS	t1pks
Alphaproteobacteria_ANG_200	Alphaproteobacteria	2013_60cm_scaffold_10444	17796	Other	hserlactone
Alphaproteobacteria_ANG_200	Alphaproteobacteria	2013_60cm_scaffold_13651	22103	Terpene	terpene
Alphaproteobacteria_ANG_200	Alphaproteobacteria	2013_60cm_scaffold_13925	20634	Bacteriocin	bacteriocin
Alphaproteobacteria_ANG_200	Alphaproteobacteria	2013_60cm_scaffold_1895	52339	Terpene	terpene
Alphaproteobacteria_ANG_200	Alphaproteobacteria	2013_60cm_scaffold_2086	39567	Arylpolyene	arylpolyene
Alphaproteobacteria_ANG_200	Alphaproteobacteria	2013_60cm_scaffold_3673	13628	Terpene	terpene
Alphaproteobacteria_ANG_200	Alphaproteobacteria	2013_60cm_scaffold_4108	48896	NRPS/PKS	t3pks
Alphaproteobacteria_ANG_200	Alphaproteobacteria	2013_60cm_scaffold_6972	19801	Bacteriocin	bacteriocin
Alphaproteobacteria_ANG_209	Alphaproteobacteria	14_0903_05_20cm_scaffold_2675	12911	Terpene	terpene
Alphaproteobacteria_ANG_209	Alphaproteobacteria	14_0903_05_20cm_scaffold_3145	10017	Terpene	terpene
Alphaproteobacteria_ANG_221	Alphaproteobacteria	Sage1_L_20_16_scaffold_11779	11408	Other	phenazine
Alphaproteobacteria_ANG_221	Alphaproteobacteria	Sage1_L_20_16_scaffold_2133	13483	NRPS/PKS	t1pks
Alphaproteobacteria_ANG_221	Alphaproteobacteria	Sage1_L_20_16_scaffold_6418	17271	Terpene	terpene
Alphaproteobacteria_ANG_221	Alphaproteobacteria	Sage1_L_20_16_scaffold_701	31318	Lantipeptide	lantipeptide
Alphaproteobacteria_ANG_221	Alphaproteobacteria	Sage1_L_20_16_scaffold_95	48610	Terpene	terpene
Alphaproteobacteria_ANG_238	Alphaproteobacteria	2013_40cm_scaffold_65161	11589	Terpene	terpene
Alphaproteobacteria_ANG_255	Alphaproteobacteria	15con2h1.8.AGTTCC_scaffold_1078	22817	Lassopeptide	lassopeptide
Alphaproteobacteria_ANG_255	Alphaproteobacteria	15con2h1.8.AGTTCC_scaffold_1446	20226	NRPS/PKS	t1pks
Alphaproteobacteria_ANG_255	Alphaproteobacteria	15con2h1.8.AGTTCC_scaffold_7266	18450	Other	other
Alphaproteobacteria_ANG_255	Alphaproteobacteria	15con2h1.8.AGTTCC_scaffold_875	25128	NRPS/PKS	nrps
Alphaproteobacteria_ANG_256	Alphaproteobacteria	Sage1_R_40_16_scaffold_1929	22014	NRPS/PKS	nrps
Alphaproteobacteria_ANG_256	Alphaproteobacteria	Sage1_R_40_16_scaffold_568	39555	Bacteriocin	bacteriocin
Alphaproteobacteria_ANG_256	Alphaproteobacteria	Sage1_R_40_16_scaffold_6674	10999	Terpene	terpene
Alphaproteobacteria_ANG_316	Alphaproteobacteria	14_0929_05_20cm_scaffold_8744	10593	Terpene	terpene
Alphaproteobacteria_ANG_319	Alphaproteobacteria	Sage2_L_80_16_scaffold_3537	18743	Terpene	terpene
Alphaproteobacteria_ANG_319	Alphaproteobacteria	Sage2_L_80_16_scaffold_3951	37232	Bacteriocin	bacteriocin
Alphaproteobacteria_ANG_319	Alphaproteobacteria	Sage2_L_80_16_scaffold_4491	16749	Bacteriocin	bacteriocin
Alphaproteobacteria_ANG_319	Alphaproteobacteria	Sage2_L_80_16_scaffold_5911	16492	NRPS/PKS	t1pks-nrps
Alphaproteobacteria_ANG_319	Alphaproteobacteria	Sage2_L_80_16_scaffold_7560	12757	Bacteriocin	bacteriocin
Alphaproteobacteria_ANG_320	Alphaproteobacteria	14_0929_12_20cm_scaffold_12182	10555	NRPS/PKS	t1pks
Alphaproteobacteria_ANG_320	Alphaproteobacteria	14_0929_12_20cm_scaffold_2478	14095	Terpene	terpene
Alphaproteobacteria_ANG_320	Alphaproteobacteria	14_0929_12_20cm_scaffold_5373	17011	Terpene	terpene
Alphaproteobacteria_ANG_324	Alphaproteobacteria	2013_100cm_scaffold_123	153893	Bacteriocin	bacteriocin
Alphaproteobacteria_ANG_324	Alphaproteobacteria	2013_100cm_scaffold_13	313195	Arylpolyene	arylpolyene
Alphaproteobacteria_ANG_324	Alphaproteobacteria	2013_100cm_scaffold_13	313195	Phosphonate	phosphonate
Alphaproteobacteria_ANG_324	Alphaproteobacteria	2013_100cm_scaffold_138	64678	Terpene	terpene
Alphaproteobacteria_ANG_324	Alphaproteobacteria	2013_100cm_scaffold_363	28778	Other	other
Alphaproteobacteria_ANG_324	Alphaproteobacteria	2013_100cm_scaffold_38	201825	NRPS/PKS	t3pks
Alphaproteobacteria_ANG_324	Alphaproteobacteria	2013_100cm_scaffold_77	89011	Terpene	terpene
Alphaproteobacteria_ANG_325	Alphaproteobacteria	14_0919_12_20cm_scaffold_562	32265	Bacteriocin	bacteriocin
Alphaproteobacteria_ANG_325	Alphaproteobacteria	14_0919_12_20cm_scaffold_5800	15003	Terpene	terpene
Alphaproteobacteria_ANG_325	Alphaproteobacteria	14_0919_12_20cm_scaffold_700	25409	Terpene	terpene
Alphaproteobacteria_ANG_325	Alphaproteobacteria	14_0919_12_20cm_scaffold_7450	10470	Other	other
Alphaproteobacteria_ANG_326	Alphaproteobacteria	14_0927_09_20cm_scaffold_3002	10975	NRPS/PKS	t1pks
Alphaproteobacteria_ANG_326	Alphaproteobacteria	14_0927_09_20cm_scaffold_7032	10142	Terpene	terpene
Alphaproteobacteria_ANG_335	Alphaproteobacteria	14_1009_16_30cm_scaffold_3098	23049	Terpene	terpene
Alphaproteobacteria_ANG_335	Alphaproteobacteria	14_1009_16_30cm_scaffold_33749	17897	Bacteriocin	bacteriocin
Alphaproteobacteria_ANG_335	Alphaproteobacteria	14_1009_16_30cm_scaffold_6763	20251	Bacteriocin	bacteriocin
Alphaproteobacteria_ANG_335	Alphaproteobacteria	14_1009_16_30cm_scaffold_6961	31359	Terpene	terpene
Alphaproteobacteria_ANG_335	Alphaproteobacteria	14_1009_16_30cm_scaffold_9614	13271	NRPS/PKS	t1pks
Alphaproteobacteria_ANG_343	Alphaproteobacteria	Sage1_R_40_16_scaffold_1144	35322	Terpene	terpene
Alphaproteobacteria_ANG_343	Alphaproteobacteria	Sage1_R_40_16_scaffold_2474	19274	Bacteriocin	bacteriocin
Alphaproteobacteria_ANG_343	Alphaproteobacteria	Sage1_R_40_16_scaffold_7357	10382	Other	other
Alphaproteobacteria_ANG_344	Alphaproteobacteria	14_1009_05_20cm_scaffold_4218	25725	Terpene	terpene
Alphaproteobacteria_ANG_344	Alphaproteobacteria	14_1009_05_20cm_scaffold_5840	12239	Bacteriocin	bacteriocin
Alphaproteobacteria_ANG_360	Alphaproteobacteria	2013_60cm_scaffold_1002	27372	Terpene	terpene
Alphaproteobacteria_ANG_360	Alphaproteobacteria	2013_60cm_scaffold_18122	13523	Bacteriocin	bacteriocin
Alphaproteobacteria_ANG_423	Alphaproteobacteria	15con2h1.4A_scaffold_139	55277	Arylpolyene	arylpolyene
Alphaproteobacteria_ANG_423	Alphaproteobacteria	15con2h1.4A_scaffold_140	57317	Phosphonate	phosphonate
Alphaproteobacteria_ANG_423	Alphaproteobacteria	15con2h1.4A_scaffold_1606	19037	Terpene	terpene
Alphaproteobacteria_ANG_423	Alphaproteobacteria	15con2h1.4A_scaffold_253	42925	Other	hserlactone
Alphaproteobacteria_ANG_423	Alphaproteobacteria	15con2h1.4A_scaffold_317	79256	NRPS/PKS	t3pks
Alphaproteobacteria_ANG_423	Alphaproteobacteria	15con2h1.4A_scaffold_521	31050	Terpene	terpene
Alphaproteobacteria_ANG_423	Alphaproteobacteria	15con2h1.4A_scaffold_942	35004	Bacteriocin	bacteriocin
Alphaproteobacteria_ANG_424	Alphaproteobacteria	14_1009_12_30cm_scaffold_3673	15535	Terpene	terpene
Alphaproteobacteria_ANG_424	Alphaproteobacteria	14_1009_12_30cm_scaffold_5544	15909	Bacteriocin	bacteriocin
Alphaproteobacteria_ANG_428	Alphaproteobacteria	2013_60cm_scaffold_1116	39269	NRPS/PKS	t3pks
Alphaproteobacteria_ANG_428	Alphaproteobacteria	2013_60cm_scaffold_3443	21628	Other	resorcinol
Alphaproteobacteria_ANG_428	Alphaproteobacteria	2013_60cm_scaffold_531	42936	Terpene	terpene
Alphaproteobacteria_ANG_428	Alphaproteobacteria	2013_60cm_scaffold_694	30548	Bacteriocin	bacteriocin
Alphaproteobacteria_ANG_428	Alphaproteobacteria	2013_60cm_scaffold_82	56977	NRPS/PKS	t3pks
Alphaproteobacteria_ANG_428	Alphaproteobacteria	2013_60cm_scaffold_856	29726	Arylpolyene	arylpolyene
Alphaproteobacteria_ANG_449	Alphaproteobacteria	Mad1_40_16_scaffold_1164	27260	NRPS/PKS	t3pks
Alphaproteobacteria_ANG_449	Alphaproteobacteria	Mad1_40_16_scaffold_3103	17249	Terpene	terpene
Alphaproteobacteria_ANG_449	Alphaproteobacteria	Mad1_40_16_scaffold_3576	25537	Terpene	terpene
Alphaproteobacteria_ANG_449	Alphaproteobacteria	Mad1_40_16_scaffold_578	37481	Other	hserlactone
Alphaproteobacteria_ANG_452	Alphaproteobacteria	2013_40cm_scaffold_2336	13994	Terpene	terpene
Alphaproteobacteria_ANG_452	Alphaproteobacteria	2013_40cm_scaffold_3587	13326	NRPS/PKS	t3pks
Alphaproteobacteria_ANG_477	Alphaproteobacteria	Sage1_R_40_16_scaffold_11742	11487	Terpene	terpene
Alphaproteobacteria_ANG_477	Alphaproteobacteria	Sage1_R_40_16_scaffold_1256	41055	Terpene	terpene
Alphaproteobacteria_ANG_477	Alphaproteobacteria	Sage1_R_40_16_scaffold_2157	21259	Terpene	terpene
Alphaproteobacteria_ANG_477	Alphaproteobacteria	Sage1_R_40_16_scaffold_3582	25463	Terpene	terpene
Alphaproteobacteria_ANG_477	Alphaproteobacteria	Sage1_R_40_16_scaffold_4192	41228	Bacteriocin	bacteriocin
Alphaproteobacteria_ANG_479	Alphaproteobacteria	Sage2_L_100_16_scaffold_12380	13368	Terpene	terpene
Alphaproteobacteria_ANG_479	Alphaproteobacteria	Sage2_L_100_16_scaffold_2702	20042	NRPS/PKS	t3pks
Alphaproteobacteria_ANG_479	Alphaproteobacteria	Sage2_L_100_16_scaffold_9144	10837	Terpene	terpene
Alphaproteobacteria_ANG_480	Alphaproteobacteria	Sage1_R_80_16_scaffold_19004	11368	NRPS/PKS	t3pks
Alphaproteobacteria_ANG_509	Alphaproteobacteria	15con2h2.4B_scaffold_1384	24449	Terpene	terpene
Alphaproteobacteria_ANG_509	Alphaproteobacteria	15con2h2.4B_scaffold_24349	10942	Bacteriocin	bacteriocin
Alphaproteobacteria_ANG_509	Alphaproteobacteria	15con2h2.4B_scaffold_2455	18639	Terpene	terpene
Alphaproteobacteria_ANG_509	Alphaproteobacteria	15con2h2.4B_scaffold_9331	18928	Terpene	terpene
Alphaproteobacteria_ANG_510	Alphaproteobacteria	Mad1_115_16_scaffold_2563	14480	NRPS/PKS	t3pks
Alphaproteobacteria_ANG_510	Alphaproteobacteria	Mad1_115_16_scaffold_264	42458	Terpene	terpene
Alphaproteobacteria_ANG_510	Alphaproteobacteria	Mad1_115_16_scaffold_521	54781	Terpene	terpene
Alphaproteobacteria_ANG_510	Alphaproteobacteria	Mad1_115_16_scaffold_660	26389	Bacteriocin	bacteriocin
Alphaproteobacteria_ANG_512	Alphaproteobacteria	Sage1_R_113_16_scaffold_12353	11610	Terpene	terpene
Alphaproteobacteria_ANG_512	Alphaproteobacteria	Sage1_R_113_16_scaffold_14653	10443	Bacteriocin	bacteriocin
Alphaproteobacteria_ANG_514	Alphaproteobacteria	Sage2_L_100_16_scaffold_5329	14336	Other	other
Alphaproteobacteria_ANG_514	Alphaproteobacteria	Sage2_L_100_16_scaffold_5587	26771	Terpene	terpene
Alphaproteobacteria_ANG_563	Alphaproteobacteria	14_1009_13_40cm_scaffold_11192	11687	Other	phenazine
Alphaproteobacteria_ANG_616	Alphaproteobacteria	Sage1_L_60_16_scaffold_3886	14500	Terpene	terpene
Alphaproteobacteria_ANG_616	Alphaproteobacteria	Sage1_L_60_16_scaffold_6947	17280	Terpene	terpene
Alphaproteobacteria_ANG_617	Alphaproteobacteria	Sage1_R_60_16_scaffold_2627	21767	Terpene	terpene
Alphaproteobacteria_ANG_617	Alphaproteobacteria	Sage1_R_60_16_scaffold_2945	37719	Bacteriocin	bacteriocin-arylpolyene
Alphaproteobacteria_ANG_618	Alphaproteobacteria	Sage2_L_60_16_scaffold_1363	27501	Terpene	terpene
Alphaproteobacteria_ANG_95	Alphaproteobacteria	14_0903_13_30cm_scaffold_4734480	23739	Bacteriocin	bacteriocin
Alphaproteobacteria_ANG_95	Alphaproteobacteria	14_0903_13_30cm_scaffold_706189	20833	Bacteriocin	bacteriocin
Alphaproteobacteria_ANG_95	Alphaproteobacteria	14_0903_13_30cm_scaffold_975569	16325	NRPS/PKS	t1pks
Bradyrhizobium_ANG_133	Alphaproteobacteria	Sage2_L_40_16_scaffold_1100	45815	Other	hserlactone
Bradyrhizobium_ANG_133	Alphaproteobacteria	Sage2_L_40_16_scaffold_112	78978	Other	hserlactone
Bradyrhizobium_ANG_133	Alphaproteobacteria	Sage2_L_40_16_scaffold_2134	19879	Terpene	terpene
Bradyrhizobium_ANG_133	Alphaproteobacteria	Sage2_L_40_16_scaffold_2205	19601	NRPS/PKS	nrps
Bradyrhizobium_ANG_133	Alphaproteobacteria	Sage2_L_40_16_scaffold_2533	31261	Bacteriocin	bacteriocin
Bradyrhizobium_ANG_133	Alphaproteobacteria	Sage2_L_40_16_scaffold_29	105238	NRPS/PKS	t3pks
Bradyrhizobium_ANG_133	Alphaproteobacteria	Sage2_L_40_16_scaffold_391	49589	Bacteriocin	bacteriocin
Bradyrhizobium_ANG_133	Alphaproteobacteria	Sage2_L_40_16_scaffold_827	34816	Terpene	terpene
Bradyrhizobium_ANG_193	Alphaproteobacteria	2013_60cm_scaffold_1385	51603	Terpene	terpene
Bradyrhizobium_ANG_193	Alphaproteobacteria	2013_60cm_scaffold_3143	20034	Bacteriocin	bacteriocin
Bradyrhizobium_ANG_193	Alphaproteobacteria	2013_60cm_scaffold_5403	28500	Terpene	terpene
Bradyrhizobium_ANG_193	Alphaproteobacteria	2013_60cm_scaffold_6148	27111	Bacteriocin	bacteriocin
Bradyrhizobium_ANG_193	Alphaproteobacteria	2013_60cm_scaffold_6744	19354	Other	hserlactone
Bradyrhizobium_ANG_193	Alphaproteobacteria	2013_60cm_scaffold_897	33480	NRPS/PKS	nrps
Bradyrhizobium_ANG_318	Alphaproteobacteria	Mad1_40_16_scaffold_0	484509	NRPS/PKS	nrps
Bradyrhizobium_ANG_318	Alphaproteobacteria	Mad1_40_16_scaffold_1	520959	Terpene	terpene
Bradyrhizobium_ANG_318	Alphaproteobacteria	Mad1_40_16_scaffold_101	77948	Other	hserlactone
Bradyrhizobium_ANG_318	Alphaproteobacteria	Mad1_40_16_scaffold_12	307398	Other	hserlactone
Bradyrhizobium_ANG_318	Alphaproteobacteria	Mad1_40_16_scaffold_121	72543	Bacteriocin	bacteriocin
Bradyrhizobium_ANG_318	Alphaproteobacteria	Mad1_40_16_scaffold_21	162440	NRPS/PKS	t3pks
Bradyrhizobium_ANG_318	Alphaproteobacteria	Mad1_40_16_scaffold_35	112051	Other	hserlactone
Bradyrhizobium_ANG_318	Alphaproteobacteria	Mad1_40_16_scaffold_6	190371	Bacteriocin	bacteriocin
Bradyrhizobium_ANG_318	Alphaproteobacteria	Mad1_40_16_scaffold_76	234744	Terpene	terpene
Bradyrhizobium_ANG_327	Alphaproteobacteria	14_0919_05_20cm_scaffold_1797	26329	Bacteriocin	bacteriocin
Bradyrhizobium_ANG_434	Alphaproteobacteria	Mad1_100_16_scaffold_1794	35195	Bacteriocin	bacteriocin
Bradyrhizobium_ANG_434	Alphaproteobacteria	Mad1_100_16_scaffold_1891	16943	Bacteriocin	bacteriocin
Bradyrhizobium_ANG_434	Alphaproteobacteria	Mad1_100_16_scaffold_233	38684	Terpene	terpene
Bradyrhizobium_ANG_434	Alphaproteobacteria	Mad1_100_16_scaffold_4154	14516	Terpene	terpene
Bradyrhizobium_ANG_434	Alphaproteobacteria	Mad1_100_16_scaffold_424	34551	Bacteriocin	bacteriocin
Bradyrhizobium_ANG_448	Alphaproteobacteria	Sage1_L_20_16_scaffold_1077	22926	Other	hserlactone
Bradyrhizobium_ANG_448	Alphaproteobacteria	Sage1_L_20_16_scaffold_171	62042	NRPS/PKS	t3pks
Bradyrhizobium_ANG_448	Alphaproteobacteria	Sage1_L_20_16_scaffold_2823	21827	Other	hserlactone
Bradyrhizobium_ANG_448	Alphaproteobacteria	Sage1_L_20_16_scaffold_3721	22525	Bacteriocin	bacteriocin
Bradyrhizobium_ANG_448	Alphaproteobacteria	Sage1_L_20_16_scaffold_99	61038	Terpene	terpene
Bradyrhizobium_ANG_450	Alphaproteobacteria	14_0919_09_20cm_scaffold_1078	23317	Terpene	terpene
Bradyrhizobium_ANG_450	Alphaproteobacteria	14_0919_09_20cm_scaffold_2936	14870	Terpene	terpene
Bradyrhizobium_ANG_451	Alphaproteobacteria	14_0927_09_20cm_scaffold_3167	10727	Terpene	terpene
Bradyrhizobium_ANG_451	Alphaproteobacteria	14_0927_09_20cm_scaffold_8694	22727	Other	other
Bradyrhizobium_ANG_453	Alphaproteobacteria	14_0903_13_20cm_scaffold_16108	14112	Terpene	terpene
Bradyrhizobium_ANG_478	Alphaproteobacteria	14_0929_05_20cm_scaffold_1076	27007	NRPS/PKS	t3pks
Bradyrhizobium_ANG_478	Alphaproteobacteria	14_0929_05_20cm_scaffold_1844	27683	Bacteriocin	bacteriocin
Bradyrhizobium_ANG_478	Alphaproteobacteria	14_0929_05_20cm_scaffold_2636	30906	Terpene	terpene
Bradyrhizobium_ANG_478	Alphaproteobacteria	14_0929_05_20cm_scaffold_9542	14385	Terpene	terpene
Bradyrhizobium_ANG_511	Alphaproteobacteria	Sage2_R_20_16_scaffold_220	41570	Bacteriocin	bacteriocin
Bradyrhizobium_ANG_511	Alphaproteobacteria	Sage2_R_20_16_scaffold_2237	12345	Terpene	terpene
Bradyrhizobium_ANG_511	Alphaproteobacteria	Sage2_R_20_16_scaffold_2663	11379	Other	other
Bradyrhizobium_ANG_513	Alphaproteobacteria	Sage2_L_100_16_scaffold_5976	13522	Terpene	terpene
Bradyrhizobium_ANG_513	Alphaproteobacteria	Sage2_L_100_16_scaffold_7594	16861	Terpene	terpene
Mesorhizobium_ANG_447	Alphaproteobacteria	14_0903_13_30cm_scaffold_1273222	16349	Other	hserlactone
Mesorhizobium_ANG_447	Alphaproteobacteria	14_0903_13_30cm_scaffold_1895325	15685	Other	hserlactone
Mesorhizobium_ANG_447	Alphaproteobacteria	14_0903_13_30cm_scaffold_1924257	22715	Bacteriocin	bacteriocin
Mesorhizobium_ANG_447	Alphaproteobacteria	14_0903_13_30cm_scaffold_4903463	28205	Terpene	terpene
Mesorhizobium_ANG_447	Alphaproteobacteria	14_0903_13_30cm_scaffold_5437751	22895	NRPS/PKS	t3pks
Sphingomonadales_ANG_696	Alphaproteobacteria	2013_20cm_scaffold_80	24315	NRPS/PKS	t3pks
14_1009_09_30cm_Bacteria_7987_68_6	Armatimonadetes	14_1009_09_30cm_scaffold_3560	17250	NRPS/PKS	nrps
Armatimonadetes_ANG_412	Armatimonadetes	13_1_40cm_scaffold_637	14417	NRPS/PKS	nrps
Armatimonadetes_ANG_413	Armatimonadetes	Sage2_L_20_16_scaffold_1420	21065	Other	other
Armatimonadetes_ANG_516	Armatimonadetes	14_0903_12_40cm_200_scaffold_1245	13900	Lassopeptide	lassopeptide
Armatimonadetes_ANG_516	Armatimonadetes	14_0903_12_40cm_200_scaffold_1396	31463	Lantipeptide	lantipeptide
14_0903_02_30cm_Sphingobacteriales_157_38_13	Bacteroidetes	14_0903_02_30cm_scaffold_0	2696704	Terpene	terpene
14_0903_02_30cm_Sphingobacteriales_157_38_13	Bacteroidetes	14_0903_02_30cm_scaffold_4	505500	NRPS/PKS	t3pks
14_0903_02_30cm_Sphingobacteriales_165_43_8	Bacteroidetes	14_0903_02_30cm_scaffold_4812	15895	NRPS/PKS	t3pks
14_1009_16_30cm_Sphingobacteriales_9628_42_8	Bacteroidetes	14_1009_16_30cm_scaffold_14520	25512	NRPS/PKS	t3pks
Bacteroidetes_ANG_257	Bacteroidetes	2013_40cm_scaffold_11163	11365	Other	other
Bacteroidetes_ANG_257	Bacteroidetes	2013_40cm_scaffold_4841	29780	Arylpolyene	arylpolyene
Bacteroidetes_ANG_481	Bacteroidetes	Sage1_R_100_16_scaffold_12334	21246	Other	other
Bacteroidetes_ANG_481	Bacteroidetes	Sage1_R_100_16_scaffold_7404	35815	NRPS/PKS	t3pks
Bacteroidetes_ANG_481	Bacteroidetes	Sage1_R_100_16_scaffold_7931	15048	Terpene	terpene
Bacteroidetes_ANG_517	Bacteroidetes	Sage1_L_60_16_scaffold_2359	21401	NRPS/PKS	t3pks
Bacteroidetes_ANG_517	Bacteroidetes	Sage1_L_60_16_scaffold_4651	12597	Other	other
Bacteroidetes_ANG_517	Bacteroidetes	Sage1_L_60_16_scaffold_83	60832	Terpene	terpene
Bacteroidetes_ANG_628	Bacteroidetes	2013_40cm_scaffold_5766	17510	NRPS/PKS	t3pks
Bacteroidetes_ANG_710	Bacteroidetes	2013_40cm_scaffold_26	140856	Lantipeptide	lantipeptide
Bacteroidetes_ANG_81	Bacteroidetes	2013_60cm_scaffold_19665	10527	Arylpolyene	arylpolyene
Bacteroidetes_ANG_81	Bacteroidetes	2013_60cm_scaffold_4418	34414	NRPS/PKS	t3pks
Sphingobacteriales_ANG_17	Bacteroidetes	2013_60cm_scaffold_0	1392681	NRPS/PKS	t3pks
Sphingobacteriales_ANG_17	Bacteroidetes	2013_60cm_scaffold_14	547327	NRPS/PKS	t1pks-otherks
Sphingobacteriales_ANG_17	Bacteroidetes	2013_60cm_scaffold_14	547327	Other	other
Sphingobacteriales_ANG_17	Bacteroidetes	2013_60cm_scaffold_1461	13717	Other	other
Sphingobacteriales_ANG_17	Bacteroidetes	2013_60cm_scaffold_20	144814	Lantipeptide	lantipeptide
Sphingobacteriales_ANG_17	Bacteroidetes	2013_60cm_scaffold_31	133445	Lantipeptide	lantipeptide
Sphingobacteriales_ANG_17	Bacteroidetes	2013_60cm_scaffold_41	259895	Arylpolyene	arylpolyene-resorcinol
Sphingobacteriales_ANG_17	Bacteroidetes	2013_60cm_scaffold_42	104481	Other	other
Sphingobacteriales_ANG_17	Bacteroidetes	2013_60cm_scaffold_61	94315	NRPS/PKS	t1pks-nrps
Sphingobacteriales_ANG_20	Bacteroidetes	2013_100cm_scaffold_35	130853	NRPS/PKS	t3pks
Sphingobacteriales_ANG_20	Bacteroidetes	2013_100cm_scaffold_4	142438	NRPS/PKS	t1pks-nrps
Sphingobacteriales_ANG_20	Bacteroidetes	2013_100cm_scaffold_42	173256	Bacteriocin	bacteriocin
Sphingobacteriales_ANG_20	Bacteroidetes	2013_100cm_scaffold_543	36232	NRPS/PKS	nrps
Sphingobacteriales_ANG_20	Bacteroidetes	2013_100cm_scaffold_585	49563	Arylpolyene	arylpolyene-resorcinol
Sphingobacteriales_ANG_20	Bacteroidetes	2013_100cm_scaffold_7	250077	Lantipeptide	lantipeptide
Sphingobacteriales_ANG_20	Bacteroidetes	2013_100cm_scaffold_770	63835	Lantipeptide	lantipeptide
14_1009_13_20cm_unknown_8931_52_11	Bathyarchaeota	14_1009_13_20cm_scaffold_142	34985	Other	other
Bathyarchaeota_ANG_629	Bathyarchaeota	Sage2_L_80_16_scaffold_3657	27413	Other	other
Bathyarchaeota_ANG_711	Bathyarchaeota	14_0903_05_40cm_scaffold_1273	20397	Other	other
Bathyarchaeota_ANG_712	Bathyarchaeota	14_1009_05_40cm_scaffold_1783	19924	Indole	indole
Bathyarchaeota_ANG_713	Bathyarchaeota	Sage2_L_60_16_scaffold_784	32909	Other	other
14_0903_05_30cm_Betaproteobacteria_4568_66_9	Betaproteobacteria	14_0903_05_30cm_scaffold_5102	10652	Other	other
14_0903_05_30cm_Betaproteobacteria_4568_66_9	Betaproteobacteria	14_0903_05_30cm_scaffold_6289	13112	Other	other
14_0903_12_30cm_Betaproteobacteria_1059_67_7	Betaproteobacteria	14_0903_12_30cm_scaffold_1820	30597	Other	resorcinol
14_0903_12_30cm_Betaproteobacteria_1059_67_7	Betaproteobacteria	14_0903_12_30cm_scaffold_510	46573	Terpene	terpene
14_0903_13_30cm_Betaproteobacteria_4811_62_7	Betaproteobacteria	14_0903_13_30cm_scaffold_4058109	16189	Terpene	terpene
14_0903_13_30cm_Betaproteobacteria_4811_62_7	Betaproteobacteria	14_0903_13_30cm_scaffold_4264451	12095	Bacteriocin	bacteriocin
14_0903_13_30cm_Burkholderiales_4888_66_12	Betaproteobacteria	14_0903_13_30cm_scaffold_2279310	19046	NRPS/PKS	nrps
14_0903_13_30cm_Burkholderiales_4888_66_12	Betaproteobacteria	14_0903_13_30cm_scaffold_343360	42507	Bacteriocin	bacteriocin
14_0903_13_30cm_Burkholderiales_4888_66_12	Betaproteobacteria	14_0903_13_30cm_scaffold_3627550	22780	Arylpolyene	arylpolyene
14_0903_13_30cm_Burkholderiales_4888_66_12	Betaproteobacteria	14_0903_13_30cm_scaffold_5167002	19073	Other	resorcinol
14_0919_02_20cm_Betaproteobacteria_5881_65_14	Betaproteobacteria	14_0919_02_20cm_scaffold_18	128799	NRPS/PKS	nrps
14_0919_02_20cm_Betaproteobacteria_5881_65_14	Betaproteobacteria	14_0919_02_20cm_scaffold_2350	11923	Terpene	terpene
14_0919_02_20cm_Betaproteobacteria_5881_65_14	Betaproteobacteria	14_0919_02_20cm_scaffold_26	110186	Arylpolyene	arylpolyene
14_0919_02_20cm_Betaproteobacteria_5881_65_14	Betaproteobacteria	14_0919_02_20cm_scaffold_72	85448	Arylpolyene	arylpolyene-resorcinol
14_0929_09_30cm_Betaproteobacteria_6879_64_7	Betaproteobacteria	14_0929_09_30cm_scaffold_12236	14227	Bacteriocin	bacteriocin
14_0929_09_30cm_Betaproteobacteria_6879_64_7	Betaproteobacteria	14_0929_09_30cm_scaffold_14089	13605	Other	other
14_0929_12_40cm_Betaproteobacteria_7526_65_14	Betaproteobacteria	14_0929_12_40cm_scaffold_2013	36030	Arylpolyene	arylpolyene
14_0929_12_40cm_Betaproteobacteria_7526_65_14	Betaproteobacteria	14_0929_12_40cm_scaffold_517	47104	Arylpolyene	arylpolyene
14_0929_12_40cm_Betaproteobacteria_7526_65_14	Betaproteobacteria	14_0929_12_40cm_scaffold_846	48047	Arylpolyene	arylpolyene-resorcinol
14_1009_09_30cm_Betaproteobacteria_7996_64_8	Betaproteobacteria	14_1009_09_30cm_scaffold_3463	43346	Other	other
14_1009_12_20cm_Betaproteobacteria_8351_62_5	Betaproteobacteria	14_1009_12_20cm_scaffold_9272	24639	Terpene	terpene
14_1009_13_30cm_Betaproteobacteria_9106_63_6	Betaproteobacteria	14_1009_13_30cm_scaffold_10822	21496	Bacteriocin	bacteriocin
14_1009_16_30cm_Betaproteobacteria_9678_65_7	Betaproteobacteria	14_1009_16_30cm_scaffold_14134	15524	NRPS/PKS	nrps
14_1009_16_30cm_Betaproteobacteria_9678_65_7	Betaproteobacteria	14_1009_16_30cm_scaffold_14244	23074	Terpene	terpene
14_1009_16_30cm_Betaproteobacteria_9678_65_7	Betaproteobacteria	14_1009_16_30cm_scaffold_20949	11055	Other	other
14_1009_16_30cm_Betaproteobacteria_9678_65_7	Betaproteobacteria	14_1009_16_30cm_scaffold_8902	24370	NRPS/PKS	nrps
14_1009_16_30cm_Burkholderiales_9712_66_6	Betaproteobacteria	14_1009_16_30cm_scaffold_17131	10479	Arylpolyene	arylpolyene
14_1009_16_30cm_Burkholderiales_9712_66_6	Betaproteobacteria	14_1009_16_30cm_scaffold_20732	31756	Bacteriocin	bacteriocin
14_1009_16_30cm_Burkholderiales_9712_66_6	Betaproteobacteria	14_1009_16_30cm_scaffold_21360	19820	Bacteriocin	bacteriocin
14_1009_16_30cm_Burkholderiales_9712_66_6	Betaproteobacteria	14_1009_16_30cm_scaffold_41593	12634	Terpene	terpene
14_1009_16_30cm_Proteobacteria_9895_65_5	Betaproteobacteria	14_1009_16_30cm_scaffold_19978	10288	Terpene	terpene
14_1009_16_30cm_Proteobacteria_9895_65_5	Betaproteobacteria	14_1009_16_30cm_scaffold_21691	19043	Other	other
14_1009_16_30cm_Proteobacteria_9895_65_5	Betaproteobacteria	14_1009_16_30cm_scaffold_31494	16522	Terpene	terpene
14_1009_16_30cm_Proteobacteria_9895_65_5	Betaproteobacteria	14_1009_16_30cm_scaffold_58333	11392	NRPS/PKS	nrps
14_1009_16_40cm_Betaproteobacteria_10094_64_30	Betaproteobacteria	14_1009_16_40cm_scaffold_11467	30667	Terpene	terpene
14_1009_16_40cm_Betaproteobacteria_10094_64_30	Betaproteobacteria	14_1009_16_40cm_scaffold_29300	12595	NRPS/PKS	nrps
14_1009_16_40cm_Burkholderiales_10114_69_7	Betaproteobacteria	14_1009_16_40cm_scaffold_102571	12779	Bacteriocin	bacteriocin
14_1009_16_40cm_Burkholderiales_10114_69_7	Betaproteobacteria	14_1009_16_40cm_scaffold_63419	10860	Terpene	terpene
14_1009_16_40cm_Burkholderiales_10114_69_7	Betaproteobacteria	14_1009_16_40cm_scaffold_86926	10902	Other	other
Betaproteobacteria_ANG_155	Betaproteobacteria	14_0929_12_20cm_scaffold_19186	12614	Arylpolyene	arylpolyene
Betaproteobacteria_ANG_155	Betaproteobacteria	14_0929_12_20cm_scaffold_3156	16316	Terpene	terpene
Betaproteobacteria_ANG_155	Betaproteobacteria	14_0929_12_20cm_scaffold_5038	18702	Other	resorcinol
Betaproteobacteria_ANG_155	Betaproteobacteria	14_0929_12_20cm_scaffold_961	24090	Other	microcin
Betaproteobacteria_ANG_156	Betaproteobacteria	Sage1_R_100_16_scaffold_12697	17037	Other	other
Betaproteobacteria_ANG_156	Betaproteobacteria	Sage1_R_100_16_scaffold_6820	28268	Arylpolyene	arylpolyene
Betaproteobacteria_ANG_156	Betaproteobacteria	Sage1_R_100_16_scaffold_7471	15201	Arylpolyene	arylpolyene
Betaproteobacteria_ANG_157	Betaproteobacteria	14_1009_12_20cm_scaffold_14097	11292	NRPS/PKS	nrps
Betaproteobacteria_ANG_210	Betaproteobacteria	14_1009_16_30cm_scaffold_14051	18772	Bacteriocin	bacteriocin
Betaproteobacteria_ANG_210	Betaproteobacteria	14_1009_16_30cm_scaffold_14533	25760	Terpene	terpene
Betaproteobacteria_ANG_210	Betaproteobacteria	14_1009_16_30cm_scaffold_9270	24365	Other	other
Betaproteobacteria_ANG_222	Betaproteobacteria	2013_60cm_scaffold_1570	34218	Arylpolyene	arylpolyene-resorcinol
Betaproteobacteria_ANG_222	Betaproteobacteria	2013_60cm_scaffold_1633	23917	Terpene	terpene
Betaproteobacteria_ANG_222	Betaproteobacteria	2013_60cm_scaffold_3946	37457	Other	other
Betaproteobacteria_ANG_222	Betaproteobacteria	2013_60cm_scaffold_7046	14285	Lassopeptide	lassopeptide
Betaproteobacteria_ANG_223	Betaproteobacteria	14_1009_16_40cm_scaffold_11428	13286	Other	resorcinol
Betaproteobacteria_ANG_223	Betaproteobacteria	14_1009_16_40cm_scaffold_17106	10886	Terpene	terpene
Betaproteobacteria_ANG_239	Betaproteobacteria	2013_40cm_scaffold_18	368560	Terpene	terpene
Betaproteobacteria_ANG_239	Betaproteobacteria	2013_40cm_scaffold_2	517503	Bacteriocin	bacteriocin
Betaproteobacteria_ANG_239	Betaproteobacteria	2013_40cm_scaffold_25	172721	Arylpolyene	arylpolyene
Betaproteobacteria_ANG_239	Betaproteobacteria	2013_40cm_scaffold_31	119521	NRPS/PKS	t1pks
Betaproteobacteria_ANG_239	Betaproteobacteria	2013_40cm_scaffold_76	83024	Bacteriocin	bacteriocin
Betaproteobacteria_ANG_240	Betaproteobacteria	2013_60cm_scaffold_1837	57594	Bacteriocin	bacteriocin
Betaproteobacteria_ANG_240	Betaproteobacteria	2013_60cm_scaffold_217	120917	NRPS/PKS	t1pks
Betaproteobacteria_ANG_241	Betaproteobacteria	14_1009_05_40cm_scaffold_10584	11584	NRPS/PKS	nrps
Betaproteobacteria_ANG_241	Betaproteobacteria	14_1009_05_40cm_scaffold_6800	13072	Arylpolyene	arylpolyene-resorcinol
Betaproteobacteria_ANG_242	Betaproteobacteria	2013_100cm_scaffold_2421	13379	Terpene	terpene
Betaproteobacteria_ANG_242	Betaproteobacteria	2013_100cm_scaffold_2460	24586	Arylpolyene	arylpolyene
Betaproteobacteria_ANG_258	Betaproteobacteria	Sage1_L_60_16_scaffold_1010	26241	Terpene	terpene
Betaproteobacteria_ANG_258	Betaproteobacteria	Sage1_L_60_16_scaffold_1698	20934	Arylpolyene	arylpolyene-resorcinol
Betaproteobacteria_ANG_258	Betaproteobacteria	Sage1_L_60_16_scaffold_280	54224	Bacteriocin	bacteriocin
Betaproteobacteria_ANG_258	Betaproteobacteria	Sage1_L_60_16_scaffold_80	68703	Arylpolyene	arylpolyene
Betaproteobacteria_ANG_259	Betaproteobacteria	Sage1_L_40_16_scaffold_3646	15329	Other	resorcinol
Betaproteobacteria_ANG_259	Betaproteobacteria	Sage1_L_40_16_scaffold_4668	24987	Arylpolyene	arylpolyene
Betaproteobacteria_ANG_259	Betaproteobacteria	Sage1_L_40_16_scaffold_5267	19145	Arylpolyene	arylpolyene
Betaproteobacteria_ANG_288	Betaproteobacteria	2013_60cm_scaffold_19	598895	Arylpolyene	arylpolyene
Betaproteobacteria_ANG_288	Betaproteobacteria	2013_60cm_scaffold_24	146353	Other	other
Betaproteobacteria_ANG_288	Betaproteobacteria	2013_60cm_scaffold_44	578726	Terpene	terpene
Betaproteobacteria_ANG_289	Betaproteobacteria	Sage1_R_20_16_scaffold_2122	12112	Arylpolyene	arylpolyene-resorcinol
Betaproteobacteria_ANG_361	Betaproteobacteria	2013_80cm_scaffold_1163	13761	Bacteriocin	bacteriocin
Betaproteobacteria_ANG_361	Betaproteobacteria	2013_80cm_scaffold_175	18372	Other	other
Betaproteobacteria_ANG_362	Betaproteobacteria	Sage2_L_60_16_scaffold_17488	11699	Terpene	terpene
Betaproteobacteria_ANG_362	Betaproteobacteria	Sage2_L_60_16_scaffold_1788	23265	Bacteriocin	bacteriocin
Betaproteobacteria_ANG_380	Betaproteobacteria	Sage2_L_115_16_scaffold_185	47639	Terpene	terpene
Betaproteobacteria_ANG_380	Betaproteobacteria	Sage2_L_115_16_scaffold_4	200503	NRPS/PKS	t1pks
Betaproteobacteria_ANG_380	Betaproteobacteria	Sage2_L_115_16_scaffold_65	71735	Bacteriocin	bacteriocin
Betaproteobacteria_ANG_381	Betaproteobacteria	Sage2_L_80_16_scaffold_3592	24412	Terpene	terpene
Betaproteobacteria_ANG_381	Betaproteobacteria	Sage2_L_80_16_scaffold_5800	23857	Bacteriocin	bacteriocin
Betaproteobacteria_ANG_395	Betaproteobacteria	Sage1_L_113_16_scaffold_24073	10099	Arylpolyene	arylpolyene
Betaproteobacteria_ANG_455	Betaproteobacteria	2013_60cm_scaffold_1244	45763	Bacteriocin	bacteriocin
Betaproteobacteria_ANG_455	Betaproteobacteria	2013_60cm_scaffold_397	87568	Lassopeptide	lassopeptide
Betaproteobacteria_ANG_455	Betaproteobacteria	2013_60cm_scaffold_544	56870	Phosphonate	phosphonate
Betaproteobacteria_ANG_455	Betaproteobacteria	2013_60cm_scaffold_570	47711	Terpene	terpene
Betaproteobacteria_ANG_518	Betaproteobacteria	14_1009_05_30cm_scaffold_11609	12827	Other	resorcinol
Betaproteobacteria_ANG_518	Betaproteobacteria	14_1009_05_30cm_scaffold_3025	19804	Other	other
Betaproteobacteria_ANG_519	Betaproteobacteria	14_0929_12_40cm_scaffold_2986	12124	Other	other
Betaproteobacteria_ANG_520	Betaproteobacteria	Sage2_L_20_16_scaffold_5068	11823	Bacteriocin	bacteriocin
Betaproteobacteria_ANG_569	Betaproteobacteria	14_0927_05_20cm_scaffold_1669	29088	Terpene	terpene
Betaproteobacteria_ANG_569	Betaproteobacteria	14_0927_05_20cm_scaffold_268	55832	Other	other
Betaproteobacteria_ANG_569	Betaproteobacteria	14_0927_05_20cm_scaffold_572	30492	Other	other
Betaproteobacteria_ANG_570	Betaproteobacteria	2013_100cm_scaffold_295	96414	Terpene	terpene
Betaproteobacteria_ANG_570	Betaproteobacteria	2013_100cm_scaffold_2987	15035	Bacteriocin	bacteriocin
Betaproteobacteria_ANG_570	Betaproteobacteria	2013_100cm_scaffold_695	32344	Other	other
Betaproteobacteria_ANG_571	Betaproteobacteria	14_0927_12_40cm_scaffold_6142	11703	Other	other
Betaproteobacteria_ANG_572	Betaproteobacteria	Sage2_L_115_16_scaffold_6071	11479	Terpene	terpene
Betaproteobacteria_ANG_630	Betaproteobacteria	14_1009_16_40cm_scaffold_4421	20973	Bacteriocin	bacteriocin
Betaproteobacteria_ANG_630	Betaproteobacteria	14_1009_16_40cm_scaffold_9058	14859	Terpene	terpene
Betaproteobacteria_ANG_631	Betaproteobacteria	Sage1_L_113_16_scaffold_8503	11553	Terpene	terpene
Betaproteobacteria_ANG_631	Betaproteobacteria	Sage1_L_113_16_scaffold_9821	10529	Other	other
Betaproteobacteria_ANG_632	Betaproteobacteria	14_1009_09_20cm_scaffold_7875	11199	Terpene	terpene
Betaproteobacteria_ANG_633	Betaproteobacteria	15_D_Rain_40_2_09082015_scaffold_690	13190	Other	other
Betaproteobacteria_ANG_634	Betaproteobacteria	Sage2_L_115_16_scaffold_182	48054	Terpene	terpene
Betaproteobacteria_ANG_635	Betaproteobacteria	Sage2_L_20_16_scaffold_5632	11317	Terpene	terpene
Betaproteobacteria_ANG_715	Betaproteobacteria	Sage1_L_40_16_scaffold_2133	20057	Terpene	terpene
Betaproteobacteria_ANG_91	Betaproteobacteria	Sage1_R_100_16_scaffold_1136	50781	NRPS/PKS	t1pks
Betaproteobacteria_ANG_91	Betaproteobacteria	Sage1_R_100_16_scaffold_1517	59954	Arylpolyene	arylpolyene
Betaproteobacteria_ANG_91	Betaproteobacteria	Sage1_R_100_16_scaffold_18805	15895	Other	other
Betaproteobacteria_ANG_91	Betaproteobacteria	Sage1_R_100_16_scaffold_2444	41386	Bacteriocin	bacteriocin
Betaproteobacteria_ANG_91	Betaproteobacteria	Sage1_R_100_16_scaffold_253	76324	Terpene	terpene
Betaproteobacteria_ANG_91	Betaproteobacteria	Sage1_R_100_16_scaffold_4068	21663	Terpene	terpene
Betaproteobacteria_ANG_98	Betaproteobacteria	Sage1_R_60_16_scaffold_12660	13540	Bacteriocin	bacteriocin
Burkholderia_ANG_142	Betaproteobacteria	Sage2_R_80_16_scaffold_3446	53038	Bacteriocin	bacteriocin
Burkholderia_ANG_142	Betaproteobacteria	Sage2_R_80_16_scaffold_351	65269	Arylpolyene	arylpolyene
Burkholderia_ANG_142	Betaproteobacteria	Sage2_R_80_16_scaffold_595	44982	Other	hserlactone
Burkholderia_ANG_142	Betaproteobacteria	Sage2_R_80_16_scaffold_723	61658	Other	other
Burkholderiales_ANG_125	Betaproteobacteria	Mad1_20_16_scaffold_14	134408	Terpene	terpene
Burkholderiales_ANG_125	Betaproteobacteria	Mad1_20_16_scaffold_375	28398	Lantipeptide	lantipeptide
Burkholderiales_ANG_158	Betaproteobacteria	14_1009_16_40cm_scaffold_60824	11013	Terpene	terpene
Delftia_acidovorans_ANG_28	Betaproteobacteria	2013_115cm_scaffold_3015	10457	NRPS/PKS	t1pks-nrps
14_0903_13_30cm_Bacteria_4876_63_13	Chloroflexi	14_0903_13_30cm_scaffold_4430644	15578	Terpene	terpene
14_0929_05_20cm_Ktedonobacter_racemifer_3036_53_7	Chloroflexi	14_0929_05_20cm_scaffold_1311	17047	NRPS/PKS	nrps
14_1009_02_40cm_Chloroflexi_3845_53_8	Chloroflexi	14_1009_02_40cm_scaffold_1114	22209	NRPS/PKS	nrps
14_1009_02_40cm_Chloroflexi_3845_53_8	Chloroflexi	14_1009_02_40cm_scaffold_1432	19128	NRPS/PKS	t2pks
14_1009_02_40cm_Chloroflexi_3845_53_8	Chloroflexi	14_1009_02_40cm_scaffold_2461	20033	Other	other
14_1009_02_40cm_Chloroflexi_3845_53_8	Chloroflexi	14_1009_02_40cm_scaffold_2770	38678	Other	other
14_1009_02_40cm_Chloroflexi_3845_53_8	Chloroflexi	14_1009_02_40cm_scaffold_2887	13177	Indole	indole
14_1009_02_40cm_Chloroflexi_3845_53_8	Chloroflexi	14_1009_02_40cm_scaffold_390	75886	NRPS/PKS	t2pks
14_1009_09_30cm_Bacteria_7944_62_6	Chloroflexi	14_1009_09_30cm_scaffold_17330	19158	Terpene	terpene
14_1009_12_20cm_Ktedonobacter_racemifer_10581_54_6	Chloroflexi	14_1009_12_20cm_scaffold_14888	15413	Terpene	terpene
14_1009_12_20cm_Ktedonobacter_racemifer_10581_54_6	Chloroflexi	14_1009_12_20cm_scaffold_2401	40436	Indole	indole
14_1009_12_20cm_Ktedonobacter_racemifer_8422_52_9	Chloroflexi	14_1009_12_20cm_scaffold_3985	11668	NRPS/PKS	t2pks
14_1009_12_20cm_Ktedonobacter_racemifer_8422_52_9	Chloroflexi	14_1009_12_20cm_scaffold_5259	16770	NRPS/PKS	nrps
14_1009_16_40cm_Bacteria_10120_64_7	Chloroflexi	14_1009_16_40cm_scaffold_30006	12116	Terpene	terpene
Chloroflexi_ANG_102	Chloroflexi	Sage1_L_40_16_scaffold_1204	26639	Other	other
Chloroflexi_ANG_102	Chloroflexi	Sage1_L_40_16_scaffold_1969	20847	Other	other
Chloroflexi_ANG_102	Chloroflexi	Sage1_L_40_16_scaffold_2518	19792	Other	other
Chloroflexi_ANG_165	Chloroflexi	Mad1_100_16_scaffold_2584	14978	NRPS/PKS	t2pks
Chloroflexi_ANG_165	Chloroflexi	Mad1_100_16_scaffold_4806	11702	Lantipeptide	lantipeptide
Chloroflexi_ANG_211	Chloroflexi	14_1009_16_30cm_scaffold_12946	18380	Other	butyrolactone
Chloroflexi_ANG_211	Chloroflexi	14_1009_16_30cm_scaffold_3564	35686	Bacteriocin	bacteriocin
Chloroflexi_ANG_211	Chloroflexi	14_1009_16_30cm_scaffold_3705	60805	Other	other
Chloroflexi_ANG_211	Chloroflexi	14_1009_16_30cm_scaffold_6172	32027	Other	other
Chloroflexi_ANG_211	Chloroflexi	14_1009_16_30cm_scaffold_6971	47983	Terpene	terpene
Chloroflexi_ANG_291	Chloroflexi	Sage1_L_40_16_scaffold_1619	35757	Terpene	terpene
Chloroflexi_ANG_291	Chloroflexi	Sage1_L_40_16_scaffold_1681	25882	NRPS/PKS	nrps
Chloroflexi_ANG_315	Chloroflexi	2013_60cm_scaffold_10833	15122	Bacteriocin	bacteriocin
Chloroflexi_ANG_315	Chloroflexi	2013_60cm_scaffold_13779	10401	Bacteriocin	bacteriocin
Chloroflexi_ANG_315	Chloroflexi	2013_60cm_scaffold_14645	12587	Other	other
Chloroflexi_ANG_315	Chloroflexi	2013_60cm_scaffold_16581	12063	Bacteriocin	bacteriocin
Chloroflexi_ANG_315	Chloroflexi	2013_60cm_scaffold_30674	10350	Bacteriocin	bacteriocin
Chloroflexi_ANG_315	Chloroflexi	2013_60cm_scaffold_30896	17273	Other	other
Chloroflexi_ANG_315	Chloroflexi	2013_60cm_scaffold_374	60196	Bacteriocin	bacteriocin
Chloroflexi_ANG_315	Chloroflexi	2013_60cm_scaffold_5492	16034	Bacteriocin	bacteriocin
Chloroflexi_ANG_32	Chloroflexi	2013_60cm_scaffold_12308	19103	Other	hserlactone
Chloroflexi_ANG_32	Chloroflexi	2013_60cm_scaffold_20605	10856	NRPS/PKS	nrps
Chloroflexi_ANG_32	Chloroflexi	2013_60cm_scaffold_3206	16177	NRPS/PKS	nrps
Chloroflexi_ANG_32	Chloroflexi	2013_60cm_scaffold_394	35537	Terpene	terpene
Chloroflexi_ANG_32	Chloroflexi	2013_60cm_scaffold_4278	35060	NRPS/PKS	t3pks
Chloroflexi_ANG_32	Chloroflexi	2013_60cm_scaffold_7379	12070	NRPS/PKS	t2pks
Chloroflexi_ANG_346	Chloroflexi	15con2h1.8.AGTTCC_scaffold_1439	20253	Other	other
Chloroflexi_ANG_346	Chloroflexi	15con2h1.8.AGTTCC_scaffold_1775	18550	Other	other
Chloroflexi_ANG_346	Chloroflexi	15con2h1.8.AGTTCC_scaffold_431	33416	Terpene	terpene
Chloroflexi_ANG_363	Chloroflexi	2013_60cm_scaffold_2131	26756	NRPS/PKS	t3pks
Chloroflexi_ANG_363	Chloroflexi	2013_60cm_scaffold_4749	10480	NRPS/PKS	bacteriocin-nrps
Chloroflexi_ANG_363	Chloroflexi	2013_60cm_scaffold_9896	27424	Terpene	terpene
Chloroflexi_ANG_521	Chloroflexi	2013_60cm_scaffold_4992	13980	Other	hserlactone
Chloroflexi_ANG_522	Chloroflexi	Sage1_L_60_16_scaffold_1178	24578	NRPS/PKS	t3pks
Chloroflexi_ANG_63	Chloroflexi	Sage1_L_60_16_scaffold_1005	35402	NRPS/PKS	t2pks
Chloroflexi_ANG_63	Chloroflexi	Sage1_L_60_16_scaffold_110	56647	Other	other
Chloroflexi_ANG_63	Chloroflexi	Sage1_L_60_16_scaffold_2036	25082	NRPS/PKS	nrps
Chloroflexi_ANG_63	Chloroflexi	Sage1_L_60_16_scaffold_2397	17840	NRPS/PKS	nrps
Chloroflexi_ANG_63	Chloroflexi	Sage1_L_60_16_scaffold_2725	16695	Lassopeptide	lassopeptide
Chloroflexi_ANG_63	Chloroflexi	Sage1_L_60_16_scaffold_3271	16385	Lantipeptide	lantipeptide
Chloroflexi_ANG_63	Chloroflexi	Sage1_L_60_16_scaffold_3703	29206	NRPS/PKS	nrps
Chloroflexi_ANG_636	Chloroflexi	14_0927_09_40cm_scaffold_1049	31457	Terpene	terpene
Chloroflexi_ANG_636	Chloroflexi	14_0927_09_40cm_scaffold_1835	15488	Terpene	terpene
Chloroflexi_ANG_717	Chloroflexi	14_1009_02_40cm_scaffold_10743	18076	Terpene	terpene
Chloroflexi_ANG_718	Chloroflexi	14_1009_09_30cm_scaffold_5914	15800	Terpene	terpene
Chloroflexi_ANG_719	Chloroflexi	14_1009_12_40cm_scaffold_10632	12262	Terpene	terpene
Chloroflexi_ANG_720	Chloroflexi	2013_40cm_scaffold_70	104555	Bacteriocin	bacteriocin-thiopeptide
Chloroflexi_ANG_721	Chloroflexi	Sage1_L_100_16_scaffold_4543	40502	Other	other
Ktedonobacter_ANG_12	Chloroflexi	2013_115cm_scaffold_19315	13087	NRPS/PKS	nrps
Ktedonobacter_ANG_12	Chloroflexi	2013_115cm_scaffold_2372	23826	Terpene	terpene
Ktedonobacter_ANG_12	Chloroflexi	2013_115cm_scaffold_3732	13303	NRPS/PKS	nrps
Ktedonobacter_ANG_12	Chloroflexi	2013_115cm_scaffold_4300	12682	NRPS/PKS	t2pks
Ktedonobacter_ANG_12	Chloroflexi	2013_115cm_scaffold_5384	22413	Lantipeptide	lantipeptide
Ktedonobacter_ANG_12	Chloroflexi	2013_115cm_scaffold_57789	13133	NRPS/PKS	t1pks
Ktedonobacter_ANG_12	Chloroflexi	2013_115cm_scaffold_8145	16168	NRPS/PKS	nrps
Ktedonobacter_ANG_12	Chloroflexi	2013_115cm_scaffold_8332	15260	NRPS/PKS	t1pks
Ktedonobacter_ANG_12	Chloroflexi	2013_115cm_scaffold_8683	11187	NRPS/PKS	nrps
Ktedonobacter_ANG_387	Chloroflexi	14_0903_05_20cm_scaffold_1029	17290	NRPS/PKS	transatpks
Ktedonobacter_ANG_387	Chloroflexi	14_0903_05_20cm_scaffold_1294	33125	NRPS/PKS	transatpks-t1pks
Ktedonobacter_ANG_387	Chloroflexi	14_0903_05_20cm_scaffold_1552	37211	NRPS/PKS	t2pks
Ktedonobacter_ANG_387	Chloroflexi	14_0903_05_20cm_scaffold_21434	11395	NRPS/PKS	t1pks
Ktedonobacter_ANG_387	Chloroflexi	14_0903_05_20cm_scaffold_2457	24703	Lassopeptide	lassopeptide
Ktedonobacter_ANG_387	Chloroflexi	14_0903_05_20cm_scaffold_284	39681	NRPS/PKS	transatpks
Ktedonobacter_ANG_387	Chloroflexi	14_0903_05_20cm_scaffold_334	35684	NRPS/PKS	transatpks
Ktedonobacter_ANG_387	Chloroflexi	14_0903_05_20cm_scaffold_349	26377	NRPS/PKS	t2pks
Ktedonobacter_ANG_387	Chloroflexi	14_0903_05_20cm_scaffold_448	26532	NRPS/PKS	t1pks
Ktedonobacter_ANG_387	Chloroflexi	14_0903_05_20cm_scaffold_4732	14629	Other	other
Ktedonobacter_ANG_387	Chloroflexi	14_0903_05_20cm_scaffold_490	35041	NRPS/PKS	bacteriocin-transatpks
Ktedonobacter_ANG_387	Chloroflexi	14_0903_05_20cm_scaffold_537	34159	NRPS/PKS	nrps
Ktedonobacter_ANG_387	Chloroflexi	14_0903_05_20cm_scaffold_562	26847	NRPS/PKS	transatpks
Ktedonobacter_ANG_387	Chloroflexi	14_0903_05_20cm_scaffold_5896	26869	Other	other
Ktedonobacter_ANG_387	Chloroflexi	14_0903_05_20cm_scaffold_652	48889	NRPS/PKS	t1pks-nrps
Ktedonobacter_ANG_387	Chloroflexi	14_0903_05_20cm_scaffold_757	21924	NRPS/PKS	transatpks-t1pks
Ktedonobacter_ANG_387	Chloroflexi	14_0903_05_20cm_scaffold_762	33467	NRPS/PKS	nrps
Ktedonobacter_ANG_387	Chloroflexi	14_0903_05_20cm_scaffold_83	56249	Lantipeptide	lantipeptide
Ktedonobacter_racemifer_ANG_119	Chloroflexi	Sage2_R_80_16_scaffold_1304	27887	NRPS/PKS	nrps
Ktedonobacter_racemifer_ANG_119	Chloroflexi	Sage2_R_80_16_scaffold_175	80677	NRPS/PKS	t2pks
Ktedonobacter_racemifer_ANG_119	Chloroflexi	Sage2_R_80_16_scaffold_2766	45143	NRPS/PKS	nrps
Ktedonobacter_racemifer_ANG_174	Chloroflexi	15con2h2.8.ATGTCA_scaffold_1614	16380	Other	other
Ktedonobacter_racemifer_ANG_212	Chloroflexi	2013_100cm_scaffold_4473	10339	Lassopeptide	lassopeptide
Ktedonobacter_racemifer_ANG_212	Chloroflexi	2013_100cm_scaffold_7750	15637	Terpene	terpene
Ktedonobacter_racemifer_ANG_212	Chloroflexi	2013_100cm_scaffold_9733	11462	Bacteriocin	bacteriocin
Ktedonobacter_racemifer_ANG_260	Chloroflexi	2013_60cm_scaffold_8713	12513	Terpene	terpene
Ktedonobacter_racemifer_ANG_290	Chloroflexi	Sage1_R_60_16_scaffold_220	153754	Other	linaridin
Ktedonobacter_racemifer_ANG_290	Chloroflexi	Sage1_R_60_16_scaffold_636	78290	Other	other
Ktedonobacter_racemifer_ANG_290	Chloroflexi	Sage1_R_60_16_scaffold_64	160301	NRPS/PKS	t2pks
Ktedonobacter_racemifer_ANG_306	Chloroflexi	2013_60cm_scaffold_3962	25522	NRPS/PKS	t2pks
Ktedonobacter_racemifer_ANG_383	Chloroflexi	14_0919_09_20cm_scaffold_2051	16509	Other	other
Ktedonobacter_racemifer_ANG_573	Chloroflexi	14_0919_05_20cm_scaffold_3106	10646	Other	other
14_0903_13_30cm_Bacteria_4826_69_9	Deltaproteobacteria	14_0903_13_30cm_scaffold_462665	12592	NRPS/PKS	t3pks
14_0903_13_30cm_Proteobacteria_5067_68_10	Deltaproteobacteria	14_0903_13_30cm_scaffold_1121454	11704	Bacteriocin	bacteriocin
14_0903_13_30cm_Proteobacteria_5067_68_10	Deltaproteobacteria	14_0903_13_30cm_scaffold_1670437	22830	Bacteriocin	bacteriocin
14_0903_13_30cm_Proteobacteria_5067_68_10	Deltaproteobacteria	14_0903_13_30cm_scaffold_3137001	21440	Other	other
14_0927_12_20cm_Deltaproteobacteria_10562_68_13	Deltaproteobacteria	14_0927_12_20cm_scaffold_109	60086	Bacteriocin	bacteriocin
14_0927_12_20cm_Deltaproteobacteria_10562_68_13	Deltaproteobacteria	14_0927_12_20cm_scaffold_2980	12708	NRPS/PKS	t1pks
14_0927_12_20cm_Deltaproteobacteria_10562_68_13	Deltaproteobacteria	14_0927_12_20cm_scaffold_683	40260	NRPS/PKS	t3pks
14_0929_02_40cm_Bacteria_2798_72_12	Deltaproteobacteria	14_0929_02_40cm_scaffold_1246	26091	Bacteriocin	bacteriocin
14_0929_02_40cm_Bacteria_2798_72_12	Deltaproteobacteria	14_0929_02_40cm_scaffold_1613	19143	Phosphonate	phosphonate
14_0929_02_40cm_Bacteria_2798_72_12	Deltaproteobacteria	14_0929_02_40cm_scaffold_507	35182	Ladderane	ladderane
14_0929_02_40cm_Bacteria_2798_72_12	Deltaproteobacteria	14_0929_02_40cm_scaffold_525	34670	Terpene	terpene
14_1009_02_20cm_Proteobacteria_3617_68_7	Deltaproteobacteria	14_1009_02_20cm_scaffold_1107	19593	Other	other
14_1009_02_20cm_Proteobacteria_3617_68_7	Deltaproteobacteria	14_1009_02_20cm_scaffold_199	49546	Terpene	terpene
14_1009_02_20cm_Proteobacteria_3617_68_7	Deltaproteobacteria	14_1009_02_20cm_scaffold_249	28971	Terpene	terpene
14_1009_02_20cm_Proteobacteria_3617_68_7	Deltaproteobacteria	14_1009_02_20cm_scaffold_68	41186	NRPS/PKS	t1pks
14_1009_02_20cm_Proteobacteria_3617_68_7	Deltaproteobacteria	14_1009_02_20cm_scaffold_741	20942	NRPS/PKS	t3pks
14_1009_05_30cm_Deltaproteobacteria_4183_68_9	Deltaproteobacteria	14_1009_05_30cm_scaffold_1051	27325	Terpene	terpene
14_1009_05_30cm_Deltaproteobacteria_4183_68_9	Deltaproteobacteria	14_1009_05_30cm_scaffold_158	208938	NRPS/PKS	t1pks
14_1009_05_30cm_Deltaproteobacteria_4183_68_9	Deltaproteobacteria	14_1009_05_30cm_scaffold_1908	33897	Bacteriocin	bacteriocin
14_1009_05_30cm_Deltaproteobacteria_4183_68_9	Deltaproteobacteria	14_1009_05_30cm_scaffold_197	94464	Terpene	terpene
14_1009_05_30cm_Deltaproteobacteria_4183_68_9	Deltaproteobacteria	14_1009_05_30cm_scaffold_420	51033	NRPS/PKS	t3pks
14_1009_05_30cm_Deltaproteobacteria_4183_68_9	Deltaproteobacteria	14_1009_05_30cm_scaffold_928	59929	Other	other
14_1009_05_40cm_Deltaproteobacteria_4396_68_5	Deltaproteobacteria	14_1009_05_40cm_scaffold_32764	12871	Terpene	terpene
14_1009_05_40cm_Deltaproteobacteria_4396_68_5	Deltaproteobacteria	14_1009_05_40cm_scaffold_72263	10542	NRPS/PKS	t2pks
14_1009_09_30cm_Proteobacteria_8014_68_16	Deltaproteobacteria	14_1009_09_30cm_scaffold_0	151424	Bacteriocin	bacteriocin
14_1009_09_30cm_Proteobacteria_8014_68_16	Deltaproteobacteria	14_1009_09_30cm_scaffold_136	94617	NRPS/PKS	t3pks
14_1009_09_30cm_Proteobacteria_8014_68_16	Deltaproteobacteria	14_1009_09_30cm_scaffold_1428	30018	Other	other
14_1009_09_30cm_Proteobacteria_8014_68_16	Deltaproteobacteria	14_1009_09_30cm_scaffold_147	69076	Terpene	terpene
14_1009_09_30cm_Proteobacteria_8014_68_16	Deltaproteobacteria	14_1009_09_30cm_scaffold_2212	26329	Bacteriocin	bacteriocin
14_1009_09_30cm_Proteobacteria_8014_68_16	Deltaproteobacteria	14_1009_09_30cm_scaffold_279	41653	Terpene	terpene
14_1009_09_30cm_Proteobacteria_8014_68_16	Deltaproteobacteria	14_1009_09_30cm_scaffold_4804	11321	Other	other
14_1009_09_30cm_Proteobacteria_8014_68_16	Deltaproteobacteria	14_1009_09_30cm_scaffold_7087	17642	NRPS/PKS	t1pks
14_1009_16_20cm_Deltaproteobacteria_9493_68_7	Deltaproteobacteria	14_1009_16_20cm_scaffold_1053	16428	Bacteriocin	bacteriocin
14_1009_16_20cm_Deltaproteobacteria_9493_68_7	Deltaproteobacteria	14_1009_16_20cm_scaffold_3817	13166	NRPS/PKS	t3pks
14_1009_16_20cm_Deltaproteobacteria_9493_68_7	Deltaproteobacteria	14_1009_16_20cm_scaffold_7030	14860	Other	other
14_1009_16_30cm_Bacteria_9726_71_6	Deltaproteobacteria	14_1009_16_30cm_scaffold_1011	61087	Terpene	terpene
14_1009_16_30cm_Bacteria_9726_71_6	Deltaproteobacteria	14_1009_16_30cm_scaffold_20002	20424	Phosphonate	phosphonate
14_1009_16_40cm_Deltaproteobacteria_10053_55_6	Deltaproteobacteria	14_1009_16_40cm_scaffold_148768	10474	NRPS/PKS	nrps
14_1009_16_40cm_Deltaproteobacteria_10098_55_8	Deltaproteobacteria	14_1009_16_40cm_scaffold_12032	23120	NRPS/PKS	nrps
14_1009_16_40cm_Deltaproteobacteria_10098_55_8	Deltaproteobacteria	14_1009_16_40cm_scaffold_16418	29056	NRPS/PKS	nrps
14_1009_16_40cm_Deltaproteobacteria_10098_55_8	Deltaproteobacteria	14_1009_16_40cm_scaffold_44509	11800	NRPS/PKS	nrps
Anaeromyxobacter_ANG_578	Deltaproteobacteria	Sage1_R_113_16_scaffold_258	91072	Terpene	terpene
Anaeromyxobacter_ANG_578	Deltaproteobacteria	Sage1_R_113_16_scaffold_4398	22926	NRPS/PKS	t3pks
Deltaproteobacteria_ANG_143	Deltaproteobacteria	15con2h1.4B_scaffold_10	148788	NRPS/PKS	t1pks
Deltaproteobacteria_ANG_143	Deltaproteobacteria	15con2h1.4B_scaffold_17	184812	Arylpolyene	arylpolyene
Deltaproteobacteria_ANG_143	Deltaproteobacteria	15con2h1.4B_scaffold_2	339931	NRPS/PKS	t3pks
Deltaproteobacteria_ANG_143	Deltaproteobacteria	15con2h1.4B_scaffold_30	106320	Other	other
Deltaproteobacteria_ANG_143	Deltaproteobacteria	15con2h1.4B_scaffold_431	33029	Bacteriocin	bacteriocin
Deltaproteobacteria_ANG_143	Deltaproteobacteria	15con2h1.4B_scaffold_49	90817	Bacteriocin	bacteriocin
Deltaproteobacteria_ANG_143	Deltaproteobacteria	15con2h1.4B_scaffold_64	80248	Terpene	terpene
Deltaproteobacteria_ANG_175	Deltaproteobacteria	14_0903_13_30cm_scaffold_1816871	29977	Bacteriocin	bacteriocin
Deltaproteobacteria_ANG_175	Deltaproteobacteria	14_0903_13_30cm_scaffold_548725	18886	Phosphonate	phosphonate
Deltaproteobacteria_ANG_185	Deltaproteobacteria	2013_40cm_scaffold_11021	17727	NRPS/PKS	nrps
Deltaproteobacteria_ANG_185	Deltaproteobacteria	2013_40cm_scaffold_1662	62673	Other	other
Deltaproteobacteria_ANG_185	Deltaproteobacteria	2013_40cm_scaffold_747	73831	Arylpolyene	arylpolyene
Deltaproteobacteria_ANG_201	Deltaproteobacteria	15con2h2.4B_scaffold_11297	11686	Arylpolyene	arylpolyene
Deltaproteobacteria_ANG_201	Deltaproteobacteria	15con2h2.4B_scaffold_1326	64092	Bacteriocin	bacteriocin
Deltaproteobacteria_ANG_201	Deltaproteobacteria	15con2h2.4B_scaffold_1440	32409	Other	other
Deltaproteobacteria_ANG_201	Deltaproteobacteria	15con2h2.4B_scaffold_2878	25434	Lantipeptide	lantipeptide
Deltaproteobacteria_ANG_201	Deltaproteobacteria	15con2h2.4B_scaffold_3016	33906	Terpene	terpene
Deltaproteobacteria_ANG_201	Deltaproteobacteria	15con2h2.4B_scaffold_3345	16660	NRPS/PKS	t3pks
Deltaproteobacteria_ANG_224	Deltaproteobacteria	Sage2_L_100_16_scaffold_1892	24998	Bacteriocin	bacteriocin
Deltaproteobacteria_ANG_224	Deltaproteobacteria	Sage2_L_100_16_scaffold_1989	33006	NRPS/PKS	t2pks
Deltaproteobacteria_ANG_224	Deltaproteobacteria	Sage2_L_100_16_scaffold_3107	18737	Other	other
Deltaproteobacteria_ANG_224	Deltaproteobacteria	Sage2_L_100_16_scaffold_3647	17353	NRPS/PKS	t3pks
Deltaproteobacteria_ANG_224	Deltaproteobacteria	Sage2_L_100_16_scaffold_640	38052	Terpene	terpene
Deltaproteobacteria_ANG_224	Deltaproteobacteria	Sage2_L_100_16_scaffold_6889	12624	Bacteriocin	bacteriocin
Deltaproteobacteria_ANG_225	Deltaproteobacteria	2013_40cm_scaffold_10253	20202	Bacteriocin	bacteriocin
Deltaproteobacteria_ANG_225	Deltaproteobacteria	2013_40cm_scaffold_1247	31948	Bacteriocin	bacteriocin
Deltaproteobacteria_ANG_225	Deltaproteobacteria	2013_40cm_scaffold_13788	14969	Terpene	terpene
Deltaproteobacteria_ANG_225	Deltaproteobacteria	2013_40cm_scaffold_2217	21634	Bacteriocin	bacteriocin
Deltaproteobacteria_ANG_225	Deltaproteobacteria	2013_40cm_scaffold_3790	16529	Arylpolyene	arylpolyene
Deltaproteobacteria_ANG_226	Deltaproteobacteria	15con2h2.4B_scaffold_15137	13858	NRPS/PKS	t3pks
Deltaproteobacteria_ANG_226	Deltaproteobacteria	15con2h2.4B_scaffold_15567	20346	Arylpolyene	arylpolyene
Deltaproteobacteria_ANG_226	Deltaproteobacteria	15con2h2.4B_scaffold_2804	17787	Bacteriocin	bacteriocin
Deltaproteobacteria_ANG_226	Deltaproteobacteria	15con2h2.4B_scaffold_977	28511	Other	other
Deltaproteobacteria_ANG_243	Deltaproteobacteria	14_0903_13_40cm_scaffold_4613	13268	Phosphonate	phosphonate
Deltaproteobacteria_ANG_243	Deltaproteobacteria	14_0903_13_40cm_scaffold_6144	28929	Terpene	terpene
Deltaproteobacteria_ANG_261	Deltaproteobacteria	14_1009_13_40cm_scaffold_3192	18526	NRPS/PKS	nrps
Deltaproteobacteria_ANG_329	Deltaproteobacteria	14_1009_12_40cm_scaffold_2698	26949	Terpene	terpene
Deltaproteobacteria_ANG_329	Deltaproteobacteria	14_1009_12_40cm_scaffold_8908	10494	Bacteriocin	bacteriocin
Deltaproteobacteria_ANG_364	Deltaproteobacteria	13_1_40cm_4_scaffold_1618	44589	NRPS/PKS	t3pks
Deltaproteobacteria_ANG_364	Deltaproteobacteria	13_1_40cm_4_scaffold_3308	50997	Other	other
Deltaproteobacteria_ANG_364	Deltaproteobacteria	13_1_40cm_4_scaffold_6098	10173	Bacteriocin	bacteriocin
Deltaproteobacteria_ANG_364	Deltaproteobacteria	13_1_40cm_4_scaffold_6845	15836	NRPS/PKS	t1pks
Deltaproteobacteria_ANG_365	Deltaproteobacteria	14_1009_16_30cm_scaffold_14645	10768	Arylpolyene	arylpolyene
Deltaproteobacteria_ANG_365	Deltaproteobacteria	14_1009_16_30cm_scaffold_33372	14963	Terpene	terpene
Deltaproteobacteria_ANG_365	Deltaproteobacteria	14_1009_16_30cm_scaffold_4955	36794	Other	other
Deltaproteobacteria_ANG_365	Deltaproteobacteria	14_1009_16_30cm_scaffold_9142	55075	Other	other
Deltaproteobacteria_ANG_384	Deltaproteobacteria	14_0903_13_40cm_scaffold_21025	12642	NRPS/PKS	t3pks
Deltaproteobacteria_ANG_429	Deltaproteobacteria	Sage1_R_100_16_scaffold_143	104847	Lassopeptide	lassopeptide
Deltaproteobacteria_ANG_429	Deltaproteobacteria	Sage1_R_100_16_scaffold_2111	56776	Bacteriocin	bacteriocin
Deltaproteobacteria_ANG_429	Deltaproteobacteria	Sage1_R_100_16_scaffold_2132	43927	Bacteriocin	bacteriocin
Deltaproteobacteria_ANG_429	Deltaproteobacteria	Sage1_R_100_16_scaffold_296	71361	Terpene	terpene
Deltaproteobacteria_ANG_429	Deltaproteobacteria	Sage1_R_100_16_scaffold_5070	38212	Terpene	terpene
Deltaproteobacteria_ANG_429	Deltaproteobacteria	Sage1_R_100_16_scaffold_524	83778	Bacteriocin	bacteriocin
Deltaproteobacteria_ANG_429	Deltaproteobacteria	Sage1_R_100_16_scaffold_5274	31874	NRPS/PKS	t3pks
Deltaproteobacteria_ANG_429	Deltaproteobacteria	Sage1_R_100_16_scaffold_940	44701	Other	other
Deltaproteobacteria_ANG_456	Deltaproteobacteria	14_0927_05_20cm_scaffold_11494	10519	Terpene	terpene
Deltaproteobacteria_ANG_456	Deltaproteobacteria	14_0927_05_20cm_scaffold_7376	16939	NRPS/PKS	t3pks
Deltaproteobacteria_ANG_482	Deltaproteobacteria	Mad1_60_16_scaffold_1137	19708	Lassopeptide	lassopeptide
Deltaproteobacteria_ANG_482	Deltaproteobacteria	Mad1_60_16_scaffold_2911	12938	Bacteriocin	bacteriocin
Deltaproteobacteria_ANG_482	Deltaproteobacteria	Mad1_60_16_scaffold_490	29043	Terpene	terpene
Deltaproteobacteria_ANG_483	Deltaproteobacteria	Mad1_115_16_scaffold_4496	11218	Terpene	terpene
[truncated: 1,176 more rows]
