# Supplementary material for: Bacterial Secondary Metabolite Biosynthetic Potential in Soil Varies with Phylum, Depth, and Vegetation Type
Source: mBio. 2020 Jun 16;11(3):e00416-20. doi: 10.1128/mBio.00416-20 (PMC7298704; doi:10.1128/mBio.00416-20)
Supplement: TABLE S4 [file mBio.00416-20-st004.xlsx]

## Sheet: Actinobacteria genomes
Environment	Genome name	Size (Mbp)	% GC	Coverage	Contigs	16S Hit	16S identity	L6 Hit	L6 identity
Garry oak	Actinobacteria_ANG_48	5.65	70.4	10.31	294	Frankia alni	0.9
Hilly grassland	Actinobacteria_ANG_312	4.43	72.88	17.67	424	Streptomyces aomiensis	0.89
Garry oak	Actinobacteria_ANG_614	4.05	73.38	6.1	927
Hilly grassland	Actinobacteria_ANG_556	6.57	72.77	24.18	335
Hilly grassland	Actinobacteria_ANG_24	6.98	72.39	12	291	Streptomyces aomiensis	0.87
Hilly grassland	Actinobacteria_ANG_419	6.73	71.15	14.57	419	Amycolatopsis mediterranei	0.9
Hilly grassland	Actinobacteria_ANG_86	6.95	71.39	15.87	448
Hilly grassland	Actinobacteria_ANG_62	5.19	72.44	28.72	145
Hilly grassland	Actinobacteria_ANG_75	6.64	71.11	17.25	299
Garry oak	Actinobacteria_ANG_208	7.19	71.13	26.19	281	Frankia alni	0.9
Hilly grassland	Actinobacteria_ANG_420	7.09	70.89	106.75	462
Garry oak	Actinobacteria_ANG_427	5.2	71.47	17.37	202	Frankia alni	0.9
Garry oak	Streptosporangiales_ANG_4	6.26	69.83	9.36	387			Actinobacteria bacterium	0.79
Hilly grassland	Streptosporangiales_ANG_13	5.47	68.66	14.49	147			Actinobacteria bacterium	0.82
Hilly grassland	Streptosporangiales_ANG_6	6.46	67.67	41.48	205			Actinobacteria bacterium	0.8
Garry oak	Streptosporangiales_ANG_197	4.11	70.92	11.65	564			Actinobacteria bacterium	0.79
Douglas fir	Streptosporangiales_ANG_30	8.6	69.29	12.64	622
Garry oak	Streptosporangiales_ANG_475	8.6	69.29	12.64	622			Actinobacteria bacterium	0.83
Garry oak	Streptosporangiales_ANG_34	8.18	71.57	16.01	300
Meadow grassland	Streptosporangiales_ANG_473	8.95	70.06	53.12	1342
Meadow grassland	Streptosporangiales_ANG_476	5.25	70.15	7.7	1529
Douglas fir	Streptosporangiales_ANG_679	5.03	69.83	12.29	537
Hilly grassland	Streptosporangiales_ANG_472	7.58	70.09	27.04	369
Hilly grassland	Streptosporangiales_ANG_2	8.59	69.3	14.5	614
Meadow grassland	Streptosporangiales_ANG_555	6.73	67.84	26.03	843
Douglas fir	Streptosporangiales_ANG_508	3.79 (partial)	68.15	7.07	973
Meadow grassland	Streptosporangiales_ANG_561	6.32	67.86	15.88	1314
Hilly grassland	Micromonosporales_ANG_51	5.55	70.23	15.72	204	Actinoplanes globisporus strain IFO	0.95
Hilly grassland	Micromonosporales_ANG_14	7.34	70.34	67.49	317
Meadow grassland	Micromonosporales_ANG_9682	6.77	71.65	9.03	195	Micromonospora olivasterospora	0.96
Garry oak	Micromonosporales_ANG_94	4.82	71	10.39	348
Meadow grassland	14_0903_05_20cm_Micromonosporales_397_71_6	3.7	71.44	5.99	601
Hilly grassland	Micromonosporales_ANG_5	6.82	70.42	11.95	217
Hilly grassland	Geodermatophilales_ANG_16	6.29	72.57	20.61	169
Hilly grassland	Geodermatophilales_ANG_10	6.64	72.18	16.47	344
Garry oak	Pseudonocardiales_ANG_8	6.47	68.68	6.83	1297
Garry oak	Pseudonocardiales_ANG_3	7.89	68.31	8.03	942
